# Supplementary material for: Distorted zinc coordination polyhedra in bis­(1-eth­oxy-2-{[(2-meth­oxy­eth­yl)imino]­meth­yl}propan-1-olato)zinc, a possible CVD precursor for zinc oxide thin films
Source: Acta Crystallogr E Crystallogr Commun. 2022 Feb 10;78(Pt 3):317–21. doi: 10.1107/S2056989022001475 (PMC8900511; doi:10.1107/S2056989022001475)
Supplement: Supplementary file 1 [file e-78-00317-sup1.cif]

##############################################################################
#                                                                            #
# This CIF contains the data in a paper accepted for publication in          #
# Acta Crystallographica Section E. It conforms to the requirements of       #
# Notes for Authors for Acta Crystallographica Section E, and has been       #
# peer reviewed under the auspices of the IUCr Commission on Journals.       #
#                                                                            #
# Full details of the Crystallographic Information File format               #
# are given in the paper "The Crystallographic Information File (CIF):       #
# a New Standard Archive File for Crystallography" by S. R. Hall, F. H.      #
# Allen and I. D. Brown [Acta Cryst. (1991), A47, 655-685].                  #
#                                                                            #
# The current version of the core CIF dictionary is obtainable from          #
# ftp://ftp.iucr.org/pub/cif_core.dic.                                       #
#                                                                            #
# Software is freely available for graphical display of the structure(s)     #
# in this CIF. For information consult the CIF software page                 #
# http://www.iucr.org/resources/cif/software.                                #
#                                                                            #
# This file may be used for bona fide research purposes within the           #
# scientific community so long as proper attribution is given to the journal # 
# article from which it was obtained.                                        #
#                                                                            #
##############################################################################
data_I
_audit_creation_method     'SHELXL-2018/3'
_journal_date_recd_electronic     2022-01-03
_journal_date_accepted     2022-02-07
_journal_name_full     'Acta Crystallographica, Section E'
_journal_year     2022
_journal_volume     78
_journal_issue      3
_journal_page_first     0
_journal_page_last     0
_journal_paper_category     GM
_journal_paper_doi     10.1107/S2056989022001475
_journal_coeditor_code     HB8009
_publ_contact_author_name     'Keneshia O. Johnson'
_publ_contact_author_address
;
Department of Physics, Chemistry and Mathematics
Alabama A & M University
4900 Meridian Street N
Huntsville,  Alabama  35811-7500
;
_publ_contact_author_email     'keneshia.johnson@aamu.edu'
_publ_contact_author_fax     ?
_publ_contact_author_phone     '1-256-372-4934'
_publ_section_title
;
Distorted zinc coordination polyhedra in
bis(1-ethoxy-2-{[(2-methoxyethyl)imino]methyl}propan-1-olato)zinc, a possible
CVD precursor for zinc oxide thin films
;
_publ_section_title_footnote     .
loop_
    _publ_author_name
    _publ_author_footnote
    _publ_author_address
    'Johnson, Keneshia O.' .
;
Department of Physics, Chemistry and Mathematics
Alabama A & M University
4900 Meridian Street N
Huntsville,  Alabama  35811-7500, USA
;
    'Brown, Antionette' .
;
Department of Physics, Chemistry and Mathematics
Alabama A & M University
4900 Meridian Street N
Huntsville,  Alabama  35811-7500, USA
;
    'Farris, Gabriella' .
;
Department of Physics, Chemistry and Mathematics
Alabama A & M University
4900 Meridian Street N
Huntsville,  Alabama  35811-7500, USA
;
    'Starks, Alexabria' .
;
Department of Physics, Chemistry and Mathematics
Alabama A & M University
4900 Meridian Street N
Huntsville,  Alabama  35811-7500, USA
;
    'Butcher, Ray J.' .
;
Department of Chemistry
Howard University
525 College Street NW
Washington DC 20059
USA
;
    'Matthews, Jason S.' .
;
Department of Chemistry
Howard University
525 College Street NW
Washington DC 20059
USA
;
_publ_section_synopsis
;
The coordination polyhedra of the zinc atoms in the title complex display long
Zn---O bonds as parts of distorted trigonal bipyramids and octahedra.
;
_chemical_name_systematic
;
Bis(1-ethoxy-2-{[(2-methoxyethyl)imino]methyl}propan-1-olato)zinc
;
_chemical_name_common     ?
_chemical_formula_moiety     'C18 H32 N2 O6 Zn'
_chemical_formula_sum     'C18 H32 N2 O6 Zn'
_chemical_formula_iupac     '[Zn (C9 H16 N1 O3)2]'
_chemical_formula_weight     437.82
_chemical_melting_point     ?
_space_group_crystal_system     monoclinic
_space_group_name_H-M_alt     'P 21/c'
_space_group_name_Hall     '-P 2ybc'
loop_
    _space_group_symop_operation_xyz
    'x, y, z'
    '-x, y+1/2, -z+1/2'
    '-x, -y, -z'
    'x, -y-1/2, z-1/2'
_cell_length_a     14.6212(4)
_cell_length_b     14.8002(4)
_cell_length_c     20.1288(7)
_cell_angle_alpha     90
_cell_angle_beta     101.719(3)
_cell_angle_gamma     90
_cell_volume     4265.0(2)
_cell_formula_units_Z     8
_cell_measurement_reflns_used     6033
_cell_measurement_theta_min     2.9775
_cell_measurement_theta_max     75.3613
_cell_measurement_temperature     123(2)
_exptl_crystal_description     needle
_exptl_crystal_colour     colorless
_exptl_crystal_size_max     0.4501
_exptl_crystal_size_mid     0.0936
_exptl_crystal_size_min     0.0575
_exptl_crystal_density_diffrn     1.364
_exptl_crystal_density_meas     ?
_exptl_crystal_density_method     'not measured'
_exptl_crystal_F_000     1856
_exptl_absorpt_coefficient_mu     1.894
_exptl_absorpt_correction_type     analytical
_exptl_absorpt_process_details
;
(CrysalisPro; Rigaku OD, 2015)
;
_exptl_absorpt_correction_T_min     0.484
_exptl_absorpt_correction_T_max     0.908
_diffrn_ambient_temperature     123(2)
_diffrn_source     ?
_diffrn_radiation_type     CuK\a
_diffrn_radiation_wavelength     1.54184
_diffrn_measurement_device_type     'Xcalibur, Ruby, Gemini'
_diffrn_measurement_method     '\w scans'
_diffrn_detector_area_resol_mean     10.5081
_diffrn_reflns_number     17610
_diffrn_reflns_av_R_equivalents     0.0885
_diffrn_reflns_av_unetI/netI     0.0588
_diffrn_reflns_theta_min     3.087
_diffrn_reflns_theta_max     76.007
_diffrn_reflns_theta_full     67.684
_diffrn_measured_fraction_theta_max     0.964
_diffrn_measured_fraction_theta_full     0.996
_diffrn_reflns_limit_h_min     -18
_diffrn_reflns_limit_h_max     13
_diffrn_reflns_limit_k_min     -18
_diffrn_reflns_limit_k_max     17
_diffrn_reflns_limit_l_min     -25
_diffrn_reflns_limit_l_max     24
_refine_special_details     ?
_reflns_number_total     8591
_reflns_number_gt     6698
_reflns_threshold_expression     'I > 2\s(I)'
_refine_ls_structure_factor_coef     Fsqd
_refine_ls_matrix_type     full
_refine_ls_R_factor_all     0.1323
_refine_ls_R_factor_gt     0.1105
_refine_ls_wR_factor_gt     0.2573
_refine_ls_wR_factor_ref     0.2766
_refine_ls_goodness_of_fit_ref     1.061
_refine_ls_restrained_S_all     1.056
_refine_ls_number_reflns     8591
_refine_ls_number_parameters     537
_refine_ls_number_restraints     78
_refine_ls_hydrogen_treatment     constr
_refine_ls_weighting_scheme     calc
_refine_ls_weighting_details
             'w=1/[\s^2^(Fo^2^)+(0.1511P)^2^+16.9004P] where P=(Fo^2^+2Fc^2^)/3'
_atom_sites_solution_hydrogens     mixed
_atom_sites_solution_primary     direct
_atom_sites_solution_secondary     difmap
_refine_ls_shift/su_max     0.001
_refine_ls_shift/su_mean     0.000
_refine_diff_density_max     4.241
_refine_diff_density_min     -0.648
_refine_ls_extinction_method     none
_refine_ls_extinction_coef     .
loop_
    _atom_type_symbol
    _atom_type_description
    _atom_type_scat_dispersion_real
    _atom_type_scat_dispersion_imag
    _atom_type_scat_source
    'C' 'C' 0.0181 0.0091
                         'International Tables Vol C Tables 4.2.6.8 and 6.1.1.4'
    'H' 'H' 0.0000 0.0000
                         'International Tables Vol C Tables 4.2.6.8 and 6.1.1.4'
    'N' 'N' 0.0311 0.0180
                         'International Tables Vol C Tables 4.2.6.8 and 6.1.1.4'
    'O' 'O' 0.0492 0.0322
                         'International Tables Vol C Tables 4.2.6.8 and 6.1.1.4'
    'Zn' 'Zn' -1.5491 0.6778
                         'International Tables Vol C Tables 4.2.6.8 and 6.1.1.4'
_computing_data_collection
;
CrysAlisPro (Rigaku OD, 2015)
;
_computing_cell_refinement
;
CrysAlisPro (Rigaku OD, 2015)
;
_computing_data_reduction
;
CrysAlisPro (Rigaku OD, 2015)
;
_computing_structure_solution
;
SHELXS97 (Sheldrick, 2008)
;
_computing_structure_refinement
;
<i>SHELXL2018/3</i> (Sheldrick, 2015)
;
_computing_molecular_graphics
;
SHELXTL (Sheldrick, 2008)
;
_computing_publication_material
;
SHELXTL (Sheldrick, 2008)
;
loop_
    _atom_site_type_symbol
    _atom_site_label
    _atom_site_fract_x
    _atom_site_fract_y
    _atom_site_fract_z
    _atom_site_U_iso_or_equiv
    _atom_site_adp_type
    _atom_site_calc_flag
    _atom_site_occupancy
    _atom_site_disorder_assembly
    _atom_site_disorder_group
    Zn Zn1 0.35835(5) 0.13597(4) 0.66026(4) 0.0310(2) Uani d 1 . .
    O O1A 0.4279(3) 0.2317(3) 0.6185(2) 0.0357(9) Uani d 1 . .
    O O2A 0.3745(3) 0.0160(3) 0.6213(2) 0.0387(9) Uani d 1 . .
    O O3A 0.4400(3) 0.3643(3) 0.5675(2) 0.0378(9) Uani d 1 . .
    O O4A 0.2400(4) 0.0727(4) 0.7382(3) 0.0599(13) Uani d 1 . .
    O O5A 0.4161(3) -0.1296(2) 0.63054(19) 0.0336(8) Uani d 1 . .
    O O6A 0.4062(3) 0.1582(3) 0.8736(2) 0.0381(9) Uani d 1 . .
    N N1A 0.2344(3) 0.1872(3) 0.6256(2) 0.0296(9) Uani d 1 . .
    N N2A 0.4552(3) 0.1178(3) 0.7425(2) 0.0294(9) Uani d 1 . .
    C C1A 0.5839(5) 0.4288(5) 0.5533(4) 0.0546(17) Uani d 1 . .
    H H1AA 0.652064 0.424680 0.566692 0.082 Uiso calc 1 . .
    H H1AB 0.563027 0.487155 0.567718 0.082 Uiso calc 1 . .
    H H1AC 0.565151 0.423313 0.503881 0.082 Uiso calc 1 . .
    C C2A 0.5402(4) 0.3538(4) 0.5864(4) 0.0427(14) Uani d 1 . .
    H H2AA 0.559064 0.294447 0.570998 0.051 Uiso calc 1 . .
    H H2AB 0.560679 0.357198 0.636359 0.051 Uiso calc 1 . .
    C C3A 0.3870(4) 0.2986(3) 0.5886(3) 0.0308(11) Uani d 1 . .
    C C4A 0.2923(4) 0.3166(3) 0.5742(3) 0.0333(11) Uani d 1 . .
    H H4AA 0.273743 0.371701 0.551227 0.040 Uiso calc 1 . .
    C C5A 0.2205(4) 0.2630(3) 0.5896(3) 0.0307(11) Uani d 1 . .
    C C6A 0.1225(4) 0.2945(4) 0.5617(3) 0.0407(13) Uani d 1 . .
    H H6AA 0.089920 0.304226 0.599082 0.061 Uiso calc 1 . .
    H H6AB 0.089376 0.248593 0.530828 0.061 Uiso calc 1 . .
    H H6AC 0.124397 0.351271 0.536915 0.061 Uiso calc 1 . .
    C C7A 0.1500(5) 0.1396(4) 0.6387(4) 0.0441(14) Uani d 1 . .
    H H7AA 0.114516 0.180905 0.662741 0.053 Uiso calc 1 . .
    H H7AB 0.109194 0.123153 0.594809 0.053 Uiso calc 1 . .
    C C8A 0.1747(5) 0.0567(5) 0.6798(4) 0.0551(18) Uani d 1 . .
    H H8AA 0.117505 0.031666 0.692046 0.066 Uiso calc 1 . .
    H H8AB 0.199421 0.010996 0.652223 0.066 Uiso calc 1 . .
    C C9A 0.2629(5) -0.0069(4) 0.7766(4) 0.0471(15) Uani d 1 . .
    H H9AA 0.310156 0.006841 0.817306 0.071 Uiso calc 1 . .
    H H9AB 0.287574 -0.051946 0.749208 0.071 Uiso calc 1 . .
    H H9AC 0.206749 -0.030789 0.789955 0.071 Uiso calc 1 . .
    C C10A 0.3544(5) -0.2377(5) 0.5466(4) 0.0507(16) Uani d 1 . .
    H H10A 0.324122 -0.246308 0.498918 0.076 Uiso calc 1 . .
    H H10B 0.316328 -0.265642 0.575795 0.076 Uiso calc 1 . .
    H H10C 0.416370 -0.265792 0.555085 0.076 Uiso calc 1 . .
    C C11A 0.3641(5) -0.1402(4) 0.5616(3) 0.0425(14) Uani d 1 . .
    H H11A 0.397559 -0.110298 0.529497 0.051 Uiso calc 1 . .
    H H11B 0.301623 -0.112036 0.556678 0.051 Uiso calc 1 . .
    C C12A 0.4215(4) -0.0453(3) 0.6573(3) 0.0285(10) Uani d 1 . .
    C C13A 0.4795(4) -0.0382(3) 0.7205(3) 0.0281(10) Uani d 1 . .
    H H13A 0.509933 -0.091839 0.739392 0.034 Uiso calc 1 . .
    C C14A 0.4976(3) 0.0410(3) 0.7595(3) 0.0261(10) Uani d 1 . .
    C C15A 0.5742(4) 0.0330(4) 0.8228(3) 0.0335(11) Uani d 1 . .
    H H15A 0.552400 0.059895 0.861251 0.050 Uiso d 1 . .
    H H15B 0.630200 0.064945 0.815761 0.050 Uiso d 1 . .
    H H15C 0.589160 -0.030845 0.832241 0.050 Uiso d 1 . .
    C C16A 0.4798(4) 0.1990(3) 0.7836(3) 0.0320(11) Uani d 1 . .
    H H16A 0.489866 0.249702 0.753800 0.038 Uiso calc 1 . .
    H H16B 0.539023 0.188423 0.816527 0.038 Uiso calc 1 . .
    C C17A 0.4043(4) 0.2243(4) 0.8214(3) 0.0338(11) Uani d 1 . .
    H H17A 0.416101 0.285244 0.841526 0.041 Uiso calc 1 . .
    H H17B 0.342492 0.224453 0.790183 0.041 Uiso calc 1 . .
    C C18A 0.3342(5) 0.1735(5) 0.9087(4) 0.0500(16) Uani d 1 . .
    H H18A 0.338404 0.129244 0.945369 0.075 Uiso calc 1 . .
    H H18B 0.273718 0.167358 0.877353 0.075 Uiso calc 1 . .
    H H18C 0.340015 0.234610 0.927785 0.075 Uiso calc 1 . .
    Zn Zn2 0.85410(5) 0.09199(5) 0.66562(4) 0.0317(2) Uani d 1 . .
    O O1B 0.9268(3) 0.0149(3) 0.6119(2) 0.0359(9) Uani d 1 . .
    O O2B 0.8621(3) 0.2179(2) 0.6254(2) 0.0366(9) Uani d 1 . .
    O O3B 0.9421(3) -0.1030(3) 0.5452(3) 0.0504(12) Uani d 1 . .
    O O4B 0.7311(3) 0.1518(3) 0.7363(2) 0.0416(10) Uani d 1 . .
    O O5B 0.9141(3) 0.3605(3) 0.6238(2) 0.0409(10) Uani d 1 . .
    O O6B 0.8534(3) -0.0450(3) 0.7393(2) 0.0410(9) Uani d 1 . .
    N N1B 0.7292(3) 0.0503(3) 0.6164(2) 0.0298(9) Uani d 1 . .
    N N2B 0.9467(3) 0.1229(3) 0.7504(3) 0.0351(10) Uani d 1 . .
    C C1B 1.0900(6) -0.1661(6) 0.5398(5) 0.058(2) Uani d 0.717(13) A 1
    H H1B1 1.064868 -0.225616 0.547854 0.087 Uiso calc 0.717(13) A 1
    H H1B2 1.157226 -0.164792 0.559060 0.087 Uiso calc 0.717(13) A 1
    H H1B3 1.079517 -0.154666 0.490931 0.087 Uiso calc 0.717(13) A 1
    C C2B 1.0416(7) -0.0943(6) 0.5732(6) 0.054(2) Uani d 0.717(13) A 1
    H H2B1 1.054296 -0.103284 0.623011 0.065 Uiso calc 0.717(13) A 1
    H H2B2 1.064031 -0.033569 0.563575 0.065 Uiso calc 0.717(13) A 1
    C C1D 1.0829(14) -0.1511(10) 0.6037(8) 0.056(3) Uani d 0.283(13) A 2
    H H1D1 1.056637 -0.139070 0.643915 0.084 Uiso calc 0.283(13) A 2
    H H1D2 1.150822 -0.142764 0.615077 0.084 Uiso calc 0.283(13) A 2
    H H1D3 1.068639 -0.213407 0.588584 0.084 Uiso calc 0.283(13) A 2
    C C2D 1.0410(18) -0.0867(11) 0.5477(8) 0.054(3) Uani d 0.283(13) A 2
    H H2D1 1.058486 -0.023274 0.559738 0.065 Uiso calc 0.283(13) A 2
    H H2D2 1.059044 -0.102287 0.504327 0.065 Uiso calc 0.283(13) A 2
    C C3B 0.8874(4) -0.0465(4) 0.5736(3) 0.0348(12) Uani d 1 . .
    C C4B 0.7930(4) -0.0664(4) 0.5550(3) 0.0367(12) Uani d 1 . .
    H H4BA 0.776373 -0.116307 0.525303 0.044 Uiso calc 1 . .
    C C5B 0.7193(4) -0.0205(4) 0.5756(3) 0.0316(11) Uani d 1 . .
    C C6B 0.6228(4) -0.0594(4) 0.5486(3) 0.0417(14) Uani d 1 . .
    H H6BA 0.595931 -0.080524 0.586662 0.063 Uiso calc 1 . .
    H H6BB 0.627730 -0.110194 0.518323 0.063 Uiso calc 1 . .
    H H6BC 0.582572 -0.012613 0.523557 0.063 Uiso calc 1 . .
    C C7B 0.6456(4) 0.0888(4) 0.6343(3) 0.0371(12) Uani d 1 . .
    H H7BA 0.617737 0.043994 0.660856 0.044 Uiso calc 1 . .
    H H7BB 0.599232 0.102002 0.592303 0.044 Uiso calc 1 . .
    C C8B 0.6667(4) 0.1750(4) 0.6755(3) 0.0411(14) Uani d 1 . .
    H H8BA 0.694399 0.220785 0.649594 0.049 Uiso calc 1 . .
    H H8BB 0.608736 0.200129 0.686307 0.049 Uiso calc 1 . .
    C C9B 0.7565(5) 0.2290(5) 0.7778(4) 0.0518(17) Uani d 1 . .
    H H9BA 0.800679 0.211271 0.819136 0.078 Uiso calc 1 . .
    H H9BB 0.700500 0.255088 0.789992 0.078 Uiso calc 1 . .
    H H9BC 0.785691 0.273847 0.752968 0.078 Uiso calc 1 . .
    C C10B 0.8568(10) 0.4667(6) 0.5372(7) 0.056(3) Uani d 0.68(3) B 1
    H H10G 0.817213 0.502189 0.561370 0.083 Uiso calc 0.68(3) B 1
    H H10H 0.833107 0.471962 0.488221 0.083 Uiso calc 0.68(3) B 1
    H H10I 0.920972 0.489476 0.548616 0.083 Uiso calc 0.68(3) B 1
    C C11B 0.8552(12) 0.3684(6) 0.5581(7) 0.0503(18) Uani d 0.68(3) B 1
    H H11E 0.790662 0.349670 0.559684 0.060 Uiso calc 0.68(3) B 1
    H H11F 0.878482 0.329484 0.525158 0.060 Uiso calc 0.68(3) B 1
    C C10D 0.8820(18) 0.4511(9) 0.5240(10) 0.054(3) Uani d 0.32(3) B 2
    H H10D 0.880279 0.502662 0.554221 0.081 Uiso calc 0.32(3) B 2
    H H10E 0.836771 0.460627 0.481408 0.081 Uiso calc 0.32(3) B 2
    H H10F 0.944796 0.445283 0.514391 0.081 Uiso calc 0.32(3) B 2
    C C11D 0.857(2) 0.3656(9) 0.5578(11) 0.051(2) Uani d 0.32(3) B 2
    H H11C 0.790534 0.366555 0.560710 0.061 Uiso calc 0.32(3) B 2
    H H11D 0.868203 0.312119 0.530835 0.061 Uiso calc 0.32(3) B 2
    C C12B 0.9140(4) 0.2785(3) 0.6554(3) 0.0330(11) Uani d 1 . .
    C C13B 0.9754(4) 0.2754(4) 0.7185(3) 0.0349(12) Uani d 1 . .
    H H13B 1.009261 0.328896 0.733501 0.042 Uiso calc 1 . .
    C C14B 0.9910(3) 0.2003(4) 0.7615(3) 0.0332(12) Uani d 1 . .
    C C15B 1.0658(5) 0.2141(5) 0.8255(4) 0.0558(18) Uani d 1 . .
    H H15D 1.111591 0.165104 0.829503 0.084 Uiso d 1 . .
    H H15E 1.036701 0.213985 0.865293 0.084 Uiso d 1 . .
    H H15F 1.097111 0.272146 0.822763 0.084 Uiso d 1 . .
    C C16B 0.9706(5) 0.0497(4) 0.7992(4) 0.0479(16) Uani d 1 . .
    H H16C 0.998356 0.075424 0.844182 0.058 Uiso calc 1 . .
    H H16D 1.018013 0.010487 0.785051 0.058 Uiso calc 1 . .
    C C17B 0.8880(5) -0.0057(4) 0.8052(3) 0.0461(15) Uani d 1 . .
    H H17C 0.906039 -0.053657 0.839618 0.055 Uiso calc 1 . .
    H H17D 0.839432 0.032532 0.818823 0.055 Uiso calc 1 . .
    C C18B 0.7731(5) -0.1005(5) 0.7379(4) 0.0502(16) Uani d 1 . .
    H H18D 0.754932 -0.128955 0.693186 0.075 Uiso calc 1 . .
    H H18E 0.721432 -0.063302 0.746750 0.075 Uiso calc 1 . .
    H H18F 0.787777 -0.147470 0.772798 0.075 Uiso calc 1 . .
loop_
    _atom_site_aniso_label
    _atom_site_aniso_U_11
    _atom_site_aniso_U_22
    _atom_site_aniso_U_33
    _atom_site_aniso_U_12
    _atom_site_aniso_U_13
    _atom_site_aniso_U_23
    Zn1 0.0219(4) 0.0181(3) 0.0519(4) 0.0018(2) 0.0047(3) 0.0036(3)
    O1A 0.0216(19) 0.0256(18) 0.061(2) 0.0044(15) 0.0111(16) 0.0087(17)
    O2A 0.038(2) 0.0224(18) 0.052(2) 0.0057(16) -0.0012(17) -0.0002(16)
    O3A 0.029(2) 0.0264(19) 0.058(2) 0.0023(15) 0.0106(17) 0.0113(16)
    O4A 0.053(3) 0.051(3) 0.071(3) -0.011(2) 0.001(2) 0.012(2)
    O5A 0.034(2) 0.0217(17) 0.044(2) 0.0024(15) 0.0055(16) -0.0039(15)
    O6A 0.031(2) 0.037(2) 0.049(2) -0.0001(17) 0.0138(17) -0.0019(17)
    N1A 0.021(2) 0.022(2) 0.046(2) 0.0006(16) 0.0078(17) -0.0042(17)
    N2A 0.030(2) 0.0163(18) 0.043(2) -0.0025(17) 0.0109(18) -0.0009(17)
    C1A 0.046(4) 0.038(3) 0.086(5) 0.002(3) 0.026(3) 0.007(3)
    C2A 0.029(3) 0.036(3) 0.065(4) 0.001(2) 0.015(3) 0.003(3)
    C3A 0.027(3) 0.020(2) 0.046(3) 0.000(2) 0.010(2) -0.001(2)
    C4A 0.031(3) 0.022(2) 0.048(3) 0.006(2) 0.011(2) 0.006(2)
    C5A 0.024(3) 0.024(2) 0.043(3) 0.004(2) 0.005(2) -0.008(2)
    C6A 0.030(3) 0.034(3) 0.056(3) 0.010(2) 0.003(2) 0.000(2)
    C7A 0.033(3) 0.035(3) 0.062(4) -0.005(2) 0.003(3) 0.002(3)
    C8A 0.052(4) 0.057(4) 0.054(4) -0.019(3) 0.003(3) 0.009(3)
    C9A 0.036(3) 0.037(3) 0.070(4) -0.004(3) 0.016(3) 0.010(3)
    C10A 0.053(4) 0.041(3) 0.055(4) 0.005(3) 0.002(3) -0.009(3)
    C11A 0.042(3) 0.030(3) 0.050(3) -0.001(2) -0.004(3) -0.003(2)
    C12A 0.022(2) 0.016(2) 0.049(3) 0.0020(18) 0.011(2) 0.001(2)
    C13A 0.025(3) 0.015(2) 0.046(3) 0.0032(18) 0.012(2) 0.0032(19)
    C14A 0.013(2) 0.022(2) 0.044(3) -0.0019(17) 0.0064(18) 0.0022(19)
    C15A 0.027(3) 0.027(3) 0.046(3) -0.002(2) 0.007(2) 0.000(2)
    C16A 0.028(3) 0.019(2) 0.049(3) -0.003(2) 0.007(2) -0.005(2)
    C17A 0.028(3) 0.024(2) 0.050(3) 0.001(2) 0.010(2) -0.004(2)
    C18A 0.041(4) 0.057(4) 0.058(4) 0.007(3) 0.023(3) -0.006(3)
    Zn2 0.0195(4) 0.0219(4) 0.0528(4) -0.0002(3) 0.0056(3) -0.0014(3)
    O1B 0.0205(19) 0.0286(19) 0.059(2) -0.0041(15) 0.0090(16) -0.0085(17)
    O2B 0.031(2) 0.0206(17) 0.058(2) -0.0056(15) 0.0085(17) 0.0033(16)
    O3B 0.025(2) 0.042(2) 0.086(3) -0.0044(18) 0.014(2) -0.027(2)
    O4B 0.030(2) 0.033(2) 0.061(2) 0.0036(17) 0.0077(18) 0.0066(18)
    O5B 0.026(2) 0.0266(19) 0.070(3) -0.0044(16) 0.0094(18) 0.0091(18)
    O6B 0.030(2) 0.032(2) 0.061(2) -0.0020(17) 0.0095(18) 0.0099(18)
    N1B 0.0108(19) 0.032(2) 0.047(2) -0.0010(16) 0.0071(16) 0.0105(19)
    N2B 0.024(2) 0.026(2) 0.053(3) 0.0025(18) 0.0008(19) 0.0023(19)
    C1B 0.027(4) 0.055(4) 0.097(6) -0.003(3) 0.024(4) -0.024(4)
    C2B 0.022(3) 0.046(4) 0.096(6) -0.004(3) 0.019(4) -0.021(4)
    C1D 0.023(5) 0.048(6) 0.098(7) -0.009(5) 0.017(6) -0.016(5)
    C2D 0.022(4) 0.047(5) 0.097(6) -0.006(4) 0.020(5) -0.018(5)
    C3B 0.020(3) 0.030(3) 0.057(3) -0.002(2) 0.014(2) -0.005(2)
    C4B 0.024(3) 0.030(3) 0.056(3) -0.005(2) 0.008(2) 0.000(2)
    C5B 0.022(3) 0.029(3) 0.044(3) -0.003(2) 0.007(2) 0.011(2)
    C6B 0.021(3) 0.040(3) 0.063(4) -0.005(2) 0.004(2) 0.017(3)
    C7B 0.021(3) 0.039(3) 0.053(3) 0.006(2) 0.011(2) 0.014(2)
    C8B 0.026(3) 0.036(3) 0.065(4) 0.013(2) 0.018(2) 0.019(3)
    C9B 0.035(3) 0.045(4) 0.079(5) 0.004(3) 0.020(3) -0.011(3)
    C10B 0.048(5) 0.037(4) 0.078(5) 0.002(4) 0.005(4) 0.015(4)
    C11B 0.040(4) 0.036(3) 0.070(4) 0.000(3) 0.002(3) 0.011(3)
    C10D 0.045(6) 0.038(5) 0.075(6) -0.001(5) 0.003(6) 0.012(5)
    C11D 0.042(4) 0.037(4) 0.071(5) 0.000(4) 0.002(4) 0.011(4)
    C12B 0.019(2) 0.021(2) 0.063(3) 0.0028(19) 0.017(2) 0.003(2)
    C13B 0.017(2) 0.028(3) 0.061(3) -0.006(2) 0.012(2) -0.003(2)
    C14B 0.009(2) 0.034(3) 0.055(3) -0.0024(19) 0.004(2) -0.003(2)
    C15B 0.043(4) 0.049(4) 0.068(4) -0.013(3) -0.008(3) 0.005(3)
    C16B 0.038(3) 0.036(3) 0.062(4) 0.001(3) -0.007(3) 0.010(3)
    C17B 0.047(4) 0.034(3) 0.055(3) 0.007(3) 0.005(3) 0.014(3)
    C18B 0.039(4) 0.043(3) 0.068(4) -0.007(3) 0.008(3) 0.020(3)
_geom_special_details
;
 All esds (except the esd in the dihedral angle between two l.s. planes)
 are estimated using the full covariance matrix.  The cell esds are taken
 into account individually in the estimation of esds in distances, angles
 and torsion angles; correlations between esds in cell parameters are only
 used when they are defined by crystal symmetry.  An approximate (isotropic)
 treatment of cell esds is used for estimating esds involving l.s. planes.
;
loop_
    _geom_bond_atom_site_label_1
    _geom_bond_atom_site_label_2
    _geom_bond_site_symmetry_2
    _geom_bond_distance
    _geom_bond_publ_flag
    Zn1 N1A . 1.958(4) y
    Zn1 N2A . 1.966(5) y
    Zn1 O2A . 1.974(4) y
    Zn1 O1A . 2.025(4) y
    Zn1 O4A . 2.727(6) y
    O1A C3A . 1.246(6) ?
    O2A C12A . 1.271(6) ?
    O3A C3A . 1.364(6) ?
    O3A C2A . 1.444(7) ?
    O4A C8A . 1.376(8) ?
    O4A C9A . 1.412(8) ?
    O5A C12A . 1.355(6) ?
    O5A C11A . 1.450(7) ?
    O6A C18A . 1.400(7) ?
    O6A C17A . 1.431(7) ?
    N1A C5A . 1.329(7) ?
    N1A C7A . 1.490(8) ?
    N2A C14A . 1.306(7) ?
    N2A C16A . 1.462(6) ?
    C1A C2A . 1.502(9) ?
    C1A H1AA . 0.9800 ?
    C1A H1AB . 0.9800 ?
    C1A H1AC . 0.9800 ?
    C2A H2AA . 0.9900 ?
    C2A H2AB . 0.9900 ?
    C3A C4A . 1.382(8) ?
    C4A C5A . 1.399(8) ?
    C4A H4AA . 0.9500 ?
    C5A C6A . 1.502(7) ?
    C6A H6AA . 0.9800 ?
    C6A H6AB . 0.9800 ?
    C6A H6AC . 0.9800 ?
    C7A C8A . 1.483(9) ?
    C7A H7AA . 0.9900 ?
    C7A H7AB . 0.9900 ?
    C8A H8AA . 0.9900 ?
    C8A H8AB . 0.9900 ?
    C9A H9AA . 0.9800 ?
    C9A H9AB . 0.9800 ?
    C9A H9AC . 0.9800 ?
    C10A C11A . 1.475(9) ?
    C10A H10A . 0.9800 ?
    C10A H10B . 0.9800 ?
    C10A H10C . 0.9800 ?
    C11A H11A . 0.9900 ?
    C11A H11B . 0.9900 ?
    C12A C13A . 1.384(8) ?
    C13A C14A . 1.406(7) ?
    C13A H13A . 0.9500 ?
    C14A C15A . 1.520(7) ?
    C15A H15A . 0.9800 ?
    C15A H15B . 0.9800 ?
    C15A H15C . 0.9799 ?
    C16A C17A . 1.511(8) ?
    C16A H16A . 0.9900 ?
    C16A H16B . 0.9900 ?
    C17A H17A . 0.9900 ?
    C17A H17B . 0.9900 ?
    C18A H18A . 0.9800 ?
    C18A H18B . 0.9800 ?
    C18A H18C . 0.9800 ?
    Zn2 N1B . 1.990(4) y
    Zn2 N2B . 2.004(5) y
    Zn2 O1B . 2.017(4) y
    Zn2 O2B . 2.045(4) y
    Zn2 O6B . 2.514(4) y
    Zn2 O4B . 2.661(4) y
    O1B C3B . 1.253(7) ?
    O2B C12B . 1.247(7) ?
    O3B C3B . 1.361(7) ?
    O3B C2B . 1.456(11) ?
    O3B C2D . 1.46(3) ?
    O4B C9B . 1.419(8) ?
    O4B C8B . 1.425(7) ?
    O5B C12B . 1.371(7) ?
    O5B C11D . 1.42(3) ?
    O5B C11B . 1.429(15) ?
    O6B C18B . 1.429(7) ?
    O6B C17B . 1.442(8) ?
    N1B C5B . 1.322(7) ?
    N1B C7B . 1.458(7) ?
    N2B C14B . 1.312(7) ?
    N2B C16B . 1.457(8) ?
    C1B C2B . 1.509(10) ?
    C1B H1B1 . 0.9800 ?
    C1B H1B2 . 0.9800 ?
    C1B H1B3 . 0.9800 ?
    C2B H2B1 . 0.9900 ?
    C2B H2B2 . 0.9900 ?
    C1D C2D . 1.508(11) ?
    C1D H1D1 . 0.9800 ?
    C1D H1D2 . 0.9800 ?
    C1D H1D3 . 0.9800 ?
    C2D H2D1 . 0.9900 ?
    C2D H2D2 . 0.9900 ?
    C3B C4B . 1.387(8) ?
    C4B C5B . 1.405(8) ?
    C4B H4BA . 0.9500 ?
    C5B C6B . 1.518(7) ?
    C6B H6BA . 0.9800 ?
    C6B H6BB . 0.9800 ?
    C6B H6BC . 0.9800 ?
    C7B C8B . 1.518(9) ?
    C7B H7BA . 0.9900 ?
    C7B H7BB . 0.9900 ?
    C8B H8BA . 0.9900 ?
    C8B H8BB . 0.9900 ?
    C9B H9BA . 0.9800 ?
    C9B H9BB . 0.9800 ?
    C9B H9BC . 0.9800 ?
    C10B C11B . 1.515(9) ?
    C10B H10G . 0.9800 ?
    C10B H10H . 0.9800 ?
    C10B H10I . 0.9800 ?
    C11B H11E . 0.9900 ?
    C11B H11F . 0.9900 ?
    C10D C11D . 1.515(9) ?
    C10D H10D . 0.9800 ?
    C10D H10E . 0.9800 ?
    C10D H10F . 0.9800 ?
    C11D H11C . 0.9900 ?
    C11D H11D . 0.9900 ?
    C12B C13B . 1.400(8) ?
    C13B C14B . 1.398(8) ?
    C13B H13B . 0.9500 ?
    C14B C15B . 1.525(8) ?
    C15B H15D . 0.9801 ?
    C15B H15E . 0.9800 ?
    C15B H15F . 0.9800 ?
    C16B C17B . 1.484(9) ?
    C16B H16C . 0.9900 ?
    C16B H16D . 0.9900 ?
    C17B H17C . 0.9900 ?
    C17B H17D . 0.9900 ?
    C18B H18D . 0.9800 ?
    C18B H18E . 0.9800 ?
    C18B H18F . 0.9800 ?
loop_
    _geom_angle_atom_site_label_1
    _geom_angle_atom_site_label_2
    _geom_angle_atom_site_label_3
    _geom_angle_site_symmetry_1
    _geom_angle_site_symmetry_3
    _geom_angle
    _geom_angle_publ_flag
    N1A Zn1 N2A . . 144.05(19) y
    N1A Zn1 O2A . . 112.56(17) y
    N2A Zn1 O2A . . 94.98(17) y
    N1A Zn1 O1A . . 95.04(17) y
    N2A Zn1 O1A . . 96.25(17) y
    O2A Zn1 O1A . . 110.72(18) y
    N1A Zn1 O4A . . 71.83(18) y
    N2A Zn1 O4A . . 84.34(17) y
    O2A Zn1 O4A . . 93.49(18) y
    O1A Zn1 O4A . . 155.58(17) y
    C3A O1A Zn1 . . 121.6(3) ?
    C12A O2A Zn1 . . 120.7(4) ?
    C3A O3A C2A . . 116.8(4) ?
    C8A O4A C9A . . 111.7(6) ?
    C8A O4A Zn1 . . 88.8(4) ?
    C9A O4A Zn1 . . 119.6(4) ?
    C12A O5A C11A . . 117.2(4) ?
    C18A O6A C17A . . 110.8(5) ?
    C5A N1A C7A . . 117.1(5) ?
    C5A N1A Zn1 . . 123.3(4) ?
    C7A N1A Zn1 . . 119.6(4) ?
    C14A N2A C16A . . 121.2(5) ?
    C14A N2A Zn1 . . 124.2(4) ?
    C16A N2A Zn1 . . 114.6(3) ?
    C2A C1A H1AA . . 109.5 ?
    C2A C1A H1AB . . 109.5 ?
    H1AA C1A H1AB . . 109.5 ?
    C2A C1A H1AC . . 109.5 ?
    H1AA C1A H1AC . . 109.5 ?
    H1AB C1A H1AC . . 109.5 ?
    O3A C2A C1A . . 107.7(5) ?
    O3A C2A H2AA . . 110.2 ?
    C1A C2A H2AA . . 110.2 ?
    O3A C2A H2AB . . 110.2 ?
    C1A C2A H2AB . . 110.2 ?
    H2AA C2A H2AB . . 108.5 ?
    O1A C3A O3A . . 118.0(5) ?
    O1A C3A C4A . . 128.0(5) ?
    O3A C3A C4A . . 114.0(5) ?
    C3A C4A C5A . . 127.6(5) ?
    C3A C4A H4AA . . 116.2 ?
    C5A C4A H4AA . . 116.2 ?
    N1A C5A C4A . . 124.1(5) ?
    N1A C5A C6A . . 119.7(5) ?
    C4A C5A C6A . . 116.3(5) ?
    C5A C6A H6AA . . 109.5 ?
    C5A C6A H6AB . . 109.5 ?
    H6AA C6A H6AB . . 109.5 ?
    C5A C6A H6AC . . 109.5 ?
    H6AA C6A H6AC . . 109.5 ?
    H6AB C6A H6AC . . 109.5 ?
    C8A C7A N1A . . 111.9(5) ?
    C8A C7A H7AA . . 109.2 ?
    N1A C7A H7AA . . 109.2 ?
    C8A C7A H7AB . . 109.2 ?
    N1A C7A H7AB . . 109.2 ?
    H7AA C7A H7AB . . 107.9 ?
    O4A C8A C7A . . 112.5(6) ?
    O4A C8A H8AA . . 109.1 ?
    C7A C8A H8AA . . 109.1 ?
    O4A C8A H8AB . . 109.1 ?
    C7A C8A H8AB . . 109.1 ?
    H8AA C8A H8AB . . 107.8 ?
    O4A C9A H9AA . . 109.5 ?
    O4A C9A H9AB . . 109.5 ?
    H9AA C9A H9AB . . 109.5 ?
    O4A C9A H9AC . . 109.5 ?
    H9AA C9A H9AC . . 109.5 ?
    H9AB C9A H9AC . . 109.5 ?
    C11A C10A H10A . . 109.5 ?
    C11A C10A H10B . . 109.5 ?
    H10A C10A H10B . . 109.5 ?
    C11A C10A H10C . . 109.5 ?
    H10A C10A H10C . . 109.5 ?
    H10B C10A H10C . . 109.5 ?
    O5A C11A C10A . . 108.1(5) ?
    O5A C11A H11A . . 110.1 ?
    C10A C11A H11A . . 110.1 ?
    O5A C11A H11B . . 110.1 ?
    C10A C11A H11B . . 110.1 ?
    H11A C11A H11B . . 108.4 ?
    O2A C12A O5A . . 116.8(5) ?
    O2A C12A C13A . . 129.0(5) ?
    O5A C12A C13A . . 114.2(4) ?
    C12A C13A C14A . . 125.9(5) ?
    C12A C13A H13A . . 117.0 ?
    C14A C13A H13A . . 117.0 ?
    N2A C14A C13A . . 123.6(5) ?
    N2A C14A C15A . . 121.2(5) ?
    C13A C14A C15A . . 115.2(4) ?
    C14A C15A H15A . . 109.2 ?
    C14A C15A H15B . . 109.6 ?
    H15A C15A H15B . . 109.5 ?
    C14A C15A H15C . . 109.6 ?
    H15A C15A H15C . . 109.5 ?
    H15B C15A H15C . . 109.5 ?
    N2A C16A C17A . . 111.6(4) ?
    N2A C16A H16A . . 109.3 ?
    C17A C16A H16A . . 109.3 ?
    N2A C16A H16B . . 109.3 ?
    C17A C16A H16B . . 109.3 ?
    H16A C16A H16B . . 108.0 ?
    O6A C17A C16A . . 107.0(4) ?
    O6A C17A H17A . . 110.3 ?
    C16A C17A H17A . . 110.3 ?
    O6A C17A H17B . . 110.3 ?
    C16A C17A H17B . . 110.3 ?
    H17A C17A H17B . . 108.6 ?
    O6A C18A H18A . . 109.5 ?
    O6A C18A H18B . . 109.5 ?
    H18A C18A H18B . . 109.5 ?
    O6A C18A H18C . . 109.5 ?
    H18A C18A H18C . . 109.5 ?
    H18B C18A H18C . . 109.5 ?
    N1B Zn2 N2B . . 152.5(2) y
    N1B Zn2 O1B . . 95.08(17) y
    N2B Zn2 O1B . . 104.33(18) y
    N1B Zn2 O2B . . 101.90(17) y
    N2B Zn2 O2B . . 92.60(18) y
    O1B Zn2 O2B . . 102.98(17) y
    N1B Zn2 O6B . . 86.02(16) y
    N2B Zn2 O6B . . 76.39(17) y
    O1B Zn2 O6B . . 85.76(16) y
    O2B Zn2 O6B . . 167.48(16) y
    N1B Zn2 O4B . . 73.58(16) y
    N2B Zn2 O4B . . 83.20(17) y
    O1B Zn2 O4B . . 164.14(14) y
    O2B Zn2 O4B . . 90.42(15) y
    O6B Zn2 O4B . . 82.46(14) y
    C3B O1B Zn2 . . 120.9(3) ?
    C12B O2B Zn2 . . 122.8(4) ?
    C3B O3B C2B . . 114.1(5) ?
    C3B O3B C2D . . 123.2(8) ?
    C9B O4B C8B . . 111.1(5) ?
    C9B O4B Zn2 . . 117.3(4) ?
    C8B O4B Zn2 . . 91.2(3) ?
    C12B O5B C11D . . 115.2(7) ?
    C12B O5B C11B . . 116.4(5) ?
    C18B O6B C17B . . 112.6(5) ?
    C18B O6B Zn2 . . 123.6(4) ?
    C17B O6B Zn2 . . 100.0(3) ?
    C5B N1B C7B . . 118.2(5) ?
    C5B N1B Zn2 . . 121.9(4) ?
    C7B N1B Zn2 . . 119.1(4) ?
    C14B N2B C16B . . 119.5(5) ?
    C14B N2B Zn2 . . 124.7(4) ?
    C16B N2B Zn2 . . 115.6(4) ?
    C2B C1B H1B1 . . 109.5 ?
    C2B C1B H1B2 . . 109.5 ?
    H1B1 C1B H1B2 . . 109.5 ?
    C2B C1B H1B3 . . 109.5 ?
    H1B1 C1B H1B3 . . 109.5 ?
    H1B2 C1B H1B3 . . 109.5 ?
    O3B C2B C1B . . 106.7(7) ?
    O3B C2B H2B1 . . 110.4 ?
    C1B C2B H2B1 . . 110.4 ?
    O3B C2B H2B2 . . 110.4 ?
    C1B C2B H2B2 . . 110.4 ?
    H2B1 C2B H2B2 . . 108.6 ?
    C2D C1D H1D1 . . 109.5 ?
    C2D C1D H1D2 . . 109.5 ?
    H1D1 C1D H1D2 . . 109.5 ?
    C2D C1D H1D3 . . 109.5 ?
    H1D1 C1D H1D3 . . 109.5 ?
    H1D2 C1D H1D3 . . 109.5 ?
    O3B C2D C1D . . 99.9(15) ?
    O3B C2D H2D1 . . 111.8 ?
    C1D C2D H2D1 . . 111.8 ?
    O3B C2D H2D2 . . 111.8 ?
    C1D C2D H2D2 . . 111.8 ?
    H2D1 C2D H2D2 . . 109.5 ?
    O1B C3B O3B . . 117.9(5) ?
    O1B C3B C4B . . 128.9(5) ?
    O3B C3B C4B . . 113.2(5) ?
    C3B C4B C5B . . 126.8(5) ?
    C3B C4B H4BA . . 116.6 ?
    C5B C4B H4BA . . 116.6 ?
    N1B C5B C4B . . 125.0(5) ?
    N1B C5B C6B . . 120.0(5) ?
    C4B C5B C6B . . 115.1(5) ?
    C5B C6B H6BA . . 109.5 ?
    C5B C6B H6BB . . 109.5 ?
    H6BA C6B H6BB . . 109.5 ?
    C5B C6B H6BC . . 109.5 ?
    H6BA C6B H6BC . . 109.5 ?
    H6BB C6B H6BC . . 109.5 ?
    N1B C7B C8B . . 112.0(5) ?
    N1B C7B H7BA . . 109.2 ?
    C8B C7B H7BA . . 109.2 ?
    N1B C7B H7BB . . 109.2 ?
    C8B C7B H7BB . . 109.2 ?
    H7BA C7B H7BB . . 107.9 ?
    O4B C8B C7B . . 107.0(4) ?
    O4B C8B H8BA . . 110.3 ?
    C7B C8B H8BA . . 110.3 ?
    O4B C8B H8BB . . 110.3 ?
    C7B C8B H8BB . . 110.3 ?
    H8BA C8B H8BB . . 108.6 ?
    O4B C9B H9BA . . 109.5 ?
    O4B C9B H9BB . . 109.5 ?
    H9BA C9B H9BB . . 109.5 ?
    O4B C9B H9BC . . 109.5 ?
    H9BA C9B H9BC . . 109.5 ?
    H9BB C9B H9BC . . 109.5 ?
    C11B C10B H10G . . 109.5 ?
    C11B C10B H10H . . 109.5 ?
    H10G C10B H10H . . 109.5 ?
    C11B C10B H10I . . 109.5 ?
    H10G C10B H10I . . 109.5 ?
    H10H C10B H10I . . 109.5 ?
    O5B C11B C10B . . 107.2(9) ?
    O5B C11B H11E . . 110.3 ?
    C10B C11B H11E . . 110.3 ?
    O5B C11B H11F . . 110.3 ?
    C10B C11B H11F . . 110.3 ?
    H11E C11B H11F . . 108.5 ?
    C11D C10D H10D . . 109.5 ?
    C11D C10D H10E . . 109.5 ?
    H10D C10D H10E . . 109.5 ?
    C11D C10D H10F . . 109.5 ?
    H10D C10D H10F . . 109.5 ?
    H10E C10D H10F . . 109.5 ?
    O5B C11D C10D . . 108.5(17) ?
    O5B C11D H11C . . 110.0 ?
    C10D C11D H11C . . 110.0 ?
    O5B C11D H11D . . 110.0 ?
    C10D C11D H11D . . 110.0 ?
    H11C C11D H11D . . 108.4 ?
    O2B C12B O5B . . 118.0(5) ?
    O2B C12B C13B . . 129.1(5) ?
    O5B C12B C13B . . 112.9(5) ?
    C14B C13B C12B . . 125.5(5) ?
    C14B C13B H13B . . 117.2 ?
    C12B C13B H13B . . 117.2 ?
    N2B C14B C13B . . 125.2(5) ?
    N2B C14B C15B . . 120.4(5) ?
    C13B C14B C15B . . 114.5(5) ?
    C14B C15B H15D . . 109.3 ?
    C14B C15B H15E . . 109.6 ?
    H15D C15B H15E . . 109.5 ?
    C14B C15B H15F . . 109.5 ?
    H15D C15B H15F . . 109.5 ?
    H15E C15B H15F . . 109.5 ?
    N2B C16B C17B . . 112.2(5) ?
    N2B C16B H16C . . 109.2 ?
    C17B C16B H16C . . 109.2 ?
    N2B C16B H16D . . 109.2 ?
    C17B C16B H16D . . 109.2 ?
    H16C C16B H16D . . 107.9 ?
    O6B C17B C16B . . 106.8(5) ?
    O6B C17B H17C . . 110.4 ?
    C16B C17B H17C . . 110.4 ?
    O6B C17B H17D . . 110.4 ?
    C16B C17B H17D . . 110.4 ?
    H17C C17B H17D . . 108.6 ?
    O6B C18B H18D . . 109.5 ?
    O6B C18B H18E . . 109.5 ?
    H18D C18B H18E . . 109.5 ?
    O6B C18B H18F . . 109.5 ?
    H18D C18B H18F . . 109.5 ?
    H18E C18B H18F . . 109.5 ?
loop_
    _geom_torsion_atom_site_label_1
    _geom_torsion_atom_site_label_2
    _geom_torsion_atom_site_label_3
    _geom_torsion_atom_site_label_4
    _geom_torsion_site_symmetry_1
    _geom_torsion_site_symmetry_2
    _geom_torsion_site_symmetry_3
    _geom_torsion_site_symmetry_4
    _geom_torsion
    _geom_torsion_publ_flag
    C3A O3A C2A C1A . . . . 175.4(5) ?
    Zn1 O1A C3A O3A . . . . 173.9(4) ?
    Zn1 O1A C3A C4A . . . . -5.1(8) ?
    C2A O3A C3A O1A . . . . -4.7(8) ?
    C2A O3A C3A C4A . . . . 174.4(5) ?
    O1A C3A C4A C5A . . . . -0.6(10) ?
    O3A C3A C4A C5A . . . . -179.6(5) ?
    C7A N1A C5A C4A . . . . 178.6(5) ?
    Zn1 N1A C5A C4A . . . . -2.2(7) ?
    C7A N1A C5A C6A . . . . -2.7(7) ?
    Zn1 N1A C5A C6A . . . . 176.5(4) ?
    C3A C4A C5A N1A . . . . 4.8(9) ?
    C3A C4A C5A C6A . . . . -173.9(6) ?
    C5A N1A C7A C8A . . . . -179.3(5) ?
    Zn1 N1A C7A C8A . . . . 1.4(7) ?
    C9A O4A C8A C7A . . . . -179.8(6) ?
    Zn1 O4A C8A C7A . . . . -58.2(6) ?
    N1A C7A C8A O4A . . . . 51.8(9) ?
    C12A O5A C11A C10A . . . . -171.2(5) ?
    Zn1 O2A C12A O5A . . . . 169.2(3) ?
    Zn1 O2A C12A C13A . . . . -11.9(8) ?
    C11A O5A C12A O2A . . . . 5.1(7) ?
    C11A O5A C12A C13A . . . . -173.9(5) ?
    O2A C12A C13A C14A . . . . 1.1(9) ?
    O5A C12A C13A C14A . . . . 180.0(5) ?
    C16A N2A C14A C13A . . . . -177.4(5) ?
    Zn1 N2A C14A C13A . . . . 0.5(7) ?
    C16A N2A C14A C15A . . . . 0.1(8) ?
    Zn1 N2A C14A C15A . . . . 178.0(4) ?
    C12A C13A C14A N2A . . . . 5.6(8) ?
    C12A C13A C14A C15A . . . . -172.0(5) ?
    C14A N2A C16A C17A . . . . -108.3(6) ?
    Zn1 N2A C16A C17A . . . . 73.6(5) ?
    C18A O6A C17A C16A . . . . -176.4(5) ?
    N2A C16A C17A O6A . . . . 71.1(6) ?
    C3B O3B C2B C1B . . . . 175.8(7) ?
    C3B O3B C2D C1D . . . . 101.5(11) ?
    Zn2 O1B C3B O3B . . . . -172.2(4) ?
    Zn2 O1B C3B C4B . . . . 7.7(9) ?
    C2B O3B C3B O1B . . . . 10.7(9) ?
    C2D O3B C3B O1B . . . . -10.6(11) ?
    C2B O3B C3B C4B . . . . -169.3(7) ?
    C2D O3B C3B C4B . . . . 169.4(8) ?
    O1B C3B C4B C5B . . . . 0.3(11) ?
    O3B C3B C4B C5B . . . . -179.7(6) ?
    C7B N1B C5B C4B . . . . -178.4(5) ?
    Zn2 N1B C5B C4B . . . . -8.9(7) ?
    C7B N1B C5B C6B . . . . 0.1(7) ?
    Zn2 N1B C5B C6B . . . . 169.6(4) ?
    C3B C4B C5B N1B . . . . 0.2(10) ?
    C3B C4B C5B C6B . . . . -178.3(6) ?
    C5B N1B C7B C8B . . . . -174.2(5) ?
    Zn2 N1B C7B C8B . . . . 15.9(6) ?
    C9B O4B C8B C7B . . . . 179.0(5) ?
    Zn2 O4B C8B C7B . . . . 59.0(4) ?
    N1B C7B C8B O4B . . . . -60.8(6) ?
    C12B O5B C11B C10B . . . . 172.8(9) ?
    C12B O5B C11D C10D . . . . -167.1(14) ?
    Zn2 O2B C12B O5B . . . . 179.9(3) ?
    Zn2 O2B C12B C13B . . . . 0.7(8) ?
    C11D O5B C12B O2B . . . . -2.9(15) ?
    C11B O5B C12B O2B . . . . -1.0(10) ?
    C11D O5B C12B C13B . . . . 176.4(14) ?
    C11B O5B C12B C13B . . . . 178.3(9) ?
    O2B C12B C13B C14B . . . . 0.4(10) ?
    O5B C12B C13B C14B . . . . -178.8(5) ?
    C16B N2B C14B C13B . . . . 179.4(6) ?
    Zn2 N2B C14B C13B . . . . 5.4(8) ?
    C16B N2B C14B C15B . . . . -1.1(9) ?
    Zn2 N2B C14B C15B . . . . -175.2(5) ?
    C12B C13B C14B N2B . . . . -3.8(9) ?
    C12B C13B C14B C15B . . . . 176.7(6) ?
    C14B N2B C16B C17B . . . . 145.5(6) ?
    Zn2 N2B C16B C17B . . . . -39.9(7) ?
    C18B O6B C17B C16B . . . . -179.9(5) ?
    Zn2 O6B C17B C16B . . . . -46.9(5) ?
    N2B C16B C17B O6B . . . . 61.7(7) ?
loop_
    _geom_hbond_atom_site_label_D
    _geom_hbond_atom_site_label_H
    _geom_hbond_atom_site_label_A
    _geom_hbond_site_symmetry_A
    _geom_hbond_distance_DH
    _geom_hbond_distance_HA
    _geom_hbond_distance_DA
    _geom_hbond_angle_DHA
    _geom_hbond_publ_flag
    C6A H6AB O3B 3_656 0.98 2.63 3.568(8) 161 yes
    C15A H15A O6A . 0.98 2.64 3.396(7) 134 yes
    C15A H15C O3A 2_646 0.98 2.65 3.369(7) 131 yes
    C18A H18A O3A 4_566 0.98 2.60 3.304(8) 129 yes
    C8B H8BA O2B . 0.99 2.60 3.279(7) 126 yes
_shelx_space_group_comment
;
The symmetry employed for this shelxl refinement is uniquely defined
by the following loop, which should always be used as a source of
symmetry information in preference to the above space-group names.
They are only intended as comments.
;
_shelx_estimated_absorpt_T_min     ?
_shelx_estimated_absorpt_T_max     ?
_shelx_hkl_file
;
  -1  -5 -15  533.56   72.87   0
   0  -5 -15 4261.07  129.42   0
  -2  -4 -15  106.93   73.85   0
  -1  -4 -15 1050.57   81.06   0
   0  -4 -15    4.58   69.31   0
  -2  -3 -15  506.23   68.94   0
  -1  -3 -15  728.07   73.21   0
   0  -3 -15  989.19   77.03   0
  -3  -2 -15   -1.83   80.59   0
  -2  -2 -15 6519.49  163.39   0
  -1  -2 -15   -2.44   66.03   0
   0  -2 -15  -29.73   60.12   0
  -3  -1 -15  242.97   83.87   0
  -2  -1 -15   10.90   76.38   0
  -1  -1 -15 1341.96   84.97   0
  -3   0 -15  -99.09   84.77   0
  -2   0 -15  -21.80   75.99   0
  -1   0 -15   82.02   68.86   0
  -3   1 -15  222.68   92.18   0
  -2   1 -15  152.59   79.68   0
  -3   2 -15  220.41   99.56   0
   1  -7 -14  219.79   69.43   0
   2  -7 -14  328.49   75.27   0
  -1  -6 -14  228.28   65.39   0
   0  -6 -14  422.58   67.30   0
   1  -6 -14  -33.12   62.37   0
   2  -6 -14  193.71   66.20   0
  -2  -5 -14   85.89   64.53   0
  -1  -5 -14 3116.30  112.19   0
   0  -5 -14 2114.30   99.12   0
   1  -5 -14 7113.60  153.65   0
   2  -5 -14  213.50   57.24   0
  -3  -4 -14  687.30   78.86   0
  -2  -4 -14 4991.12  140.23   0
  -1  -4 -14 1233.57   86.10   0
   0  -4 -14   79.97   51.78   0
   1  -4 -14  121.42   50.04   0
  -4  -3 -14 1028.38   92.18   0
  -3  -3 -14    5.66   63.27   0
  -2  -3 -14  193.14   60.57   0
  -1  -3 -14  509.24   67.32   0
   0  -3 -14 3804.11  115.98   0
   1  -3 -14  -31.17   45.73   0
  -3  -2 -14  741.53   77.68   0
  -2  -2 -14  809.77   76.68   0
  -1  -2 -14   -9.08   52.03   0
   0  -2 -14  441.61   61.67   0
   1  -2 -14 1263.85   72.40   0
  -4  -1 -14  736.19   86.78   0
  -3  -1 -14  436.66   72.75   0
  -2  -1 -14  -75.43   57.72   0
  -1  -1 -14  277.36   57.87   0
   0  -1 -14 2736.63   98.66   0
  -4   0 -14  -37.18   77.91   0
  -3   0 -14  158.02   69.13   0
  -2   0 -14 5970.02  160.33   0
  -1   0 -14  429.24   67.57   0
   0   0 -14 1676.83   86.18   0
  -4   1 -14  837.10   94.99   0
  -3   1 -14  482.47   84.65   0
  -2   1 -14   -2.09   61.96   0
  -1   1 -14  262.01   65.80   0
  -4   2 -14   -1.53   87.21   0
  -3   2 -14  641.36   89.33   0
  -2   2 -14  789.52   86.60   0
  -1   2 -14   24.01   63.24   0
  -4   3 -14  788.27   98.49   0
  -3   3 -14  118.92   81.28   0
  -2   3 -14  204.18   74.39   0
  -1  -7 -13   28.60   60.77   0
   0  -7 -13 1717.68   91.84   0
  -3  -6 -13  562.04   73.35   0
  -2  -6 -13 6052.36  155.14   0
  -1  -6 -13    7.40   55.22   0
   0  -6 -13 2224.41   98.32   0
   1  -6 -13  180.50   57.22   0
  -4  -5 -13  821.86   85.98   0
  -3  -5 -13  437.74   66.80   0
  -2  -5 -13 2289.89  104.68   0
  -1  -5 -13  313.80   64.36   0
   0  -5 -13 6001.80  143.46   0
   1  -5 -13   50.10   47.06   0
   2  -5 -13 7251.72  143.11   0
  -4  -4 -13   88.48   61.37   0
  -3  -4 -1315193.18  238.17   0
  -2  -4 -13  227.52   56.58   0
  -1  -4 -13   35.66   50.48   0
   0  -4 -13 1103.80   71.04   0
   1  -4 -13  -13.52   46.14   0
   2  -4 -13   26.71   43.12   0
  -5  -3 -13  174.19   68.65   0
  -4  -3 -13  979.87   83.62   0
  -3  -3 -13  690.79   76.17   0
  -2  -3 -13   95.79   55.42   0
  -1  -3 -13  179.96   52.64   0
   0  -3 -13   97.55   48.31   0
   1  -3 -13 1153.59   68.63   0
   2  -3 -13 1244.08   64.00   0
  -5  -2 -13  175.02   68.51   0
  -4  -2 -13  906.25   85.53   0
  -3  -2 -13   30.09   56.84   0
  -2  -2 -13 2632.67  105.11   0
  -1  -2 -13  130.02   54.36   0
   0  -2 -1316239.96  207.86   0
   1  -2 -13   93.40   41.94   0
  -5  -1 -13   73.30   70.42   0
  -4  -1 -13 3962.11  140.60   0
  -3  -1 -13   95.20   60.68   0
  -2  -1 -13  256.81   60.20   0
  -1  -1 -13 1013.63   73.31   0
   0  -1 -13 2399.68   88.34   0
   1  -1 -13  644.25   56.83   0
  -5   0 -13  -78.77   71.71   0
  -4   0 -13  156.45   73.30   0
  -3   0 -13   53.54   66.91   0
  -2   0 -13   44.60   57.61   0
  -1   0 -13  -26.82   53.47   0
   0   0 -13  -38.28   42.05   0
   1   0 -13  -37.66   39.77   0
  -5   1 -13  238.59   81.65   0
  -4   1 -13 4218.78  154.90   0
  -3   1 -13   53.99   66.12   0
  -2   1 -13  232.68   64.81   0
  -1   1 -13 1283.37   81.87   0
   0   1 -13 2384.67   91.79   0
  -5   2 -13  244.94   86.50   0
  -4   2 -13 1205.09  103.07   0
  -3   2 -13   43.15   66.00   0
  -2   2 -13 2551.20  111.28   0
  -1   2 -13  123.56   53.33   0
   0   2 -1319225.18  230.54   0
  -5   3 -13  220.57   93.00   0
  -4   3 -13  979.25  101.10   0
  -3   3 -13  708.12   82.85   0
  -2   3 -13   81.29   63.05   0
  -1   3 -13  258.63   60.35   0
  -1  -8 -12  269.63   60.75   0
  -3  -7 -12   32.00   60.19   0
  -2  -7 -12 8005.38  177.86   0
  -1  -7 -12   54.85   51.30   0
  -4  -6 -12  493.85   73.87   0
  -3  -6 -12 9705.40  194.74   0
  -2  -6 -12   32.15   54.51   0
  -1  -6 -12 1483.88   85.76   0
  -5  -5 -12  650.67   80.08   0
  -4  -5 -12   24.02   61.00   0
  -3  -5 -12 3048.02  116.86   0
  -2  -5 -12  468.63   66.98   0
  -1  -5 -12  493.72   63.34   0
   0  -5 -12 4474.19  120.41   0
  -5  -4 -12  110.31   63.00   0
  -4  -4 -12 2922.88  118.00   0
  -3  -4 -12 1304.96   86.33   0
  -2  -4 -12 3141.44  110.88   0
  -1  -4 -12  129.43   52.30   0
   0  -4 -12 8900.62  158.79   0
   1  -4 -12 1276.78   69.48   0
  -6  -3 -12    2.73   73.59   0
  -5  -3 -12   92.45   59.29   0
  -4  -3 -12  274.93   67.34   0
  -3  -3 -12  932.92   73.67   0
  -2  -3 -12 3117.71  108.30   0
  -1  -3 -12  266.68   53.75   0
   0  -3 -12   64.83   45.05   0
   1  -3 -12 2198.90   81.38   0
   2  -3 -12 6955.54  124.64   0
   3  -3 -12   67.35   38.62   0
  -6  -2 -12  251.13   75.03   0
  -5  -2 -12  875.57   82.43   0
  -4  -2 -12  185.17   62.02   0
  -3  -2 -12 4840.89  136.47   0
  -2  -2 -12   18.49   46.82   0
  -1  -2 -12 1107.89   71.06   0
   0  -2 -12  533.12   54.57   0
   1  -2 -12 2585.10   83.08   0
   2  -2 -12    4.22   37.08   0
  -6  -1 -12  910.35  100.10   0
  -5  -1 -12   20.08   71.64   0
  -4  -1 -12 1887.44  103.89   0
  -3  -1 -12  -68.07   56.07   0
  -2  -1 -12 1472.56   84.21   0
  -1  -1 -12  611.39   60.97   0
   0  -1 -12  545.35   54.23   0
   1  -1 -12 1013.72   57.87   0
   2  -1 -12 3246.74   80.59   0
  -6   0 -12 6774.80  196.15   0
  -5   0 -12  114.62   75.24   0
  -4   0 -12  403.10   79.72   0
  -3   0 -12  111.80   61.78   0
  -2   0 -1211077.43  192.88   0
  -1   0 -12   12.47   47.44   0
   0   0 -12 6263.67  124.82   0
   1   0 -12  223.49   43.68   0
  -6   1 -12  728.18   97.02   0
  -5   1 -12    7.33   72.03   0
  -4   1 -12 2210.04  120.34   0
  -3   1 -12   17.47   65.40   0
  -2   1 -12 1758.93   94.27   0
  -1   1 -12  715.78   70.05   0
   0   1 -12  522.80   59.77   0
   1   1 -12 1155.46   66.14   0
  -6   2 -12  260.67   93.24   0
  -5   2 -12  845.25  103.23   0
  -4   2 -12  145.42   76.05   0
  -3   2 -12 5661.25  161.46   0
  -2   2 -12   -7.14   57.60   0
  -1   2 -12 1109.84   75.74   0
   0   2 -12  533.25   62.98   0
  -6   3 -12 -111.07   96.22   0
  -5   3 -12   69.31   82.39   0
  -4   3 -12  258.01   78.53   0
  -3   3 -12  947.76   89.79   0
  -2   3 -12 3179.88  117.51   0
  -1   3 -12  469.27   68.17   0
   0   3 -12   55.90   53.29   0
  -3  -8 -11   59.48   60.89   0
  -2  -8 -11   31.34   55.53   0
  -4  -7 -11   69.21   62.42   0
  -3  -7 -11 2013.85  104.78   0
  -2  -7 -11  192.07   59.33   0
  -5  -6 -11  223.68   68.89   0
  -4  -6 -11 4230.30  137.35   0
  -3  -6 -11  879.67   79.15   0
  -2  -6 -11  700.55   71.58   0
  -6  -5 -11 1075.91   95.21   0
  -5  -5 -11  159.81   64.23   0
  -4  -5 -11 1061.49   83.32   0
  -3  -5 -11 1962.26   97.10   0
  -2  -5 -1111976.38  198.30   0
  -1  -5 -11  185.86   51.65   0
  -6  -4 -11   57.47   61.58   0
  -5  -4 -11 1121.82   88.02   0
  -4  -4 -11 1313.17   89.58   0
  -3  -4 -11 4619.68  129.81   0
  -2  -4 -11  530.10   63.38   0
  -1  -4 -11   82.54   46.99   0
   0  -4 -11  323.16   51.90   0
  -7  -3 -11  -90.74   77.42   0
  -6  -3 -11 1823.79  105.93   0
  -5  -3 -11 3967.97  136.22   0
  -4  -3 -11   80.85   53.58   0
  -3  -3 -11   -8.30   50.05   0
  -2  -3 -11  387.83   55.28   0
  -1  -3 -11  442.37   54.77   0
   0  -3 -11  290.09   49.89   0
   1  -3 -11   91.79   40.85   0
  -7  -2 -11  351.40   83.15   0
  -6  -2 -11 3860.80  141.81   0
  -5  -2 -11  356.12   72.54   0
  -4  -2 -11 4058.71  129.68   0
  -3  -2 -11  173.58   57.80   0
  -2  -2 -11 3664.15  112.65   0
  -1  -2 -11 1781.36   78.18   0
   0  -2 -11 5004.87  110.48   0
   1  -2 -11  305.53   45.95   0
   2  -2 -11 6185.94  106.42   0
   3  -2 -11  365.81   39.70   0
  -7  -1 -11  864.19  100.51   0
  -6  -1 -11 4434.74  154.31   0
  -5  -1 -11   27.84   59.84   0
  -4  -1 -11  967.85   83.57   0
  -3  -1 -11  408.37   62.22   0
  -2  -1 -11 4858.52  125.96   0
  -1  -1 -11   73.82   49.17   0
   0  -1 -11 1801.39   73.52   0
   1  -1 -11 4216.61   93.25   0
   2  -1 -11 4625.15   88.65   0
  -7   0 -11   62.20   77.09   0
  -6   0 -11   81.57   73.36   0
  -5   0 -11    1.21   73.94   0
  -4   0 -11   61.60   66.86   0
  -3   0 -11   55.35   57.75   0
  -2   0 -11  101.58   53.11   0
  -1   0 -11  -14.41   44.18   0
   0   0 -11   83.81   44.58   0
   1   0 -11   14.07   37.36   0
   2   0 -11    2.37   30.76   0
  -7   1 -11  801.33  106.07   0
  -6   1 -11 4607.56  168.85   0
  -5   1 -11  -11.52   72.11   0
  -4   1 -11  997.93   95.57   0
  -3   1 -11  527.91   79.54   0
  -2   1 -11 5006.16  136.82   0
  -1   1 -11   89.36   50.49   0
   0   1 -11 1906.07   76.56   0
   1   1 -11 5088.59  103.43   0
  -7   2 -11  240.01   94.41   0
  -6   2 -11 4299.77  168.90   0
  -5   2 -11  321.37   87.75   0
  -4   2 -11 4521.58  156.01   0
  -3   2 -11  134.70   69.05   0
  -2   2 -11 3767.52  122.23   0
  -1   2 -11 1922.05   86.01   0
   0   2 -11 5614.20  120.68   0
   1   2 -11  451.23   53.07   0
  -6   3 -11 1626.72  122.09   0
  -5   3 -11 3956.46  159.54   0
  -3   3 -11   50.58   64.85   0
  -2   3 -11  370.05   66.94   0
  -1   3 -11  413.90   60.64   0
   0   3 -11  372.51   57.56   0
   1   3 -11   -8.22   48.44   0
  -4  -8 -10 3458.28  127.78   0
  -3  -8 -10 1483.67   88.16   0
  -5  -7 -10  337.77   69.10   0
  -4  -7 -10  327.45   68.79   0
  -3  -7 -10  265.45   61.03   0
  -6  -6 -10  827.85   83.88   0
  -5  -6 -10  977.69   86.60   0
  -4  -6 -10 1326.66   90.81   0
  -3  -6 -10  169.38   62.60   0
  -6  -5 -10  643.47   83.28   0
  -5  -5 -10  -16.55   61.00   0
  -4  -5 -10 2519.50  108.81   0
  -3  -5 -10 8414.12  171.24   0
  -2  -5 -10  604.70   64.66   0
  -7  -4 -10  -44.02   68.92   0
  -6  -4 -10 2899.53  126.76   0
  -5  -4 -10  135.53   62.22   0
  -4  -4 -10 8563.75  175.41   0
  -3  -4 -10  172.98   57.02   0
  -2  -4 -1011306.16  180.10   0
  -1  -4 -10  235.47   48.51   0
  -7  -3 -10  942.68   96.68   0
  -6  -3 -10 6699.08  171.07   0
  -5  -3 -10 1961.60  100.74   0
  -4  -3 -10 2557.40  103.34   0
  -3  -3 -10 3150.89  106.25   0
  -2  -3 -10  503.51   59.35   0
  -1  -3 -10 1587.14   73.60   0
   0  -3 -10 4372.09  101.15   0
  -8  -2 -10  242.05   85.68   0
  -7  -2 -10   96.43   68.91   0
  -6  -2 -10   50.08   64.56   0
  -5  -2 -10  436.18   67.84   0
  -4  -2 -10   96.13   55.56   0
  -3  -2 -10 2293.36   95.32   0
  -2  -2 -10  150.12   51.71   0
  -1  -2 -10 1297.40   69.52   0
   0  -2 -10  311.75   46.36   0
   1  -2 -10 1861.52   66.86   0
   2  -2 -10  459.42   44.04   0
  -8  -1 -10   -5.96   78.36   0
  -7  -1 -10   48.77   73.60   0
  -6  -1 -10 2449.05  119.38   0
  -5  -1 -10  166.53   62.06   0
  -4  -1 -10  631.09   69.99   0
  -3  -1 -10  247.70   60.58   0
  -2  -1 -10  671.68   64.48   0
  -1  -1 -10 2841.10   91.32   0
   0  -1 -10 2621.91   81.25   0
   1  -1 -10 1424.03   59.97   0
   2  -1 -10  492.61   40.08   0
   3  -1 -10   21.24   28.17   0
  -8   0 -10 3458.50  153.84   0
  -7   0 -10  104.19   76.45   0
  -6   0 -10   34.90   74.65   0
  -5   0 -10   66.45   70.09   0
  -4   0 -1025766.55  306.74   0
  -3   0 -10  139.49   58.11   0
  -2   0 -10 1315.32   76.05   0
  -1   0 -10  582.04   57.58   0
   0   0 -1051571.27  308.72   0
   1   0 -10  110.60   35.32   0
   2   0 -10 3220.28   68.57   0
  -8   1 -10   79.52   81.45   0
  -7   1 -10   71.05   80.14   0
  -6   1 -10 2737.20  135.20   0
  -5   1 -10   47.98   73.65   0
  -4   1 -10  614.27   86.42   0
  -3   1 -10  153.84   63.66   0
  -2   1 -10  704.67   69.64   0
  -1   1 -10 2959.06   93.86   0
   0   1 -10 2433.49   79.92   0
   1   1 -10 1625.24   59.64   0
   2   1 -10  560.29   43.01   0
  -8   2 -10  165.68   90.28   0
  -7   2 -10   79.34   77.60   0
  -6   2 -10   14.19   83.45   0
  -5   2 -10  452.81   91.07   0
  -4   2 -10  110.12   73.36   0
  -3   2 -10 2459.20  113.48   0
  -2   2 -10   82.68   56.78   0
  -1   2 -10 1220.84   75.12   0
   0   2 -10  388.62   53.87   0
   1   2 -10 2285.61   75.38   0
  -7   3 -10  760.96  109.93   0
  -6   3 -10 6938.71  206.89   0
  -5   3 -10 1973.32  120.58   0
  -4   3 -10 2653.32  124.08   0
  -3   3 -10 3536.05  126.89   0
  -2   3 -10  472.82   66.18   0
  -1   3 -10 1868.71   84.88   0
   0   3 -10 5456.82  118.92   0
   1   3 -10 1607.11   69.68   0
  -4  -9  -9  172.13   62.73   0
  -5  -8  -9  584.48   75.31   0
  -4  -8  -9  546.35   72.53   0
  -6  -7  -9  240.02   74.27   0
  -5  -7  -9 1557.00   96.86   0
  -4  -7  -9 1328.45   88.43   0
  -7  -6  -9  109.05   79.58   0
  -6  -6  -9 1450.70  103.33   0
  -5  -6  -9  779.44   77.74   0
  -4  -6  -9 4013.79  130.89   0
  -3  -6  -9   49.03   53.33   0
  -7  -5  -9  291.36   80.33   0
  -6  -5  -9    3.75   64.32   0
  -5  -5  -9  112.53   63.36   0
  -4  -5  -914929.73  229.00   0
  -3  -5  -9  653.53   70.57   0
  -8  -4  -9  529.93   91.45   0
  -7  -4  -9 1055.31   96.01   0
  -6  -4  -9  434.84   73.52   0
  -5  -4  -911698.91  209.95   0
  -4  -4  -9  451.01   63.69   0
  -3  -4  -9  365.88   57.89   0
  -2  -4  -9 1302.59   71.57   0
  -8  -3  -9  253.95   85.08   0
  -7  -3  -9 4468.47  151.02   0
  -6  -3  -9 2429.60  110.70   0
  -5  -3  -9   25.60   58.16   0
  -4  -3  -9 8446.36  166.29   0
  -3  -3  -9 7011.50  143.18   0
  -2  -3  -9   20.17   47.40   0
  -1  -3  -9   86.21   44.89   0
  -8  -2  -9 6107.90  186.52   0
  -7  -2  -9   65.31   66.98   0
  -6  -2  -9 3619.73  127.09   0
  -5  -2  -9   93.35   57.36   0
  -4  -2  -9  954.64   74.18   0
  -3  -2  -9  108.82   51.61   0
  -2  -2  -912979.38  175.57   0
  -1  -2  -9 1367.92   66.42   0
   0  -2  -9 7415.20  117.78   0
  -8  -1  -9  401.47   86.80   0
  -7  -1  -9 1465.49  108.77   0
  -6  -1  -9 3120.66  126.20   0
  -5  -1  -9  475.47   67.30   0
  -4  -1  -9 5865.01  141.87   0
  -3  -1  -9 2723.35   99.54   0
  -2  -1  -9 3506.42  102.41   0
  -1  -1  -9 4447.72  103.24   0
   0  -1  -9 3904.60   89.14   0
   1  -1  -9   13.34   34.96   0
   2  -1  -9  417.43   36.34   0
   3  -1  -9 1121.47   41.23   0
  -8   0  -9  104.42   77.28   0
  -7   0  -9   26.79   70.92   0
  -6   0  -9  118.19   62.43   0
  -5   0  -9   -3.74   63.09   0
  -4   0  -9  220.61   63.75   0
  -3   0  -9  -52.72   54.58   0
  -2   0  -9  113.19   52.66   0
  -1   0  -9   11.59   46.94   0
   0   0  -9  198.54   43.08   0
   1   0  -9   17.09   34.88   0
   2   0  -9   47.62   28.84   0
   3   0  -9   -4.67   23.26   0
  -8   1  -9  506.53   92.55   0
  -7   1  -9 1503.52  111.35   0
  -6   1  -9 3114.50  138.23   0
  -5   1  -9  549.88   83.38   0
  -4   1  -9 7142.11  172.50   0
  -3   1  -9 2759.98  108.95   0
  -2   1  -9 3795.00  110.64   0
  -1   1  -9 4471.54  105.02   0
   0   1  -9 3471.91   84.51   0
   1   1  -9    9.90   33.18   0
   2   1  -9  618.94   39.59   0
  -8   2  -9 5181.89  184.78   0
  -7   2  -9   64.98   83.13   0
  -6   2  -9 3706.48  153.57   0
  -5   2  -9   96.32   76.40   0
  -4   2  -9 1158.16   94.03   0
  -3   2  -9  101.62   66.25   0
  -2   2  -914152.58  199.33   0
  -1   2  -9 1443.68   73.81   0
   0   2  -9 8281.53  128.36   0
   1   2  -9 1458.09   60.12   0
   2   2  -926993.24  178.99   0
  -7   3  -9 4340.57  169.43   0
  -6   3  -9 2553.32  135.99   0
  -5   3  -9   70.39   73.13   0
  -4   3  -9 8649.06  192.11   0
  -3   3  -9 7754.02  167.57   0
  -1   3  -9   42.70   52.84   0
   0   3  -9 5622.50  115.82   0
   1   3  -9 4275.44   94.77   0
  -4   4  -9  498.52   80.83   0
  -3   4  -9  496.88   73.66   0
  -6  -8  -8 3707.15  136.12   0
  -5  -8  -8 1552.92   96.63   0
  -4  -8  -8 2710.80  110.49   0
  -7  -7  -8  360.59   81.91   0
  -6  -7  -8 2336.51  115.47   0
  -5  -7  -8    8.78   57.47   0
  -4  -7  -8 2488.41  107.28   0
  -7  -6  -8   83.64   68.49   0
  -6  -6  -8  142.63   61.20   0
  -5  -6  -8 3296.88  122.23   0
  -4  -6  -8   67.66   57.95   0
  -8  -5  -8  -15.96   82.74   0
  -7  -5  -8 4486.27  154.02   0
  -6  -5  -8  121.06   65.54   0
  -5  -5  -8  305.67   64.51   0
  -4  -5  -8 1841.36   94.47   0
  -3  -5  -8 2417.05   94.77   0
  -8  -4  -8 2419.56  125.27   0
  -7  -4  -8  360.86   71.13   0
  -6  -4  -815902.25  247.45   0
  -5  -4  -8  290.30   62.52   0
  -4  -4  -8  218.35   59.01   0
  -3  -4  -8  118.77   51.91   0
  -9  -3  -8  651.61  100.86   0
  -8  -3  -8 6486.07  186.64   0
  -7  -3  -8  255.04   70.04   0
  -6  -3  -8 2078.49  103.52   0
  -5  -3  -8  617.73   66.99   0
  -4  -3  -815760.35  211.51   0
  -3  -3  -8  529.29   60.64   0
  -2  -3  -8 2037.60   77.77   0
  -9  -2  -8 1401.11  119.04   0
  -8  -2  -8  185.09   76.11   0
  -7  -2  -8  590.90   76.86   0
  -6  -2  -8   18.32   55.06   0
  -5  -2  -8 8336.96  167.27   0
  -4  -2  -8   42.87   52.04   0
  -3  -2  -8 4512.77  113.03   0
  -2  -2  -8  141.98   47.85   0
  -1  -2  -8 5290.69  104.10   0
  -9  -1  -8  480.89   95.43   0
  -8  -1  -8 1624.21  114.61   0
  -7  -1  -8  -15.40   65.72   0
  -6  -1  -8 6573.24  163.19   0
  -5  -1  -8 2165.19   98.12   0
  -4  -1  -816539.73  218.89   0
  -2  -1  -8 3701.94   99.00   0
  -1  -1  -8   26.83   42.76   0
   0  -1  -8 2419.11   70.14   0
   1  -1  -8  458.33   38.90   0
  -9   0  -8  112.72   82.91   0
  -8   0  -8 4047.63  154.64   0
  -7   0  -8  119.94   73.43   0
  -6   0  -812483.25  231.78   0
  -5   0  -8  152.90   66.36   0
  -4   0  -8 1496.78   87.95   0
  -3   0  -8  102.84   54.38   0
  -2   0  -830835.37  262.40   0
  -1   0  -8  275.67   49.37   0
   0   0  -8   57.28   36.73   0
   1   0  -8  349.97   36.92   0
   2   0  -823582.65  145.21   0
   3   0  -8  560.73   28.16   0
  -9   1  -8  343.14   94.54   0
  -8   1  -8 1661.00  115.21   0
  -7   1  -8   31.91   70.69   0
  -6   1  -8 6826.25  182.04   0
  -5   1  -8 2192.13  110.95   0
  -4   1  -818062.36  249.08   0
  -3   1  -8  902.09   74.80   0
  -2   1  -8 4120.90  108.24   0
  -1   1  -8   43.40   45.18   0
   0   1  -8 2236.23   66.85   0
   1   1  -8  459.28   36.54   0
   2   1  -8   46.45   27.19   0
   3   1  -8  259.10   24.00   0
  -8   2  -8   26.51   73.00   0
  -7   2  -8  679.59   91.59   0
  -6   2  -8   56.46   72.86   0
  -5   2  -8 9756.35  204.80   0
  -4   2  -8   50.44   67.04   0
  -3   2  -8 5934.16  142.32   0
  -2   2  -8   89.99   55.33   0
  -1   2  -8 5906.16  116.41   0
   0   2  -8  239.45   45.76   0
   1   2  -8 1240.62   52.67   0
   2   2  -8  251.64   31.65   0
  -7   3  -8  377.65   90.56   0
  -6   3  -8 1966.37  119.27   0
  -5   3  -8  677.73   86.32   0
  -4   3  -816666.08  244.60   0
  -3   3  -8  616.47   72.72   0
  -2   3  -8 1973.73   87.88   0
  -1   3  -8 1364.27   72.80   0
   0   3  -810611.54  143.62   0
  -4   4  -8  153.49   70.92   0
  -3   4  -8  136.53   64.71   0
  -5  -9  -7   38.84   60.45   0
  -6  -8  -7   91.26   66.74   0
  -5  -8  -7 2647.41  115.64   0
  -7  -7  -7 3436.10  139.26   0
  -6  -7  -7   87.86   65.35   0
  -5  -7  -7 2801.01  116.68   0
  -8  -6  -7 3199.49  140.25   0
  -7  -6  -7  505.89   80.60   0
  -6  -6  -7 3155.33  124.98   0
  -5  -6  -7  597.68   73.92   0
  -4  -6  -7   60.18   52.74   0
  -8  -5  -7 1476.21  108.66   0
  -7  -5  -7  440.14   77.44   0
  -6  -5  -7  160.76   63.35   0
  -5  -5  -7   74.18   56.11   0
  -4  -5  -7 6285.24  145.00   0
  -9  -4  -7  224.33   98.34   0
  -8  -4  -7   89.82   71.92   0
  -7  -4  -714305.58  241.86   0
  -6  -4  -7 2636.61  109.45   0
  -5  -4  -7  790.34   71.09   0
  -4  -4  -7  453.54   61.60   0
  -3  -4  -7 9713.48  157.02   0
  -9  -3  -7   25.06   84.85   0
  -8  -3  -7  836.01   84.67   0
  -7  -3  -7 1047.88   86.71   0
  -6  -3  -7   51.64   54.96   0
  -5  -3  -7 1478.19   82.34   0
  -4  -3  -7 2737.63   94.83   0
  -3  -3  -7  411.07   55.12   0
  -9  -2  -7  110.27   75.84   0
  -8  -2  -7 1731.07  107.98   0
  -7  -2  -7   33.92   61.21   0
  -6  -2  -716367.17  231.53   0
  -5  -2  -7   76.83   52.42   0
  -4  -2  -7 2135.39   86.21   0
  -3  -2  -7  633.44   58.23   0
  -2  -2  -715466.74  173.92   0
  -9  -1  -7  152.86   78.61   0
  -8  -1  -7 1186.51  100.65   0
  -7  -1  -7  549.25   77.43   0
  -6  -1  -7  149.03   59.94   0
  -5  -1  -7  870.24   71.44   0
  -4  -1  -717014.17  211.41   0
  -3  -1  -7 2334.80   87.06   0
  -2  -1  -7  237.43   49.86   0
  -1  -1  -7 1711.40   66.52   0
   0  -1  -712931.68  133.23   0
  -9   0  -7   72.17   74.30   0
  -8   0  -7   11.20   72.66   0
  -7   0  -7   44.48   67.52   0
  -6   0  -7  327.58   70.43   0
  -5   0  -7   56.88   63.25   0
  -4   0  -7  194.43   61.80   0
  -3   0  -7  183.84   55.36   0
  -2   0  -7  170.80   49.66   0
  -1   0  -7  -14.60   40.62   0
   0   0  -7   46.68   34.83   0
   1   0  -7   23.77   28.25   0
   2   0  -7   20.53   23.14   0
   3   0  -7   19.56   18.05   0
   4   0  -7    6.15    9.83   0
  -9   1  -7  152.13   78.53   0
  -8   1  -7 1151.25  100.79   0
  -7   1  -7  482.51   82.43   0
  -6   1  -7   29.20   67.55   0
  -5   1  -7  823.52   85.63   0
  -4   1  -718786.42  237.80   0
  -3   1  -7 2429.14   93.92   0
  -2   1  -7  270.91   50.44   0
  -1   1  -7 1457.30   60.79   0
   0   1  -712044.19  123.06   0
   1   1  -7 3200.28   60.47   0
   2   1  -7   58.98   24.56   0
   3   1  -7  418.04   18.22   0
  -9   2  -7  -27.86   77.81   0
  -8   2  -7 1555.60  115.11   0
  -7   2  -7   62.35   78.57   0
  -6   2  -716948.83  265.36   0
  -5   2  -7   16.12   69.19   0
  -4   2  -7 2187.01  100.47   0
  -3   2  -7  669.99   71.28   0
  -2   2  -716718.65  191.49   0
  -1   2  -7   76.20   45.04   0
   0   2  -7  103.65   39.18   0
   1   2  -7   77.90   33.67   0
   2   2  -7 4826.82   63.95   0
  -7   3  -7 1119.81  103.00   0
  -6   3  -7   80.88   71.70   0
  -5   3  -7 1529.09   96.86   0
  -4   3  -7 2624.75  107.44   0
  -3   3  -7  385.38   65.98   0
  -2   3  -7 1581.77   78.19   0
  -1   3  -7 4097.88   98.81   0
   0   3  -715671.52  161.97   0
  -5 -10  -6  -10.58   67.83   0
  -6  -9  -6  122.74   77.72   0
  -5  -9  -6 5565.79  149.25   0
  -7  -8  -6  719.81   88.43   0
  -6  -8  -6 1882.36  106.80   0
  -5  -8  -6   22.96   53.91   0
  -8  -7  -6   82.12  102.06   0
  -7  -7  -6  -38.32   68.69   0
  -6  -7  -6 1296.87   94.75   0
  -5  -7  -6  182.31   58.68   0
  -8  -6  -6   58.31   79.78   0
  -7  -6  -6 8986.87  201.05   0
  -6  -6  -6  599.55   76.03   0
  -5  -6  -6   -9.58   57.87   0
  -9  -5  -6 2271.48  126.79   0
  -8  -5  -6  -54.84   67.63   0
  -7  -5  -6  -14.08   61.68   0
  -6  -5  -6   26.69   58.02   0
  -5  -5  -6 2268.22   98.72   0
  -9  -4  -6   42.57   87.05   0
  -8  -4  -6 7505.00  185.78   0
  -7  -4  -6  272.10   66.95   0
  -6  -4  -610066.62  186.34   0
  -5  -4  -6  118.78   54.81   0
  -4  -4  -6 5484.29  125.28   0
 -10  -3  -6 1477.39  131.39   0
  -9  -3  -6  128.92   83.45   0
  -8  -3  -6 5336.67  158.80   0
  -7  -3  -6 3171.45  117.78   0
  -6  -3  -6 1552.64   85.26   0
  -5  -3  -6  765.50   67.74   0
  -4  -3  -6 7083.31  134.83   0
  -3  -3  -6 7069.92  124.24   0
 -10  -2  -6  243.80  105.60   0
  -9  -2  -6  936.80   98.93   0
  -8  -2  -6   66.21   70.35   0
  -7  -2  -6  583.50   72.75   0
  -6  -2  -6  526.26   65.15   0
  -5  -2  -6  601.76   65.61   0
  -4  -2  -6  358.44   54.97   0
  -3  -2  -6  368.41   51.01   0
  -2  -2  -6  138.39   41.54   0
 -10  -1  -6  370.41  103.20   0
  -9  -1  -6  417.06   90.60   0
  -8  -1  -6 1038.40   94.63   0
  -7  -1  -6 3347.73  122.82   0
  -6  -1  -6 5879.10  140.99   0
  -5  -1  -6  746.32   66.83   0
  -4  -1  -6 6920.15  133.09   0
  -3  -1  -6  109.96   48.12   0
  -2  -1  -6 2448.40   74.75   0
  -1  -1  -6 2151.86   63.34   0
 -10   0  -6 1730.88  130.52   0
  -9   0  -6  -23.24   72.03   0
  -8   0  -6 2094.47  115.96   0
  -7   0  -6   51.66   64.71   0
  -6   0  -624802.72  285.76   0
  -5   0  -6  711.61   70.73   0
  -4   0  -6 131507.    546.   0
  -3   0  -6  278.35   53.46   0
  -2   0  -6 8075.13  122.73   0
  -1   0  -6 1901.54   64.50   0
   0   0  -6 6724.44   91.49   0
   1   0  -6   19.13   28.47   0
   2   0  -6 5712.85   62.32   0
 -10   1  -6   41.21   94.15   0
  -9   1  -6  293.51   82.47   0
  -8   1  -6  848.53   90.63   0
  -7   1  -6 3295.22  130.89   0
  -6   1  -6 6275.65  157.51   0
  -5   1  -6  694.56   76.55   0
  -4   1  -6 7898.16  149.92   0
  -3   1  -6  183.84   50.90   0
  -2   1  -6 2307.50   74.81   0
  -1   1  -6 2134.97   63.00   0
   0   1  -618608.35  138.12   0
   1   1  -6  638.26   33.71   0
   2   1  -6 4839.77   54.14   0
  -8   2  -6   27.37   69.73   0
  -7   2  -6  543.69   81.04   0
  -6   2  -6  596.20   80.37   0
  -5   2  -6  566.30   71.68   0
  -4   2  -6  416.53   68.96   0
  -3   2  -6  571.42   62.40   0
  -2   2  -6  145.24   49.48   0
  -1   2  -6 3188.02   79.50   0
   0   2  -6  273.36   40.00   0
   1   2  -6 2471.96   56.74   0
  -7   3  -6 3017.07  130.20   0
  -6   3  -6 1554.66  101.10   0
  -5   3  -6 1051.38   84.78   0
  -4   3  -6 6989.56  148.19   0
  -3   3  -6 7755.93  143.12   0
  -2   3  -612975.99  166.88   0
  -1   3  -613931.51  159.16   0
   0   3  -6  221.84   42.83   0
  -7  -9  -5  239.95  110.68   0
  -6  -9  -5 3258.66  131.30   0
  -7  -8  -5 3347.71  138.83   0
  -6  -8  -5   80.95   44.55   0
  -8  -7  -5  145.08   98.50   0
  -7  -7  -5  121.68   69.83   0
  -6  -7  -5   12.47   61.00   0
  -8  -6  -5 6590.47  183.35   0
  -7  -6  -5 2083.19  110.61   0
  -6  -6  -5 2883.88  116.74   0
  -5  -6  -5  251.97   62.80   0
  -9  -5  -5  713.64   87.50   0
  -8  -5  -5 1003.83   92.98   0
  -7  -5  -5 1285.83   92.62   0
  -6  -5  -5 3293.58  116.03   0
  -5  -5  -5  492.79   64.63   0
  -9  -4  -5  336.26   86.08   0
  -8  -4  -5  566.32   78.67   0
  -7  -4  -5 1058.57   83.06   0
  -6  -4  -5  147.58   55.78   0
  -5  -4  -5 7501.48  147.71   0
  -4  -4  -5  924.27   64.44   0
 -10  -3  -5  187.42  106.92   0
  -9  -3  -5  -18.40   77.96   0
  -8  -3  -5   94.54   64.73   0
  -7  -3  -5 2129.00   97.67   0
  -6  -3  -5  215.80   56.38   0
  -5  -3  -5  818.32   64.96   0
  -4  -3  -5  283.89   52.59   0
 -10  -2  -510465.76  244.13   0
  -9  -2  -5   98.33   79.53   0
  -8  -2  -5 5423.05  154.55   0
  -7  -2  -5   17.76   52.25   0
  -6  -2  -5 1515.24   81.73   0
  -5  -2  -5  674.02   61.61   0
  -4  -2  -564985.25  355.78   0
  -3  -2  -5  421.05   47.54   0
 -10  -1  -5 2306.22  135.63   0
  -9  -1  -5  519.65   87.81   0
  -8  -1  -5  865.16   88.84   0
  -7  -1  -5  306.23   65.40   0
  -6  -1  -520777.71  238.45   0
  -5  -1  -5  809.01   64.54   0
  -4  -1  -5  126.51   50.63   0
  -3  -1  -5 1403.18   64.02   0
  -2  -1  -512119.90  136.62   0
  -1  -1  -5   47.05   38.82   0
 -10   0  -5   64.43   85.27   0
  -9   0  -5   19.94   69.81   0
  -8   0  -5   -5.02   68.60   0
  -7   0  -5  121.53   65.78   0
  -6   0  -5    1.87   56.64   0
  -5   0  -5    0.37   54.09   0
  -4   0  -5  288.43   51.84   0
  -3   0  -5   27.20   45.10   0
  -2   0  -5   25.03   40.38   0
  -1   0  -5    9.23   37.96   0
   0   0  -5  107.57   34.26   0
   1   0  -5    9.32   25.50   0
  -9   1  -5  613.26   89.80   0
  -8   1  -5  717.61   87.48   0
  -7   1  -5 1048.31   80.02   0
  -6   1  -521725.78  262.02   0
  -5   1  -5 1077.00   79.46   0
  -4   1  -5   19.52   49.60   0
  -3   1  -5 1566.27   67.48   0
  -2   1  -511874.59  134.19   0
  -1   1  -5   94.35   36.53   0
   0   1  -5 1081.35   39.62   0
   1   1  -5 9603.65   77.06   0
   2   1  -5 2785.76   35.79   0
  -8   2  -5 4374.78  148.11   0
  -7   2  -5   51.05   64.95   0
  -6   2  -5 1622.07   92.90   0
  -5   2  -5  683.30   74.18   0
  -4   2  -569070.95  396.85   0
  -3   2  -5  480.32   56.25   0
  -2   2  -5  370.01   47.51   0
  -1   2  -5 1556.86   59.26   0
   0   2  -5 198475.   1796.   0
   1   2  -5 2322.73   50.65   0
  -7   3  -5 1911.14  107.07   0
  -6   3  -5  203.78   68.47   0
  -5   3  -5  800.87   76.21   0
  -4   3  -5  139.21   56.00   0
  -3   3  -515318.68  185.37   0
  -2   3  -5 5787.51  111.07   0
  -1   3  -5 5708.31  102.02   0
  -6 -10  -4   50.21   92.82   0
  -6  -9  -4  346.28   80.79   0
  -7  -8  -4  568.39   90.57   0
  -6  -8  -4 1053.80   87.50   0
  -8  -7  -4   58.04   96.90   0
  -7  -7  -4 1326.52   98.12   0
  -6  -7  -4 4270.57  138.36   0
  -8  -6  -4  591.78   89.31   0
  -7  -6  -410060.85  200.84   0
  -6  -6  -4   25.05   60.80   0
  -9  -5  -4 2613.40  128.09   0
  -8  -5  -4 1693.14  103.80   0
  -7  -5  -4 6340.44  156.79   0
  -6  -5  -4  317.57   62.47   0
  -5  -5  -4 1795.45   84.96   0
  -9  -4  -4   21.34   71.95   0
  -8  -4  -416509.78  248.51   0
  -7  -4  -4  -47.16   57.42   0
  -6  -4  -4  337.35   57.34   0
  -5  -4  -4  673.97   62.87   0
 -10  -3  -4 6448.90  195.22   0
  -9  -3  -4 1571.06  113.78   0
  -8  -3  -4  418.65   69.39   0
  -7  -3  -4   78.41   53.83   0
  -6  -3  -4 1944.26   86.32   0
  -5  -3  -4 2859.96   89.58   0
  -4  -3  -4  416.99   49.84   0
 -10  -2  -4  234.53   89.86   0
  -9  -2  -4  779.99   90.28   0
  -8  -2  -4  111.18   61.23   0
  -7  -2  -4  888.79   71.58   0
  -6  -2  -4   15.86   49.49   0
  -5  -2  -4 3927.88  100.27   0
  -4  -2  -4   69.41   43.02   0
  -3  -2  -4 1961.00   66.29   0
 -10  -1  -4 1784.02  121.36   0
  -9  -1  -4   84.40   72.33   0
  -8  -1  -4 1632.67   99.54   0
  -7  -1  -4 5334.25  137.10   0
  -6  -1  -428164.19  262.11   0
  -5  -1  -4  249.57   51.56   0
  -4  -1  -4 5060.93  102.74   0
  -3  -1  -4 5896.30   99.56   0
  -2  -1  -432062.63  198.95   0
 -10   0  -4   88.69   82.33   0
  -9   0  -4  -52.60   71.41   0
  -8   0  -4 3579.98  131.09   0
  -7   0  -4   16.39   61.65   0
  -6   0  -417146.75  217.31   0
  -5   0  -4  723.09   61.32   0
  -4   0  -490016.48  390.51   0
  -3   0  -4 1541.03   63.15   0
  -2   0  -4 4567.83   81.95   0
  -1   0  -4 6466.13   83.72   0
   0   0  -453153.52  193.80   0
  -9   1  -4   22.57   69.79   0
  -8   1  -4 1497.59   97.81   0
  -7   1  -4 4814.08  135.94   0
  -6   1  -428902.67  283.33   0
  -5   1  -4  231.46   57.85   0
  -4   1  -4 5016.29  107.05   0
  -3   1  -4 6096.97  103.41   0
  -2   1  -430553.30  191.33   0
  -1   1  -413588.83  112.49   0
   0   1  -4 1779.96   42.45   0
   1   1  -4  177.45   20.87   0
   2   1  -4 3127.65   25.52   0
  -8   2  -4   98.86   66.26   0
  -7   2  -4 1102.06   84.00   0
  -6   2  -4   18.77   59.41   0
  -5   2  -4 4260.05  112.21   0
  -4   2  -4  101.05   48.64   0
  -3   2  -4 2195.19   74.45   0
  -2   2  -4  695.31   52.11   0
  -1   2  -421682.40  159.44   0
   0   2  -4 4757.78   72.07   0
  -6   3  -4 1928.93   97.06   0
  -5   3  -4 2700.61   98.84   0
  -4   3  -4  329.29   57.36   0
  -3   3  -4 1251.18   67.55   0
  -2   3  -4 8435.89  124.75   0
  -6  -9  -3 2704.50  122.88   0
  -7  -8  -3 2566.38  130.48   0
  -6  -8  -3   28.15   61.88   0
  -7  -7  -321821.64  297.21   0
  -6  -7  -3 1010.02   84.60   0
  -8  -6  -316229.97  258.39   0
  -7  -6  -3  368.07   71.81   0
  -6  -6  -3   37.91   54.73   0
  -8  -5  -3 4685.70  143.30   0
  -7  -5  -3 1161.84   77.23   0
  -6  -5  -3 1385.25   81.23   0
  -9  -4  -3 1368.33   98.11   0
  -8  -4  -3  285.58   64.71   0
  -7  -4  -3  107.14   53.32   0
  -6  -4  -3  325.11   56.84   0
  -5  -4  -313987.30  180.20   0
  -9  -3  -3  731.76   87.28   0
  -8  -3  -3  807.05   76.13   0
  -7  -3  -3  302.49   56.93   0
  -6  -3  -3 6994.03  134.33   0
  -5  -3  -3 7368.00  126.77   0
  -4  -3  -3   16.77   41.02   0
 -10  -2  -3 2460.58  124.64   0
  -9  -2  -3  120.69   72.17   0
  -8  -2  -329145.11  311.05   0
  -7  -2  -3   33.74   49.48   0
  -6  -2  -3  963.90   65.28   0
  -5  -2  -3  154.63   46.41   0
  -4  -2  -312947.69  145.17   0
  -3  -2  -3 1050.20   52.02   0
 -10  -1  -3 2935.85  135.96   0
  -9  -1  -3   69.58   68.11   0
  -8  -1  -3 7539.51  167.39   0
  -7  -1  -3 1802.05   87.61   0
  -6  -1  -315533.39  188.85   0
  -5  -1  -3 2972.11   84.16   0
  -4  -1  -323834.47  191.23   0
  -3  -1  -3  721.76   48.59   0
  -2  -1  -3 7201.38   90.19   0
 -10   0  -3  -25.10   74.38   0
  -9   0  -3    0.91   63.86   0
  -8   0  -3   -6.81   62.60   0
  -7   0  -3   49.43   57.47   0
  -6   0  -3   26.32   55.11   0
  -5   0  -3  128.25   46.24   0
  -4   0  -3  127.64   41.16   0
  -3   0  -3   52.64   39.07   0
  -2   0  -3  207.15   35.48   0
  -1   0  -3   84.01   27.77   0
   0   0  -3    2.79   20.46   0
  -9   1  -3   65.84   66.22   0
  -8   1  -3 6304.78  156.68   0
  -7   1  -3 2030.03   93.49   0
  -6   1  -315689.62  199.32   0
  -5   1  -3 2995.40   89.54   0
  -4   1  -324317.94  203.09   0
  -3   1  -3  472.32   46.31   0
  -2   1  -3 7095.21   90.37   0
  -1   1  -3 1338.04   41.32   0
   0   1  -338946.26  142.30   0
   1   1  -3 2967.64   33.26   0
  -8   2  -323279.87  288.36   0
  -7   2  -3  -25.13   55.43   0
  -6   2  -3  705.79   69.62   0
  -5   2  -3  203.72   51.68   0
  -4   2  -313886.47  161.59   0
  -3   2  -3 1002.93   57.26   0
  -2   2  -3  920.40   52.47   0
  -1   2  -3  195.56   37.82   0
   0   2  -3 107711.    279.   0
  -5   3  -3 6925.53  139.01   0
  -4   3  -3   18.21   49.55   0
  -3   3  -3   37.44   46.75   0
  -7  -7  -2 1954.67  108.02   0
  -6  -7  -2 1579.16   94.69   0
  -7  -6  -2 5596.01  144.13   0
  -6  -6  -2  339.26   64.45   0
  -8  -5  -2 2842.96  110.24   0
  -7  -5  -2 3637.47  117.01   0
  -6  -5  -2   38.38   49.26   0
  -8  -4  -2  204.36   57.46   0
  -7  -4  -2   53.00   48.42   0
  -6  -4  -2 6482.87  129.38   0
  -5  -4  -2   85.25   46.38   0
  -9  -3  -2 2087.70  106.92   0
  -8  -3  -2 7480.08  155.84   0
  -7  -3  -2  868.67   67.12   0
  -6  -3  -2 7333.30  130.49   0
  -5  -3  -2 2312.47   74.62   0
  -4  -3  -2 7342.63  107.61   0
  -9  -2  -2  345.94   69.34   0
  -8  -2  -2  261.87   64.92   0
  -7  -2  -2 3381.95  100.16   0
  -6  -2  -2 1363.38   67.31   0
  -5  -2  -2 2524.89   74.12   0
  -4  -2  -2  541.77   45.10   0
 -10  -1  -2 1582.85  101.46   0
  -9  -1  -2  544.74   76.25   0
  -8  -1  -212044.04  195.85   0
  -7  -1  -2  754.97   67.46   0
  -6  -1  -2 1077.53   64.65   0
  -5  -1  -2  199.86   42.11   0
  -4  -1  -2 3323.89   74.17   0
  -3  -1  -216927.47  133.65   0
  -2  -1  -2  766.47   37.78   0
 -10   0  -2 1522.63  101.40   0
  -9   0  -2  143.34   65.96   0
  -8   0  -2   61.81   60.13   0
  -7   0  -2   85.74   55.22   0
  -6   0  -254187.21  334.62   0
  -5   0  -2  338.92   47.17   0
  -4   0  -2 3778.40   77.23   0
  -3   0  -2 3303.88   65.35   0
  -2   0  -277968.45  945.29   0
  -1   0  -2  255.55   22.48   0
   0   0  -292906.08  765.00   0
  -8   1  -211215.03  190.35   0
  -7   1  -2  607.01   65.58   0
  -6   1  -2 1249.34   69.99   0
  -5   1  -2  306.85   49.49   0
  -4   1  -2 3496.25   80.95   0
  -3   1  -216994.82  141.85   0
  -2   1  -2  896.62   42.14   0
  -1   1  -2 3037.18   49.15   0
   0   1  -254956.63  152.69   0
  -7   2  -2 3008.88  104.58   0
  -6   2  -2 1210.86   73.57   0
  -5   2  -2 2226.25   79.33   0
  -4   2  -2  568.91   54.13   0
  -3   2  -2   92.19   43.33   0
  -2   2  -2 2658.14   64.18   0
  -1   2  -226621.50  150.03   0
  -7  -6  -1   43.38   53.34   0
  -6  -6  -1 8216.17  156.32   0
  -7  -5  -1   40.84   50.15   0
  -6  -5  -1 1711.56   77.27   0
  -8  -4  -1  189.54   54.32   0
  -7  -4  -1  -14.45   46.48   0
  -6  -4  -1  890.84   60.74   0
  -5  -4  -1  959.23   58.22   0
  -8  -3  -1 5822.77  131.28   0
  -7  -3  -1  225.02   50.17   0
  -6  -3  -1  861.96   56.44   0
  -5  -3  -1 5737.62   99.97   0
  -9  -2  -1  286.33   64.48   0
  -8  -2  -1  258.75   58.36   0
  -7  -2  -1   40.43   46.23   0
  -6  -2  -144264.20  273.63   0
  -5  -2  -1  156.03   35.34   0
  -4  -2  -1 8498.14  103.34   0
  -9  -1  -1 1203.04   82.43   0
  -8  -1  -116270.17  209.47   0
  -7  -1  -1 2822.44   89.40   0
  -6  -1  -1 3483.37   86.17   0
  -5  -1  -1  323.06   39.11   0
  -4  -1  -1 1257.50   48.44   0
  -3  -1  -1 3247.12   58.26   0
  -2  -1  -118909.54  107.87   0
  -9   0  -1  169.11   60.62   0
  -8   0  -1    3.40   51.88   0
  -7   0  -1  251.47   55.23   0
  -6   0  -1  126.35   45.56   0
  -5   0  -1    9.92   37.24   0
  -4   0  -1   21.85   34.08   0
  -3   0  -1   56.33   28.48   0
  -2   0  -1   11.30   21.77   0
  -1   0  -1  123.56   17.82   0
  -8   1  -113567.78  197.16   0
  -7   1  -1 2394.01   88.41   0
  -6   1  -1 3144.50   89.13   0
  -5   1  -1  264.71   43.60   0
  -4   1  -1 1262.09   53.69   0
  -3   1  -1 3237.13   64.96   0
  -2   1  -119741.62  121.72   0
  -1   1  -1 5004.70   54.79   0
  -6   2  -141889.98  296.99   0
  -5   2  -1  146.39   47.83   0
  -4   2  -1 8889.45  119.72   0
  -3   2  -1  502.28   46.00   0
  -6  -6   0 1346.03   73.44   0
  -7  -5   0 1979.22   77.87   0
  -6  -5   0  171.44   43.19   0
  -7  -4   0  493.69   48.67   0
  -6  -4   0 6109.59  108.52   0
  -5  -4   0  554.04   45.32   0
  -8  -3   014132.84  180.96   0
  -7  -3   0   16.99   34.63   0
  -6  -3   0 7303.09  113.08   0
  -5  -3   0  968.84   48.92   0
  -8  -2   0  274.21   50.98   0
  -7  -2   0 1847.72   69.64   0
  -6  -2   0  128.52   37.19   0
  -5  -2   0  562.21   40.99   0
  -4  -2   0  212.31   31.40   0
  -9  -1   0  506.39   63.14   0
  -8  -1   0 5274.24  116.01   0
  -7  -1   0  866.71   57.77   0
  -6  -1   0 6157.62  101.29   0
  -5  -1   0  174.75   35.41   0
  -4  -1   0 6118.55   75.91   0
  -3  -1   0  313.96   26.82   0
  -8   0   014840.91  186.86   0
  -7   0   0  567.14   53.95   0
  -6   0   0 8504.13  119.09   0
  -5   0   0  290.56   39.01   0
  -4   0   096950.77  300.03   0
  -3   0   0  127.58   27.46   0
  -2   0   0 2585.01   36.52   0
  -1   0   0  674.27   19.00   0
  -7   1   0  733.14   58.14   0
  -6   1   0 6076.17  106.96   0
  -5   1   0  203.43   39.42   0
  -4   1   0 6279.79   89.92   0
  -3   1   0  391.57   35.06   0
  -2   1   032227.29  137.86   0
  -6  -6   1 3150.67   89.67   0
  -6  -5   1 2069.38   70.14   0
  -7  -4   1 3326.10   79.93   0
  -6  -4   1   23.81   32.96   0
  -5  -4   1  256.05   35.17   0
  -7  -3   1 1484.33   57.34   0
  -6  -3   1 7105.78   99.42   0
  -5  -3   1   17.42   27.87   0
  -8  -2   138506.13  265.36   0
  -7  -2   1    5.18   35.22   0
  -6  -2   1 2771.89   63.85   0
  -5  -2   1   42.54   25.99   0
  -4  -2   1 6995.03   74.12   0
  -8  -1   1 2689.61   79.30   0
  -7  -1   1 5170.18   95.42   0
  -6  -1   1 8498.98  106.53   0
  -5  -1   1 2676.53   55.79   0
  -4  -1   1 9418.38   79.08   0
  -3  -1   1 5595.50   51.36   0
  -2  -1   163701.99  510.83   0
  -7   0   1   57.06   36.73   0
  -6   0   1   42.26   31.05   0
  -5   0   1   17.05   30.54   0
  -4   0   1   86.15   26.82   0
  -3   0   1   15.60   21.88   0
  -2   0   1   75.50   14.66   0
  -6  -4   2  464.58   35.65   0
  -5  -4   2   58.29   29.15   0
  -6  -3   212270.69  109.87   0
  -5  -3   2  468.42   29.80   0
  -7  -2   2  170.32   30.72   0
  -6  -2   2    8.24   25.05   0
  -5  -2   2 1254.04   35.13   0
  -4  -2   2  664.71   25.98   0
  -7  -1   2  476.08   38.30   0
  -6  -1   2 3998.59   66.63   0
  -5  -1   2 7999.95   78.45   0
  -4  -1   224625.61  111.17   0
  -3  -1   2  891.36   19.90   0
  -5  -4   3  259.56   27.86   0
  -5  -3   3 3497.10   45.37   0
  -6  -2   348863.89  174.45   0
  -5  -2   3  645.49   22.46   0
  -4  -2   3 2772.29   28.04   0
  -3  -2   3  176.64    9.27   0
  -4  -3   410262.32   39.45   0
   2  -1 -17  181.29   83.75   1
   3  -1 -17  172.36   77.66   1
   2   0 -17  -82.06   82.84   1
   3   0 -17  -55.95   71.57   1
   2   1 -17  252.39   82.27   1
   3   1 -17   72.31   69.90   1
   2  -4 -16 1092.44   84.32   1
   3  -4 -16  225.50   70.94   1
   2  -3 -16  420.54   73.29   1
   3  -3 -16  242.18   68.30   1
   4  -3 -16 4118.18  129.96   1
   5  -3 -16  137.71   67.52   1
   2  -2 -16  370.95   64.57   1
   3  -2 -16 1410.26   90.96   1
   4  -2 -16  130.81   64.11   1
   5  -2 -16    2.46   59.82   1
   2  -1 -16  340.45   61.86   1
   3  -1 -16  245.53   58.59   1
   4  -1 -16 1881.36   91.70   1
   5  -1 -16  621.31   63.97   1
   6  -1 -16  618.95   76.67   1
   1   0 -16 1264.53   79.01   1
   2   0 -16 6337.65  149.15   1
   3   0 -16  100.23   60.03   1
   4   0 -16   66.04   56.28   1
   5   0 -16   35.77   52.53   1
   6   0 -16 6296.92  155.69   1
   1   1 -16  225.41   70.83   1
   2   1 -16  313.47   61.05   1
   3   1 -16  215.69   57.57   1
   4   1 -16 2091.89   97.40   1
   5   1 -16  985.92   75.05   1
   6   1 -16  709.14   74.79   1
   1   2 -16  100.30   74.54   1
   2   2 -16  387.58   70.42   1
   3   2 -16 1371.55   86.39   1
   4   2 -16    7.24   61.91   1
   5   2 -16  139.08   56.71   1
   1   3 -16  397.46   78.71   1
   2   3 -16  517.37   75.43   1
   3   3 -16  203.70   68.43   1
   4   3 -16 4199.97  130.47   1
   5   3 -16  225.35   60.18   1
   1   4 -16  505.47   88.65   1
   2   4 -16 1473.93   95.19   1
   3   4 -16  185.60   69.67   1
   1  -4 -15   43.69   70.98   1
   1  -3 -15  531.92   63.86   1
   2  -3 -15 -103.89   53.72   1
   3  -3 -15   93.78   62.35   1
   6  -3 -15    7.43   64.11   1
   7  -3 -15  976.83   83.18   1
   1  -2 -15  150.90   47.30   1
   2  -2 -1512650.16  198.70   1
   3  -2 -15  933.13   77.85   1
   4  -2 -15 1425.23   85.86   1
   5  -2 -15  152.49   56.32   1
   6  -2 -15 6629.49  159.21   1
   7  -2 -15  622.41   78.25   1
   1  -1 -15   32.28   49.32   1
   2  -1 -15  -35.26   54.94   1
   3  -1 -15  755.16   71.19   1
   4  -1 -15 2696.43  103.85   1
   5  -1 -15   26.24   54.58   1
   6  -1 -15  -37.07   55.89   1
   7  -1 -15   33.08   59.03   1
   1   0 -15  -32.21   55.12   1
   2   0 -15  312.27   66.24   1
   3   0 -15   38.83   54.31   1
   4   0 -15  -55.84   50.52   1
   5   0 -15   19.30   48.56   1
   6   0 -15  180.10   58.63   1
   7   0 -15   30.81   62.88   1
   1   1 -15  -22.80   53.28   1
   2   1 -15  -79.64   55.26   1
   3   1 -15  976.13   74.99   1
   4   1 -15 2962.65  110.65   1
   5   1 -15   68.12   52.90   1
   6   1 -15   35.50   56.07   1
   7   1 -15   60.33   60.48   1
   1   2 -15  104.29   57.97   1
   2   2 -1513824.19  215.73   1
   3   2 -15  960.56   80.92   1
   4   2 -15 1503.71   84.18   1
   5   2 -15  136.64   59.78   1
   6   2 -15 6513.49  154.07   1
   7   2 -15  744.33   79.72   1
   1   3 -15  760.97   78.52   1
   2   3 -15   -4.31   61.29   1
   3   3 -15  225.32   63.08   1
   4   3 -15 1258.26   87.20   1
   5   3 -15  365.60   60.94   1
   6   3 -15   37.53   54.27   1
   7   3 -15 1029.43   85.20   1
   1   4 -15   96.92   70.61   1
   2   4 -15  377.19   69.68   1
   3   4 -15  626.93   73.49   1
   4   4 -15   -5.75   58.55   1
   5   4 -15 3835.58  126.17   1
   6   4 -15  145.09   60.48   1
   1   5 -15  -39.23   73.98   1
   2   5 -15  225.87   66.71   1
   3   5 -15  333.22   74.44   1
   4   5 -15  675.09   79.43   1
   5   5 -15  161.07   67.53   1
   1   6 -15   10.48   84.21   1
   2   6 -15 9132.75  198.36   1
   8  -3 -14  -58.93   66.22   1
   0  -2 -14  403.62   58.54   1
   1  -2 -14 1189.44   76.35   1
   2  -2 -14  890.37   71.85   1
   3  -2 -14  405.08   61.56   1
   4  -2 -14    9.73   54.06   1
   5  -2 -14 2769.60  109.63   1
   6  -2 -14   -5.00   59.38   1
   7  -2 -14   98.34   61.01   1
   8  -2 -14  755.98   81.40   1
   0  -1 -14 2824.15   95.06   1
   1  -1 -14 1499.17   80.76   1
   2  -1 -14  330.72   64.50   1
   3  -1 -14 1350.86   77.63   1
   4  -1 -14 2233.24   94.40   1
   5  -1 -14 1722.93   89.54   1
   6  -1 -14 1415.50   89.07   1
   7  -1 -14  934.34   82.02   1
   8  -1 -14  167.83   71.55   1
   0   0 -14 1449.78   79.04   1
   1   0 -14  882.63   69.77   1
   2   0 -14 6963.33  146.83   1
   3   0 -14  273.92   56.00   1
   4   0 -14 2743.92  101.11   1
   5   0 -14  -13.38   52.00   1
   6   0 -14 8541.62  170.96   1
   7   0 -14   37.83   56.14   1
   8   0 -14 1539.82   97.84   1
   0   1 -14 3061.57  102.40   1
   1   1 -14 1652.13   84.26   1
   2   1 -14  443.34   62.19   1
   3   1 -14 1368.85   79.00   1
   4   1 -14 2260.75   93.58   1
   5   1 -14 1654.05   86.92   1
   6   1 -14 1413.85   83.59   1
   7   1 -14  920.70   79.67   1
   8   1 -14  222.72   65.59   1
   0   2 -14  493.52   64.01   1
   1   2 -14 1432.97   85.35   1
   2   2 -14  847.44   74.57   1
   3   2 -14  421.30   61.91   1
   4   2 -14   24.56   52.81   1
   5   2 -14 2771.11  105.25   1
   6   2 -14    5.11   57.12   1
   7   2 -14   28.95   57.21   1
   8   2 -14  596.89   80.30   1
   0   3 -14 4129.75  121.74   1
   1   3 -14   10.42   60.37   1
   2   3 -14  947.21   78.61   1
   3   3 -14  575.34   68.53   1
   4   3 -14 1433.24   87.56   1
   5   3 -14  114.75   56.25   1
   6   3 -14 2047.62   97.27   1
   7   3 -14 1052.64   82.43   1
   8   3 -14  139.90   70.20   1
   0   4 -14   32.47   59.65   1
   1   4 -14  198.25   66.61   1
   2   4 -14 2230.15  109.83   1
   3   4 -14 1483.95   91.31   1
   4   4 -14  304.66   66.87   1
   5   4 -14   72.37   52.19   1
   6   4 -14 1438.49   87.64   1
   7   4 -14  101.18   57.69   1
   0   5 -14 2508.44  107.57   1
   1   5 -14 7918.42  174.18   1
   2   5 -14  316.50   74.24   1
   3   5 -14  261.80   66.68   1
   4   5 -14  544.53   73.74   1
   5   5 -14   30.45   58.00   1
   6   5 -14  205.18   62.87   1
   0   6 -14  590.09   81.35   1
   1   6 -14   44.97   72.48   1
   2   6 -14  290.75   73.17   1
   3   6 -14  484.94   77.01   1
   4   6 -14   51.43   67.65   1
   5   6 -14 1651.29   98.10   1
   0   7 -14 3924.17  133.55   1
   1   7 -14  458.02   80.70   1
   2   7 -14  287.87   77.93   1
   3   7 -14  224.49   73.97   1
   9  -3 -13  340.83   86.89   1
   0  -2 -1317094.81  204.44   1
   1  -2 -13  -11.02   49.60   1
   7  -2 -13  386.10   68.57   1
   8  -2 -13 2616.38  122.32   1
   9  -2 -13  621.37   89.47   1
   0  -1 -13 2283.68   84.93   1
   1  -1 -13  740.68   67.19   1
   2  -1 -13 2468.73   92.26   1
   3  -1 -13 1729.66   83.43   1
   4  -1 -13  462.81   60.83   1
   5  -1 -13  100.60   51.36   1
   6  -1 -13 2418.65  100.25   1
   7  -1 -13 1021.13   84.94   1
   8  -1 -13  724.07   82.82   1
   9  -1 -13  -18.18   75.82   1
   0   0 -13  -16.15   50.62   1
   1   0 -13  -29.41   51.32   1
   2   0 -13   22.27   47.93   1
   3   0 -13   45.07   54.42   1
   4   0 -13   58.06   55.60   1
   5   0 -13  -12.56   50.52   1
   6   0 -13   -4.29   56.52   1
   7   0 -13   27.80   58.60   1
   8   0 -13   -4.35   62.51   1
   9   0 -13  166.14   76.16   1
   0   1 -13 2308.94   88.79   1
   1   1 -13  731.91   67.81   1
   2   1 -13 2737.82  102.15   1
   3   1 -13 1812.16   86.63   1
   4   1 -13  568.71   64.59   1
   5   1 -13   96.95   52.41   1
   6   1 -13 2211.37   94.52   1
   7   1 -13  899.34   80.30   1
   8   1 -13  707.37   84.50   1
   9   1 -13  -38.22   76.11   1
  -1   2 -13  185.73   50.45   1
   0   2 -1317309.80  213.74   1
   1   2 -13    0.22   55.84   1
   2   2 -13 5796.71  140.00   1
   3   2 -13   92.37   55.56   1
   4   2 -13 5617.45  138.66   1
   5   2 -13  326.34   62.98   1
   6   2 -13   39.42   54.24   1
   7   2 -13  393.69   68.22   1
   8   2 -13 2384.42  111.77   1
   9   2 -13  482.03   83.72   1
  -1   3 -13  253.71   52.10   1
   0   3 -13  110.04   57.65   1
   1   3 -13 1310.98   85.69   1
   2   3 -13 1416.73   88.91   1
   3   3 -13 2272.71  101.91   1
   4   3 -13  487.59   65.41   1
   5   3 -13   -9.54   53.38   1
   6   3 -13   46.63   50.65   1
   7   3 -13 1485.17   91.11   1
   8   3 -13  -12.41   66.94   1
   9   3 -13  406.11   76.16   1
  -1   4 -13    2.68   52.02   1
   0   4 -13 1242.68   82.53   1
   1   4 -13   -5.27   59.59   1
   2   4 -13   70.03   65.15   1
   3   4 -13  172.32   64.76   1
   4   4 -13  213.84   66.21   1
   5   4 -13  746.15   60.15   1
   6   4 -13  134.83   58.21   1
   7   4 -13 1368.27   87.11   1
   8   4 -13  464.66   77.40   1
  -1   5 -13  221.06   61.18   1
   0   5 -13 6720.23  149.75   1
   1   5 -13  159.53   59.45   1
   2   5 -13 7900.19  175.04   1
   3   5 -13  232.49   63.80   1
   4   5 -13  132.19   67.13   1
   5   5 -13 1632.69   94.39   1
   6   5 -13 2706.54  108.90   1
   7   5 -13  -19.04   55.94   1
   8   5 -13  111.53   75.08   1
  -1   6 -13   46.33   69.07   1
   0   6 -13 2366.74  106.07   1
   1   6 -13  319.07   66.40   1
   2   6 -13 6703.94  166.12   1
   3   6 -13  122.58   62.65   1
   4   6 -13   42.65   63.93   1
   5   6 -13  650.93   73.78   1
   6   6 -13 2230.16  105.35   1
   7   6 -13   26.94   62.73   1
   0   7 -13 1931.58  103.21   1
   1   7 -13  741.63   79.81   1
   2   7 -13  368.53   78.62   1
   3   7 -13 2606.70  116.79   1
   4   7 -13  616.31   79.14   1
   5   7 -13  183.16   64.26   1
   1   8 -13 6408.05  172.70   1
   2   8 -13  340.57   75.35   1
  -1  -2 -12 1271.93   63.66   1
   8  -2 -12  303.29   74.61   1
   9  -2 -12  309.50   77.16   1
  10  -2 -12   41.51  100.13   1
  -1  -1 -12  731.92   56.29   1
   0  -1 -12  448.33   56.15   1
   1  -1 -12  898.67   66.11   1
   2  -1 -12 2943.32   96.38   1
   6  -1 -12 1058.24   81.75   1
   7  -1 -12  -89.81   61.69   1
   8  -1 -12 1955.59  109.68   1
   9  -1 -12  263.85   72.26   1
  10  -1 -12  976.44   90.42   1
  -1   0 -12    7.72   42.37   1
   0   0 -12 6234.84  124.65   1
   1   0 -12  193.66   53.92   1
   2   0 -12  640.56   62.07   1
   3   0 -12  987.86   70.72   1
   4   0 -12 6198.96  131.63   1
   5   0 -12  140.46   51.91   1
   6   0 -12 6237.87  145.40   1
   7   0 -12   44.93   59.49   1
   8   0 -12 3372.63  126.89   1
   9   0 -12  -46.22   66.72   1
  10   0 -12 4079.36  138.86   1
  -1   1 -12  795.62   59.84   1
   0   1 -12  408.84   57.47   1
   1   1 -12 1059.84   72.89   1
   2   1 -12 3057.39  100.79   1
   3   1 -12  406.57   56.04   1
   4   1 -12   49.74   49.68   1
   5   1 -12 1786.87   82.66   1
   6   1 -12  953.19   71.18   1
   7   1 -12   69.13   56.29   1
   8   1 -12 1788.32  100.90   1
   9   1 -12  151.95   73.26   1
  10   1 -12  939.64   91.02   1
  -1   2 -12 1146.17   69.27   1
   0   2 -12  555.91   62.84   1
   1   2 -12 2943.64  104.36   1
   2   2 -12   31.43   54.74   1
   3   2 -12 6832.44  146.40   1
   4   2 -12  286.09   56.34   1
   5   2 -12 2303.39   93.21   1
   6   2 -12   69.72   55.87   1
   7   2 -12 3093.46  113.27   1
   8   2 -12  252.14   69.71   1
   9   2 -12  226.79   74.51   1
  10   2 -12   49.80   83.67   1
  -1   3 -12  258.37   53.46   1
   0   3 -12  -14.68   51.89   1
   1   3 -12 2526.19  100.67   1
   2   3 -12 7495.60  158.11   1
   3   3 -12   20.71   59.25   1
   4   3 -12  165.41   60.62   1
   5   3 -12 2917.85  104.60   1
   6   3 -12   65.86   53.61   1
   7   3 -12  144.42   59.59   1
   8   3 -12 3396.01  121.53   1
   9   3 -12  -44.10   72.84   1
  -1   4 -12   53.65   48.28   1
   0   4 -1210226.64  174.15   1
   1   4 -12 1580.80   92.04   1
   2   4 -12 1257.96   86.24   1
   3   4 -12  252.39   69.73   1
   4   4 -12 1028.01   77.61   1
   5   4 -12   76.86   56.18   1
   6   4 -12 3767.06  118.17   1
   7   4 -12  229.78   59.53   1
   8   4 -12 4000.80  128.49   1
   9   4 -12  -45.22   78.47   1
  -1   5 -12  471.47   62.17   1
   0   5 -12 5027.00  129.26   1
   1   5 -12  162.55   59.53   1
   2   5 -12 4513.15  133.38   1
   3   5 -12  796.45   76.38   1
   4   5 -12   59.60   58.11   1
   5   5 -12 3353.68  118.32   1
   6   5 -12  880.68   79.82   1
   7   5 -12  115.66   62.06   1
   8   5 -12   53.06   62.57   1
  -1   6 -12 2447.18  101.66   1
   0   6 -12  935.24   79.02   1
   1   6 -12 6229.09  156.06   1
   2   6 -12   92.73   63.12   1
   3   6 -12 4689.53  141.04   1
   4   6 -12  471.01   70.66   1
   5   6 -12  737.96   75.68   1
   6   6 -12   35.33   55.50   1
   7   6 -12 3618.50  123.54   1
   8   6 -12  -79.58   76.30   1
  -1   7 -12  -17.52   67.95   1
   0   7 -12 1320.83   90.34   1
   1   7 -12  289.86   73.81   1
   2   7 -12 4828.73  147.95   1
   3   7 -12  241.93   72.83   1
   4   7 -12 1410.13   93.43   1
   5   7 -12  114.84   60.29   1
   6   7 -12 3765.80  126.17   1
   7   7 -12  501.50   73.25   1
  -1   8 -12  367.51   78.93   1
   0   8 -12   11.37   74.93   1
   1   8 -12  961.31   89.06   1
   2   8 -12  586.23   86.18   1
   3   8 -12  223.69   71.14   1
   4   8 -12 1544.56   98.65   1
   5   8 -12  490.59   73.86   1
  10  -3 -11 1496.94  108.62   1
   9  -2 -11  546.26   84.75   1
  10  -2 -11 9834.24  202.91   1
  -1  -1 -11   52.99   39.52   1
   0  -1 -11 1727.99   74.84   1
   7  -1 -11  878.19   78.77   1
   8  -1 -11 4725.42  144.52   1
   9  -1 -11  166.45   74.90   1
  10  -1 -11  917.09   84.26   1
  -1   0 -11   -3.35   37.67   1
   0   0 -11  138.63   49.54   1
   1   0 -11   -8.83   51.15   1
   2   0 -11  -10.99   45.23   1
   3   0 -11  -45.49   48.74   1
   4   0 -11  -12.80   47.75   1
   5   0 -11   -4.91   49.42   1
   6   0 -11    1.60   51.48   1
   7   0 -11  -28.91   56.49   1
   8   0 -11   24.21   65.22   1
   9   0 -11  -25.38   61.88   1
  10   0 -11    5.92   73.07   1
  -1   1 -11   77.67   41.20   1
   0   1 -11 1962.16   80.88   1
   1   1 -11 4507.92  111.26   1
   2   1 -11 4488.96  113.09   1
   3   1 -11  528.54   58.81   1
   4   1 -11 2726.24   91.82   1
   5   1 -11 1426.44   76.35   1
   6   1 -11 1273.87   77.06   1
   7   1 -11  718.71   69.61   1
   8   1 -11 4140.20  130.42   1
   9   1 -11  220.41   70.90   1
  10   1 -11  850.24   81.60   1
  -2   2 -11 4409.15   97.59   1
  -1   2 -11 2070.40   76.58   1
   0   2 -11 5467.46  121.05   1
   1   2 -11  413.26   60.60   1
   2   2 -11 6838.54  141.29   1
   3   2 -11  366.26   58.05   1
   4   2 -11 8178.57  150.65   1
   5   2 -11   83.07   52.54   1
   6   2 -11 3775.29  113.10   1
   7   2 -11 1365.31   86.19   1
   8   2 -11 2218.93  100.51   1
   9   2 -11  312.63   65.71   1
  10   2 -11 8714.56  171.71   1
  -2   3 -11  395.07   51.31   1
  -1   3 -11  463.25   53.94   1
   0   3 -11  325.98   58.31   1
   1   3 -11   43.71   57.55   1
   2   3 -11 6419.74  142.81   1
   3   3 -11   31.95   55.62   1
   4   3 -11  511.58   65.97   1
   5   3 -11 9842.95  167.95   1
   6   3 -11  293.11   57.47   1
   7   3 -11   -3.27   52.60   1
   8   3 -11 2110.59  101.17   1
   9   3 -11 2482.79  108.20   1
  10   3 -11 1323.72   84.30   1
  -2   4 -11  533.43   56.32   1
  -1   4 -11  144.32   49.94   1
   0   4 -11  305.92   59.80   1
   1   4 -11  415.33   65.17   1
   2   4 -11  722.38   73.95   1
   3   4 -1111771.57  190.99   1
   4   4 -11  155.07   58.87   1
   5   4 -11   -2.46   48.87   1
   6   4 -11 1215.67   80.75   1
   7   4 -11 2432.58   98.16   1
   8   4 -11   -6.90   57.23   1
   9   4 -11  507.03   77.98   1
  -2   5 -1115508.33  201.69   1
  -1   5 -11  220.38   55.06   1
   0   5 -11  246.98   58.64   1
   1   5 -11   84.07   60.11   1
   2   5 -11 9784.74  179.88   1
   3   5 -11   41.90   61.37   1
   4   5 -11 6301.30  148.81   1
   5   5 -11  195.39   59.09   1
   6   5 -11  766.45   75.34   1
   7   5 -11  455.47   73.23   1
   8   5 -11 1206.63   85.24   1
   9   5 -11  499.64   73.22   1
  -2   6 -11  711.00   71.24   1
  -1   6 -11  671.34   72.64   1
   0   6 -1123521.66  268.62   1
   1   6 -11  330.49   64.05   1
   2   6 -11 7969.96  165.21   1
   3   6 -11  388.02   65.34   1
   4   6 -11 5721.92  143.87   1
   5   6 -11    1.60   54.82   1
   6   6 -11 1034.30   79.62   1
   7   6 -11 1741.16   93.36   1
   8   6 -11 1631.70   93.88   1
  -2   7 -11  316.98   69.13   1
  -1   7 -11 1525.01   90.09   1
   0   7 -11  161.30   63.75   1
   1   7 -11 1791.77   95.20   1
   2   7 -11  374.15   72.37   1
   3   7 -11    2.94   63.13   1
   4   7 -11   48.51   61.04   1
   5   7 -11 9785.97  186.31   1
   6   7 -11  867.71   78.70   1
   7   7 -11 2360.30  105.59   1
   8   7 -11  620.77   80.26   1
  -1   8 -11 4741.33  142.63   1
   0   8 -11  378.14   74.60   1
   1   8 -11  -66.07   61.07   1
   2   8 -11   88.31   61.08   1
   3   8 -11 2423.40  115.20   1
   4   8 -11  251.04   70.35   1
   5   8 -11 1278.38   91.06   1
   6   8 -11  -14.08   68.15   1
  -1   9 -11  327.14   78.78   1
   0   9 -11   52.72   69.18   1
   1   9 -11   56.71   68.64   1
   2   9 -11  658.98   81.49   1
   3   9 -11   48.28   69.64   1
   4   9 -11  204.88   69.47   1
  -2  -2 -10    9.99   35.50   1
  10  -2 -10   40.11   77.72   1
  -2  -1 -10  642.88   44.68   1
  -1  -1 -10 3076.55   81.22   1
   8  -1 -10 3282.10  125.37   1
   9  -1 -10 1102.44   88.82   1
  10  -1 -10  -56.28   70.26   1
  -2   0 -10 1389.28   56.69   1
  -1   0 -10  580.16   49.42   1
   0   0 -1057427.57  332.10   1
   1   0 -10  106.61   51.55   1
   2   0 -10 3232.34   92.15   1
   3   0 -10   41.96   46.75   1
   5   0 -10  683.43   63.88   1
   7   0 -10  120.18   61.56   1
   8   0 -10  889.61   81.87   1
   9   0 -10  115.04   60.73   1
  10   0 -1018277.21  237.46   1
  -2   1 -10  703.99   46.68   1
  -1   1 -10 3098.31   83.57   1
   0   1 -10 2710.96   86.55   1
   1   1 -10 1635.22   74.47   1
   2   1 -10  476.54   57.90   1
   3   1 -10   48.07   49.80   1
   4   1 -10 1458.80   72.73   1
   5   1 -10   77.66   49.72   1
   6   1 -10  940.10   67.74   1
   7   1 -10  241.55   56.19   1
   8   1 -10 3241.29  113.25   1
   9   1 -10 1086.56   82.83   1
  10   1 -10 -105.26   69.79   1
  -2   2 -10  133.14   39.85   1
  -1   2 -10 1279.23   63.62   1
   0   2 -10  424.89   58.47   1
   1   2 -10 2138.97   87.54   1
   2   2 -10  519.97   65.11   1
   3   2 -10 1799.95   81.45   1
   4   2 -10   46.08   46.21   1
   5   2 -1010603.32  162.27   1
   6   2 -10  948.57   68.78   1
   7   2 -10  137.68   54.39   1
   8   2 -10  125.72   58.21   1
   9   2 -10 3669.06  117.06   1
  10   2 -10   82.40   64.02   1
  -2   3 -10  535.18   50.17   1
  -1   3 -10 1740.79   71.41   1
   0   3 -10 5050.82  113.79   1
   1   3 -10 1408.82   78.48   1
   2   3 -10 6807.00  139.46   1
   3   3 -10 3945.00  110.50   1
   4   3 -10 8403.78  151.60   1
   5   3 -10   34.05   50.67   1
   6   3 -10    7.28   50.88   1
   7   3 -10 2421.50   97.09   1
   8   3 -10 4527.73  125.84   1
   9   3 -10  475.53   65.82   1
  -2   4 -1013140.81  170.85   1
  -1   4 -10  301.99   51.49   1
   0   4 -1031584.54  270.98   1
   1   4 -10  138.85   53.39   1
   2   4 -1020744.58  232.96   1
   3   4 -10 1395.75   78.35   1
   4   4 -10    0.97   48.15   1
   5   4 -10 1308.69   77.23   1
   6   4 -10 5527.75  131.86   1
   7   4 -10 1498.87   84.03   1
   8   4 -10 1247.39   81.16   1
   9   4 -10  277.56   57.94   1
  -2   5 -10  713.13   66.17   1
  -1   5 -10 2071.93   83.77   1
   0   5 -10 4850.20  118.32   1
   1   5 -10 8042.38  152.46   1
   2   5 -10 4876.61  126.85   1
   3   5 -10  370.45   65.06   1
   4   5 -10  446.98   63.59   1
   5   5 -10 5509.59  132.10   1
   6   5 -10 2394.22  101.31   1
   7   5 -10  341.71   64.32   1
   8   5 -10  344.46   67.42   1
   9   5 -10   31.70   68.37   1
  -2   6 -10  427.50   64.29   1
  -1   6 -10 6662.18  142.85   1
   0   6 -10 2523.62  100.33   1
   1   6 -10  416.35   55.69   1
   2   6 -10  206.15   56.80   1
   3   6 -10 5693.99  136.78   1
   4   6 -10   41.04   51.79   1
   5   6 -10   99.76   55.10   1
   6   6 -10  918.63   71.45   1
   7   6 -10  973.24   76.02   1
   8   6 -10 1324.40   86.65   1
   9   6 -10  118.22   77.16   1
  -2   7 -1010521.12  185.89   1
  -1   7 -10  125.44   58.86   1
   0   7 -10 2318.82  102.15   1
   1   7 -10 1938.01   94.52   1
   2   7 -10   21.65   59.11   1
   3   7 -10  135.82   62.24   1
   4   7 -10 1296.15   84.25   1
   5   7 -10   97.82   58.30   1
   6   7 -10  982.55   79.53   1
   7   7 -10  126.90   64.04   1
   8   7 -10 2490.45  110.90   1
  -2   8 -10   14.62   66.59   1
  -1   8 -10 1963.08  103.13   1
   0   8 -10 1180.28   87.64   1
   1   8 -10  226.23   67.59   1
   2   8 -10  366.66   71.32   1
   3   8 -10 1207.11   84.96   1
   4   8 -10   15.62   53.71   1
   5   8 -10  136.05   60.51   1
   6   8 -10 4972.83  141.43   1
   7   8 -10  905.43   81.42   1
  -2   9 -10   23.41   87.05   1
  -1   9 -10  448.66   71.19   1
   0   9 -10  668.07   74.08   1
   1   9 -10 6595.67  163.95   1
   2   9 -10  653.47   79.09   1
   3   9 -10  163.52   62.27   1
   4   9 -10  299.11   66.82   1
   5   9 -10 7908.65  180.24   1
   6   9 -10  -73.60   71.71   1
   0  10 -10  342.43   80.80   1
   1  10 -10   91.74   74.75   1
   2  10 -10   42.94   71.57   1
  10  -2  -911509.16  193.69   1
  -2  -1  -9 3728.95   75.84   1
   9  -1  -9   30.45   55.27   1
  10  -1  -9 2950.53  102.60   1
  -2   0  -9  162.93   35.75   1
  -1   0  -9  -30.00   38.06   1
   0   0  -9  183.87   49.71   1
   1   0  -9    5.17   48.41   1
   6   0  -9  -80.94   55.79   1
   7   0  -9   15.53   53.28   1
   8   0  -9  -89.13   56.32   1
   9   0  -9   24.38   53.29   1
  10   0  -9  -80.91   58.23   1
  -2   1  -9 3809.63   78.52   1
  -1   1  -9 4712.54   93.80   1
   0   1  -9 4139.37   94.17   1
   1   1  -9    4.88   46.63   1
   2   1  -9  542.06   57.05   1
   3   1  -9 1416.68   69.29   1
   4   1  -9 2723.50   87.57   1
   5   1  -9    6.13   47.48   1
   6   1  -911860.24  171.95   1
   7   1  -9  706.81   63.33   1
   8   1  -9 1715.09   83.98   1
   9   1  -9   59.34   51.72   1
  -2   2  -915144.46  154.99   1
  -1   2  -9 1594.46   63.41   1
   0   2  -9 8306.25  130.92   1
   1   2  -9 1442.51   70.85   1
   2   2  -922865.96  221.15   1
   3   2  -9  203.99   53.11   1
   4   2  -9 4831.97  107.50   1
   5   2  -9   88.24   46.89   1
   6   2  -911868.09  172.15   1
   7   2  -9  138.64   54.54   1
   8   2  -9  167.93   56.67   1
   9   2  -9  103.51   51.89   1
  -3   3  -9 9893.48  133.82   1
  -2   3  -9  645.22   43.03   1
  -1   3  -9   42.46   42.92   1
   0   3  -9 5296.38  108.51   1
   1   3  -9 3933.71  102.73   1
   2   3  -9 4423.10  109.92   1
   3   3  -9 3716.34  101.29   1
   4   3  -9 1011.54   66.04   1
   5   3  -9  580.65   58.46   1
   6   3  -9 1342.94   73.53   1
   7   3  -9 4141.91  113.42   1
   8   3  -9 1442.22   83.52   1
   9   3  -9    2.88   48.48   1
  -3   4  -9  614.53   57.33   1
  -2   4  -9 1712.41   71.90   1
  -1   4  -9  105.36   47.22   1
   0   4  -9 2141.58   80.51   1
   1   4  -9 1274.02   71.79   1
   2   4  -9  705.53   63.03   1
   3   4  -9   61.63   49.15   1
   4   4  -9  814.44   61.48   1
   5   4  -9  887.24   65.51   1
   6   4  -9  798.56   66.93   1
   7   4  -9 3052.22  104.05   1
   8   4  -9 1121.68   77.53   1
   9   4  -9 2406.67   95.26   1
  -3   5  -9  923.68   66.35   1
  -2   5  -9  551.45   58.70   1
  -1   5  -9  300.21   55.68   1
   0   5  -9 9108.80  149.83   1
   1   5  -9 7704.54  142.47   1
   2   5  -9  176.73   59.15   1
   3   5  -9 1834.50   87.00   1
   4   5  -9 7564.39  147.23   1
   5   5  -9  107.02   54.27   1
   6   5  -9 2339.52   92.44   1
   7   5  -9  178.11   59.26   1
   8   5  -9  247.76   62.81   1
   9   5  -9 1445.84   81.65   1
  -3   6  -9  -20.69   52.92   1
  -2   6  -9 8665.37  158.50   1
  -1   6  -9 1281.33   77.75   1
   0   6  -9 1449.21   78.02   1
   1   6  -9   74.55   52.42   1
   2   6  -9 2967.58   99.75   1
   3   6  -9  174.44   57.33   1
   4   6  -9   51.21   55.08   1
   5   6  -9  222.70   56.67   1
   6   6  -912456.07  193.00   1
   7   6  -9  196.79   63.01   1
   8   6  -9  651.45   68.91   1
   9   6  -9  386.87   75.50   1
  -3   7  -916768.89  228.05   1
  -2   7  -9  746.78   73.33   1
  -1   7  -9  331.77   67.83   1
   0   7  -9   68.71   56.74   1
   1   7  -9 6613.66  146.82   1
   2   7  -9   46.54   54.68   1
   3   7  -9  532.97   67.96   1
   4   7  -9  493.27   65.89   1
   5   7  -9 1269.85   80.56   1
   6   7  -9  393.11   67.25   1
   7   7  -9 3868.86  122.56   1
   8   7  -9  -35.72   63.71   1
  -3   8  -9  185.13   73.18   1
  -2   8  -9  460.74   68.20   1
  -1   8  -915160.68  225.41   1
   0   8  -9   25.20   52.61   1
   1   8  -9 2502.37  103.53   1
   2   8  -9  253.59   65.43   1
   3   8  -9  899.06   77.57   1
   4   8  -9   20.65   54.87   1
   5   8  -9 2918.26  113.11   1
   6   8  -9  633.47   72.78   1
   7   8  -9  748.12   75.82   1
   8   8  -9 1299.93   93.52   1
  -2   9  -9 2625.73  117.05   1
  -1   9  -9  622.44   77.14   1
   0   9  -9   19.40   60.22   1
   1   9  -9   59.25   60.67   1
   2   9  -9   49.27   57.15   1
   3   9  -9   38.13   57.79   1
   4   9  -9 2077.56  101.51   1
   5   9  -9   12.94   58.42   1
   6   9  -9 1636.78  100.22   1
  -2  10  -9  147.74   90.71   1
  -1  10  -9 1777.98  111.48   1
   0  10  -9  607.89   77.42   1
   1  10  -9  627.14   77.85   1
   2  10  -9 1527.05   94.02   1
   3  10  -9  124.00   63.42   1
   4  10  -9  175.88   62.31   1
  -2  -1  -8 4037.42   74.73   1
   9  -1  -8  168.38   56.79   1
  -2   0  -830327.71  184.89   1
  -1   0  -8  213.74   40.78   1
   0   0  -8   39.96   43.36   1
   7   0  -8  167.27   58.20   1
   8   0  -8 1736.16   85.92   1
   9   0  -8   14.40   47.43   1
  -3   1  -8  907.03   43.93   1
  -2   1  -8 4095.09   75.63   1
  -1   1  -8   62.31   38.29   1
   0   1  -8 2621.65   74.27   1
   1   1  -8  587.98   52.71   1
   2   1  -8   91.15   49.12   1
   3   1  -8  251.69   47.19   1
   4   1  -8   40.62   43.41   1
   5   1  -8  663.97   55.83   1
   6   1  -810586.09  156.68   1
   7   1  -8 1619.28   79.54   1
   8   1  -8 3156.47   96.83   1
   9   1  -8  158.09   51.92   1
  -3   2  -8 6321.75   94.04   1
  -2   2  -8  110.23   36.15   1
  -1   2  -8 5882.74   97.83   1
   0   2  -8  304.80   48.64   1
   1   2  -8 1095.34   61.50   1
   2   2  -8  205.27   49.42   1
   3   2  -8  526.42   54.89   1
   4   2  -8   89.18   45.53   1
   5   2  -8 1029.19   63.63   1
   6   2  -8  266.45   52.13   1
   7   2  -818108.71  208.58   1
   8   2  -8  295.13   55.49   1
   9   2  -812824.23  177.31   1
  -3   3  -8  685.97   48.60   1
  -2   3  -8 2210.63   68.35   1
  -1   3  -8 1431.06   62.11   1
   0   3  -810174.70  134.68   1
   1   3  -8   96.36   48.75   1
   2   3  -8 7276.64  125.59   1
   3   3  -8 1594.30   72.12   1
   4   3  -8 3881.92   99.36   1
   5   3  -8 5302.10  114.20   1
   6   3  -816483.18  194.72   1
   7   3  -8  542.68   63.14   1
   8   3  -8   71.23   53.80   1
   9   3  -8 4393.90  113.22   1
  -3   4  -8  127.18   43.92   1
  -2   4  -814145.76  165.21   1
  -1   4  -8  665.40   53.93   1
   0   4  -8   65.21   47.01   1
   1   4  -8  970.87   62.86   1
   2   4  -812116.60  160.06   1
   3   4  -8  149.66   51.09   1
   4   4  -8 2235.21   82.84   1
   5   4  -8  326.54   56.90   1
   6   4  -8   23.04   51.35   1
   7   4  -8  959.44   70.50   1
   8   4  -812416.48  181.59   1
   9   4  -8  368.70   60.20   1
  -3   5  -8 3057.86   93.02   1
  -2   5  -8   80.58   49.92   1
  -1   5  -8 1570.77   73.03   1
   0   5  -8 1127.50   65.67   1
   1   5  -8 3007.00   90.37   1
   2   5  -8 3040.49   92.53   1
   3   5  -821545.05  220.89   1
   4   5  -8 1917.08   82.14   1
   5   5  -8 9090.58  153.68   1
   6   5  -8  188.23   52.68   1
   7   5  -8 3384.31  107.92   1
   8   5  -8  743.71   68.62   1
   9   5  -8  209.52   57.70   1
  -3   6  -8 1215.32   74.91   1
  -2   6  -8  372.57   60.53   1
  -1   6  -8 4385.43  114.43   1
   0   6  -8  962.40   67.49   1
   1   6  -826805.57  251.40   1
   2   6  -8 1799.10   81.26   1
   3   6  -8  691.07   61.33   1
   4   6  -8 1139.59   71.61   1
   5   6  -8   80.36   53.14   1
   6   6  -8  337.65   60.65   1
   7   6  -8  -34.26   52.27   1
   8   6  -8  206.21   56.80   1
  -3   7  -8  681.41   70.72   1
  -2   7  -8   -2.33   59.23   1
  -1   7  -8  577.94   69.93   1
   0   7  -8  969.57   73.13   1
   1   7  -8  110.55   55.12   1
   2   7  -8 5152.00  124.74   1
   3   7  -8  532.60   62.95   1
   4   7  -8 2620.19   97.69   1
   5   7  -8  277.35   61.37   1
   6   7  -8 1521.33   82.35   1
   7   7  -8  594.11   74.38   1
   8   7  -8  177.02   61.93   1
  -3   8  -8  326.72   73.41   1
  -2   8  -8 9914.26  182.37   1
  -1   8  -8 1921.97   93.81   1
   0   8  -8 1050.88   74.89   1
   1   8  -8 2209.73   96.22   1
   2   8  -8  553.55   69.65   1
   3   8  -8  107.41   51.94   1
   4   8  -8   25.90   49.33   1
   5   8  -8 1110.53   79.02   1
   6   8  -8  596.85   72.15   1
   7   8  -8   -9.76   58.41   1
   8   8  -8 2908.89  113.87   1
  -3   9  -8 7370.30  176.28   1
  -2   9  -8  816.57   87.27   1
  -1   9  -8 4199.19  130.28   1
   0   9  -8   -2.83   61.30   1
   1   9  -8   34.96   58.08   1
   2   9  -8  124.14   61.86   1
   3   9  -8 4149.20  125.73   1
   4   9  -8   80.39   59.61   1
   5   9  -8 1520.84   92.13   1
   6   9  -8   20.06   59.25   1
  -3  10  -8 8791.64  200.31   1
  -2  10  -8   18.91   84.59   1
  -1  10  -8 1802.52  109.80   1
   0  10  -8  108.62   57.12   1
   1  10  -8 8075.27  175.17   1
   2  10  -8  -51.36   60.11   1
   3  10  -8  468.58   70.86   1
   4  10  -8  -48.44   59.03   1
   5  10  -812397.63  215.40   1
   1  11  -8  -21.42   73.21   1
  -3  -1  -7 2636.47   48.55   1
   9  -1  -7    7.39   45.44   1
  -3   0  -7  252.54   29.76   1
  -2   0  -7  169.59   29.87   1
  -1   0  -7   36.49   34.82   1
   7   0  -7   70.01   48.34   1
   8   0  -7    5.09   46.18   1
   9   0  -7   29.61   42.57   1
  -3   1  -7 2713.79   57.45   1
  -2   1  -7  213.53   33.72   1
  -1   1  -7 1706.90   56.41   1
   0   1  -714209.03  139.21   1
   1   1  -7 3605.09   85.12   1
   2   1  -7   52.58   40.98   1
   3   1  -7  428.44   46.58   1
   4   1  -7   75.13   41.37   1
   5   1  -7  979.09   60.14   1
   6   1  -7 7179.69  126.00   1
   7   1  -7  617.92   58.99   1
   8   1  -7  171.22   47.71   1
   9   1  -7   87.56   45.51   1
  -3   2  -7  824.72   43.29   1
  -2   2  -717035.19  145.01   1
  -1   2  -7   57.66   35.71   1
   0   2  -7  121.57   42.20   1
   1   2  -7   56.38   42.51   1
   2   2  -7 4410.04   90.55   1
   3   2  -7  332.52   46.96   1
   4   2  -751437.16  287.79   1
   5   2  -7  393.58   50.71   1
   6   2  -7 5970.45  115.41   1
   7   2  -7   76.44   46.37   1
   8   2  -718495.82  202.18   1
   9   2  -7   32.95   45.37   1
  -3   3  -7  443.85   42.56   1
  -2   3  -7 1687.36   59.65   1
  -1   3  -7 3948.60   82.53   1
   0   3  -714503.86  148.60   1
   1   3  -7 1543.43   62.39   1
   2   3  -7 6082.92  106.19   1
   3   3  -7  311.60   47.10   1
   4   3  -7  105.14   48.32   1
   5   3  -7 2636.40   80.84   1
   6   3  -718563.86  196.23   1
   7   3  -7  568.23   58.95   1
   8   3  -7  226.60   51.28   1
   9   3  -7 6894.90  130.23   1
  -3   4  -712323.67  148.24   1
  -2   4  -7  905.94   56.73   1
  -1   4  -7 5402.18  101.11   1
   0   4  -7  189.26   46.59   1
   1   4  -759531.41  317.20   1
   2   4  -7  324.25   48.29   1
   3   4  -7 7572.73  122.85   1
   4   4  -7  532.38   55.35   1
   5   4  -7 1642.51   73.16   1
   6   4  -7  853.62   63.70   1
   7   4  -7 7155.30  133.49   1
   8   4  -7  337.49   58.35   1
  -4   5  -7 8153.26  135.09   1
  -3   5  -7  944.24   63.53   1
  -2   5  -713838.58  169.81   1
  -1   5  -7  158.45   51.61   1
   0   5  -7 2152.99   77.41   1
   1   5  -7 2838.51   84.77   1
   2   5  -717169.41  184.99   1
   3   5  -7 2963.16   88.66   1
   4   5  -7 4245.04  103.94   1
   5   5  -7    1.82   47.22   1
   6   5  -7 7959.63  143.25   1
   7   5  -7  165.00   55.06   1
   8   5  -7 3283.11  102.00   1
  -4   6  -7   26.68   51.03   1
  -3   6  -7  240.12   52.13   1
  -2   6  -7 3164.95   97.99   1
  -1   6  -7  399.40   54.70   1
   0   6  -7 5398.22  117.22   1
   1   6  -7 4355.55  106.68   1
   2   6  -7  158.06   47.66   1
   3   6  -7  232.08   46.79   1
   4   6  -7 9718.65  152.31   1
   5   6  -7  284.33   53.99   1
   6   6  -7  335.79   55.48   1
   7   6  -7  395.55   58.19   1
   8   6  -7 4416.38  118.20   1
  -4   7  -7 2672.39  105.99   1
  -3   7  -7 2307.83   97.54   1
  -2   7  -7    6.11   51.26   1
  -1   7  -7 4008.56  112.46   1
   0   7  -7   97.75   57.53   1
   1   7  -7   61.90   46.72   1
   2   7  -7  184.91   53.12   1
   3   7  -7    4.20   45.47   1
   4   7  -7   95.49   51.45   1
   5   7  -7 1322.68   76.85   1
   6   7  -7  851.08   70.05   1
   7   7  -7 1523.50   83.84   1
   8   7  -7  380.54   62.14   1
  -4   8  -7  172.73   70.50   1
  -3   8  -7 4053.28  132.69   1
  -2   8  -7 1329.67   82.33   1
  -1   8  -7  769.05   72.70   1
   0   8  -7  322.10   63.45   1
   1   8  -7 5345.69  131.86   1
   2   8  -7   70.46   51.73   1
   3   8  -7 2545.45   98.25   1
   4   8  -7  243.45   58.71   1
   5   8  -7 5415.29  135.55   1
   6   8  -7   50.97   60.02   1
   7   8  -7 4651.46  130.23   1
   8   8  -7  305.64   74.66   1
  -3   9  -7  437.13   70.20   1
  -2   9  -7  330.81   71.58   1
  -1   9  -7   -9.00   58.17   1
   0   9  -7 5366.97  138.30   1
   1   9  -7  -63.47   54.35   1
   2   9  -7 1860.01   91.05   1
   3   9  -7  531.84   71.53   1
   4   9  -7   51.07   52.99   1
   5   9  -7  400.93   65.87   1
   6   9  -7 4409.02  132.15   1
   7   9  -7  244.32   77.20   1
  -3  10  -7 5465.81  167.12   1
  -2  10  -7 3112.14  127.65   1
  -1  10  -7   82.83   70.17   1
   0  10  -7   13.19   57.25   1
   1  10  -7 3507.03  122.66   1
   2  10  -7  101.03   60.42   1
   3  10  -7  -72.79   65.13   1
   4  10  -7  285.63   65.63   1
   5  10  -7 4830.98  138.76   1
   6  10  -7 2447.22  110.24   1
  -2  11  -7  -26.70   85.79   1
  -1  11  -716908.22  265.72   1
   0  11  -7   18.73   69.20   1
   1  11  -7 2592.14  115.93   1
   2  11  -7 1286.76   89.33   1
   3  11  -7 2283.58  108.02   1
  -3  -1  -6  131.73   21.32   1
   9  -1  -6 1298.01   65.23   1
  -3   0  -6  302.00   25.45   1
  -2   0  -6 7707.67   79.19   1
  -1   0  -6 2051.97   56.30   1
   7   0  -6  -27.22   47.66   1
   8   0  -6   81.20   45.63   1
   9   0  -6  234.75   44.66   1
  -3   1  -6  169.35   27.46   1
  -2   1  -6 2389.03   51.15   1
  -1   1  -6 2350.58   57.23   1
   0   1  -620487.67  151.45   1
   1   1  -6  667.61   50.77   1
   2   1  -6 5146.24   89.64   1
   3   1  -6  184.60   40.81   1
   4   1  -6 2805.28   73.94   1
   5   1  -6  169.21   44.27   1
   6   1  -610455.48  139.57   1
   7   1  -6 8868.32  130.81   1
   8   1  -6  203.70   44.74   1
  -3   2  -6  638.24   37.08   1
  -2   2  -6  179.78   31.99   1
  -1   2  -6 3029.23   64.53   1
   0   2  -6  261.69   37.86   1
   1   2  -6 2346.81   65.31   1
   2   2  -6   53.21   37.51   1
   3   2  -6 1365.87   57.78   1
   4   2  -6  370.93   44.68   1
   5   2  -627248.92  207.40   1
   6   2  -6 1036.26   61.69   1
   7   2  -614256.13  166.55   1
   8   2  -6  100.30   43.42   1
  -4   3  -6 8849.12  103.25   1
  -3   3  -6 8522.24  105.58   1
  -2   3  -613582.65  132.42   1
  -1   3  -612898.77  129.76   1
   0   3  -6  144.87   38.22   1
   1   3  -6  226.39   41.05   1
   2   3  -6 7485.69  107.26   1
   3   3  -6 1697.27   62.60   1
   4   3  -614111.87  151.99   1
   5   3  -6  410.72   50.94   1
   6   3  -620419.66  194.17   1
   7   3  -6 4833.77  104.53   1
   8   3  -6 4024.59   97.19   1
  -4   4  -6 5936.35   98.70   1
  -3   4  -6  105.81   40.59   1
  -2   4  -6  146.32   40.27   1
  -1   4  -6  491.04   48.22   1
   0   4  -6 5769.08   98.66   1
   1   4  -6  416.46   44.79   1
   2   4  -629917.89  213.32   1
   3   4  -6 1056.11   55.99   1
   4   4  -623064.91  198.49   1
   5   4  -6  352.08   51.64   1
   6   4  -616787.53  182.53   1
   7   4  -6  544.83   56.16   1
   8   4  -617004.14  190.02   1
  -4   5  -6   15.65   36.43   1
  -3   5  -6 1707.95   69.68   1
  -2   5  -6  163.99   48.42   1
  -1   5  -6 2467.56   78.65   1
   0   5  -612061.22  148.16   1
   1   5  -635152.93  241.83   1
   2   5  -6  156.90   46.13   1
   3   5  -6 1258.78   64.43   1
   4   5  -6  107.41   46.98   1
   5   5  -610649.53  150.10   1
   6   5  -6 2183.57   79.95   1
   7   5  -6 5782.48  118.87   1
   8   5  -6  153.68   50.76   1
  -4   6  -6 1899.15   83.57   1
  -3   6  -6  742.27   60.97   1
  -2   6  -6  322.21   55.67   1
  -1   6  -6  952.19   62.72   1
   0   6  -6 1877.12   76.49   1
   1   6  -6 6235.08  118.98   1
   2   6  -6  111.16   47.14   1
   3   6  -622205.90  212.52   1
   4   6  -6  531.43   57.59   1
   5   6  -610236.55  154.50   1
   6   6  -6  528.34   58.65   1
   7   6  -611864.26  173.25   1
   8   6  -6   13.15   47.97   1
  -4   7  -6 9022.32  165.95   1
  -3   7  -6   71.27   53.28   1
  -2   7  -6 2719.68   96.35   1
  -1   7  -6   -2.31   54.32   1
   0   7  -6  -24.59   52.44   1
   1   7  -6   72.61   47.95   1
   2   7  -611589.26  166.65   1
   3   7  -6 1633.90   75.10   1
   4   7  -6  376.65   58.69   1
   5   7  -6  -28.15   51.09   1
   6   7  -6 1389.17   78.54   1
   7   7  -6   50.20   52.60   1
   8   7  -6  664.65   63.78   1
  -4   8  -6 2807.35  114.81   1
  -3   8  -6 1598.74   93.33   1
  -1   8  -6  183.96   55.01   1
   0   8  -6  575.85   63.77   1
   1   8  -6 1210.25   74.27   1
   2   8  -6   -8.14   48.33   1
   3   8  -6 2820.96   99.37   1
   4   8  -6 4044.75  114.20   1
   5   8  -6  107.54   51.49   1
   6   8  -6 1200.14   77.37   1
   7   8  -6 1457.46   84.14   1
  -4   9  -6 2140.02  112.39   1
  -3   9  -6   -9.99   63.95   1
  -2   9  -6   90.54   63.81   1
  -1   9  -613767.95  214.09   1
   0   9  -6  213.50   62.29   1
   1   9  -610106.24  176.88   1
   2   9  -6  -18.92   51.59   1
   3   9  -6 1885.66   89.57   1
   4   9  -6  -33.83   45.33   1
   5   9  -613197.28  208.38   1
   6   9  -6  459.72   69.41   1
   7   9  -6  997.27   75.54   1
  -3  10  -610452.07  215.26   1
  -2  10  -6 1312.68   94.11   1
  -1  10  -6 2081.46  107.83   1
   0  10  -6  229.13   66.64   1
   1  10  -6 1641.71   90.90   1
   2  10  -6  124.73   57.23   1
   3  10  -6 6785.13  155.53   1
   4  10  -6  205.58   57.99   1
   5  10  -6 9006.89  181.07   1
   6  10  -6  -20.49   72.47   1
  -3  11  -6  264.65  104.56   1
  -2  11  -6   95.69   80.27   1
  -1  11  -6  106.36   71.34   1
   0  11  -6  699.08   83.70   1
   1  11  -6  264.99   75.01   1
   2  11  -6  576.45   68.94   1
   3  11  -6   79.65   61.72   1
   4  11  -6  564.33   77.17   1
  -3  -1  -5 1451.06   28.79   1
  -3   0  -5   18.12   16.87   1
  -2   0  -5   30.77   22.20   1
  -1   0  -5   -4.47   31.30   1
   7   0  -5    7.44   40.55   1
   8   0  -5   27.53   39.52   1
  -3   1  -5 1577.06   35.61   1
  -2   1  -512226.59   93.67   1
  -1   1  -5  102.68   31.71   1
   0   1  -5 1137.78   44.77   1
   1   1  -510808.38  108.52   1
   2   1  -5 2775.74   66.38   1
   3   1  -5 7351.95   99.47   1
   4   1  -5 4687.10   83.61   1
   5   1  -5    7.16   36.25   1
   6   1  -5 1995.98   66.08   1
   7   1  -5 1806.58   64.37   1
   8   1  -5  747.10   51.39   1
  -4   2  -578309.14  231.11   1
  -3   2  -5  469.44   30.76   1
  -2   2  -5  401.84   33.30   1
  -1   2  -5 1491.07   48.06   1
   0   2  -5 174154.   1595.   1
   1   2  -5 2178.87   60.47   1
   2   2  -543984.23  220.66   1
   3   2  -5  162.80   39.71   1
   4   2  -558940.07  270.79   1
   5   2  -5 2306.34   67.67   1
   6   2  -547225.43  268.94   1
   7   2  -5   54.63   41.98   1
   8   2  -5 9645.92  130.02   1
  -4   3  -5  305.39   33.39   1
  -3   3  -516421.59  132.70   1
  -2   3  -5 5933.17   85.86   1
  -1   3  -5 5331.38   82.18   1
   0   3  -527696.16  175.29   1
   1   3  -517780.17  143.48   1
   2   3  -5  411.73   40.59   1
   3   3  -5 1102.14   51.52   1
   4   3  -511794.86  130.72   1
   5   3  -516850.78  161.48   1
   6   3  -5 6761.30  110.08   1
   7   3  -5 1435.64   62.66   1
   8   3  -5   88.59   39.81   1
  -4   4  -5 1098.78   50.67   1
  -3   4  -5  710.01   46.71   1
  -2   4  -5  176.63   39.61   1
  -1   4  -5 8591.85  112.04   1
   0   4  -5 4137.83   80.27   1
   1   4  -5 8001.19  107.39   1
   2   4  -5   49.06   38.39   1
   3   4  -5 6791.89  103.99   1
   4   4  -5  216.94   43.21   1
   5   4  -5 8892.18  125.77   1
   6   4  -5 2420.77   77.09   1
   7   4  -5 5334.51  104.27   1
   8   4  -5   44.84   40.82   1
  -4   5  -5 1686.70   67.10   1
  -3   5  -5 2851.41   77.65   1
  -2   5  -5 1674.16   66.33   1
  -1   5  -5  141.08   45.79   1
   0   5  -519907.25  178.23   1
   1   5  -5 9649.20  125.00   1
   2   5  -5 3136.86   77.80   1
   3   5  -5 3357.75   82.40   1
   4   5  -5 4066.31   92.34   1
   5   5  -5 2797.07   81.86   1
   6   5  -5 5484.04  107.35   1
   7   5  -5   34.12   42.71   1
  -5   6  -5  431.04   56.66   1
  -4   6  -5   89.20   43.91   1
  -3   6  -5  189.44   48.77   1
  -2   6  -516920.86  187.84   1
  -1   6  -5  219.46   52.30   1
   0   6  -5  943.40   59.34   1
   1   6  -5 3487.18   89.71   1
   2   6  -515435.54  171.51   1
   3   6  -5 4203.11   96.52   1
   4   6  -5 3350.64   92.43   1
   5   6  -5  438.82   54.88   1
   6   6  -512944.36  169.40   1
   7   6  -5 2774.45   88.47   1
  -4   7  -5 1085.30   73.09   1
  -3   7  -5 5739.52  130.56   1
  -2   7  -5  284.81   53.59   1
  -1   7  -5 3137.75   95.77   1
   0   7  -5 1399.07   70.51   1
   1   7  -516727.12  192.48   1
   2   7  -5 9010.68  144.83   1
   3   7  -5  345.85   52.73   1
   4   7  -5  442.90   55.40   1
   5   7  -5 5308.50  118.84   1
   6   7  -5  148.05   54.48   1
   7   7  -5  252.62   54.72   1
  -4   8  -5  540.44   74.87   1
  -3   8  -5  652.21   67.86   1
  -2   8  -5   77.37   60.16   1
  -1   8  -5 7452.14  145.72   1
   0   8  -5  135.54   53.95   1
   1   8  -5 2286.25   89.44   1
   2   8  -5  107.97   52.18   1
   3   8  -5 8559.82  151.34   1
   4   8  -5  378.17   58.38   1
   5   8  -5  732.34   63.64   1
   6   8  -5  332.71   58.07   1
   7   8  -5 2192.49   89.94   1
  -4   9  -5 2876.72  121.14   1
  -3   9  -5   65.17   62.67   1
  -2   9  -5 2822.12  110.70   1
  -1   9  -5   24.04   54.27   1
   0   9  -5 2884.40  104.01   1
   1   9  -5 1034.39   71.44   1
   2   9  -5  284.93   55.24   1
   3   9  -5  699.12   65.35   1
   4   9  -5  931.18   73.06   1
   5   9  -5 1871.71   87.93   1
   6   9  -5  574.62   65.10   1
   7   9  -5   38.46   67.50   1
  -3  10  -5 1553.41  103.03   1
  -2  10  -5 2471.89  114.79   1
  -1  10  -5 2553.48  112.77   1
   0  10  -5  458.66   74.41   1
   1  10  -5   86.87   57.87   1
   2  10  -5   61.70   57.80   1
   3  10  -5 1285.34   83.72   1
   4  10  -5 1483.80   89.96   1
   5  10  -5    5.58   56.89   1
   6  10  -5 1262.44   85.67   1
  -3  11  -5 8200.64  197.56   1
  -2  11  -5   37.62   73.73   1
  -1  11  -5 4824.99  148.99   1
   0  11  -5  148.47   63.73   1
   1  11  -512800.31  221.68   1
   2  11  -5  111.14   61.89   1
   3  11  -5 4377.11  137.04   1
   4  11  -5  666.89   77.27   1
   5  11  -5 3807.08  138.09   1
  -3  -1  -4 5927.72   39.01   1
  -3   0  -4 1351.38   19.98   1
  -2   0  -4 4401.12   46.60   1
   7   0  -4  114.84   39.51   1
   8   0  -410615.04  123.03   1
  -3   1  -4 6309.19   52.81   1
  -2   1  -431775.21  130.98   1
  -1   1  -414508.72   96.28   1
   0   1  -4 1810.61   44.20   1
   1   1  -4  192.49   35.47   1
   2   1  -4 3474.92   64.63   1
   3   1  -418784.69  137.06   1
   4   1  -423020.81  157.57   1
   5   1  -4 1058.17   49.64   1
   6   1  -4  107.75   37.70   1
   7   1  -4 2890.08   68.57   1
   8   1  -4  465.88   43.12   1
  -4   2  -4   59.32   21.53   1
  -3   2  -4 2091.48   42.10   1
  -2   2  -4  696.77   33.36   1
  -1   2  -419547.70  123.40   1
   0   2  -4 4036.87   62.01   1
   1   2  -446101.86  196.11   1
   2   2  -4   35.97   34.35   1
   3   2  -472427.30  267.26   1
   4   2  -4  490.10   42.05   1
   5   2  -4 7056.32   98.17   1
   6   2  -4  721.67   47.44   1
   7   2  -4 1939.50   62.66   1
   8   2  -4   86.97   34.79   1
  -4   3  -4  448.26   33.48   1
  -3   3  -4 1303.85   43.32   1
  -2   3  -4 7968.17   90.58   1
  -1   3  -4 2530.48   57.90   1
   0   3  -435145.63  182.79   1
   1   3  -438827.58  193.11   1
   2   3  -4 6512.73   87.01   1
   3   3  -4 1279.35   49.99   1
   4   3  -428776.32  184.00   1
   5   3  -4 6776.09   97.70   1
   6   3  -4 1193.87   54.60   1
   7   3  -4 1854.59   61.47   1
  -4   4  -422735.56  170.29   1
  -3   4  -4  292.96   36.14   1
  -2   4  -410375.87  115.90   1
  -1   4  -4 1273.13   52.54   1
   0   4  -4 3691.23   72.12   1
   1   4  -4  658.17   43.42   1
   2   4  -411649.72  120.24   1
   3   4  -4  793.01   45.72   1
   4   4  -4  969.23   52.19   1
   5   4  -4  367.59   43.31   1
   6   4  -460935.00  299.15   1
   7   4  -4  119.80   39.24   1
  -5   5  -4 2479.64   78.17   1
  -4   5  -4   39.64   36.36   1
  -3   5  -4 5545.36   98.30   1
  -2   5  -4  199.07   44.40   1
  -1   5  -4  651.35   48.32   1
   0   5  -4 2691.83   71.76   1
   1   5  -427898.13  198.96   1
   2   5  -4  200.48   41.19   1
   3   5  -412811.85  138.56   1
   4   5  -4 5042.87   94.31   1
   5   5  -4 9306.31  126.26   1
   6   5  -4   29.38   39.59   1
   7   5  -4  912.15   55.69   1
  -4   6  -4  300.74   48.11   1
  -3   6  -4  154.49   47.33   1
  -2   6  -4 2277.50   78.00   1
  -1   6  -411495.88  147.55   1
   0   6  -4 2288.40   75.06   1
   1   6  -4   82.92   44.18   1
   2   6  -4 3771.29   88.22   1
   3   6  -417540.60  177.14   1
   4   6  -4  180.74   43.64   1
   5   6  -4 3901.78   93.83   1
   6   6  -4 2922.30   84.27   1
   7   6  -4 7375.66  122.86   1
  -4   7  -4  315.31   56.18   1
  -3   7  -4  289.82   57.36   1
  -2   7  -4 1714.48   77.17   1
  -1   7  -4  531.81   54.42   1
   0   7  -4 9499.41  144.66   1
   1   7  -4 2699.48   86.09   1
   2   7  -4 4913.89  108.18   1
   3   7  -4  109.80   45.71   1
   4   7  -4 4059.22  101.95   1
   5   7  -4  218.47   49.27   1
   6   7  -4 1310.23   69.59   1
   7   7  -4  353.02   51.41   1
  -4   8  -413292.20  205.98   1
  -3   8  -4   68.81   54.99   1
  -2   8  -4 1500.45   83.34   1
  -1   8  -4 1541.98   79.91   1
   0   8  -4 3499.27   99.48   1
   1   8  -4  -29.26   49.02   1
   2   8  -4 1116.68   69.55   1
   3   8  -4  510.63   60.89   1
   4   8  -4  164.91   50.26   1
   5   8  -4  984.88   70.39   1
   6   8  -4  114.38   49.00   1
   7   8  -4  376.50   51.35   1
  -4   9  -4  183.54   72.39   1
  -3   9  -412898.81  214.26   1
  -2   9  -4 1644.51   90.52   1
  -1   9  -4  238.02   62.48   1
   0   9  -4  149.47   53.37   1
   1   9  -416883.12  216.33   1
   2   9  -4   74.39   48.05   1
   3   9  -411775.53  180.35   1
   4   9  -4  196.16   54.09   1
   5   9  -4 4395.50  118.72   1
   6   9  -4  284.25   58.70   1
  -3  10  -4  -13.95   65.68   1
  -2  10  -4   30.66   63.07   1
  -1  10  -416191.70  237.34   1
   0  10  -4   26.63   53.52   1
   1  10  -4 2126.18   98.94   1
   2  10  -4 1020.58   76.52   1
   3  10  -4 7190.05  159.40   1
   4  10  -4   79.28   57.54   1
   5  10  -4 1146.14   82.32   1
   6  10  -4 1282.14   87.47   1
  -2  11  -4   35.97   70.72   1
  -1  11  -4  -81.07   63.26   1
   0  11  -4  883.62   81.06   1
   1  11  -4  196.48   62.61   1
   2  11  -4  -12.97   54.08   1
   3  11  -4  477.56   72.09   1
   4  11  -4  -33.50   69.49   1
   5  11  -4  -14.00   77.02   1
  -1  12  -4 4116.15  148.14   1
   0  12  -4   43.96   68.53   1
   1  12  -4 1000.33   92.32   1
   2  12  -4  355.63   75.64   1
  -2   0  -3  176.14   16.25   1
   7   0  -3   -5.55   29.20   1
  -3   1  -3  385.24   17.54   1
  -2   1  -3 6946.60   53.57   1
  -1   1  -3 1222.11   30.80   1
   0   1  -336469.89  134.35   1
   1   1  -3 2879.92   48.19   1
   2   1  -315411.29  104.26   1
   3   1  -328209.68  148.54   1
   4   1  -321430.07  138.36   1
   5   1  -3 9024.73   97.32   1
   6   1  -3 3161.09   63.61   1
   7   1  -3 2009.01   54.41   1
  -4   2  -314196.78   92.35   1
  -3   2  -3  983.03   30.09   1
  -2   2  -3  843.86   32.40   1
  -1   2  -3  133.53   26.88   1
   0   2  -387422.08  921.91   1
   1   2  -3  632.82   34.38   1
   2   2  -356825.42  203.62   1
   3   2  -3  414.07   37.12   1
   4   2  -3 3215.44   62.59   1
   5   2  -3  855.47   42.73   1
   6   2  -343404.62  214.21   1
   7   2  -3   88.43   31.24   1
  -4   3  -3   20.84   24.60   1
  -3   3  -3   80.37   25.19   1
  -2   3  -3 7633.98   83.24   1
  -1   3  -3 4488.48   67.45   1
   0   3  -3 5478.71   71.79   1
   1   3  -328609.63  154.47   1
   2   3  -3 6202.78   79.20   1
   3   3  -3 4143.79   68.19   1
   4   3  -317341.62  134.16   1
   5   3  -3 3667.62   69.15   1
   6   3  -3 2524.95   62.20   1
   7   3  -3 2825.31   63.10   1
  -4   4  -3   91.80   32.15   1
  -3   4  -3 2016.87   55.87   1
  -2   4  -3 1714.52   54.17   1
   0   4  -3  237.61   36.01   1
   1   4  -315447.23  127.96   1
   2   4  -3 3398.40   66.62   1
   3   4  -3 3695.15   70.27   1
   4   4  -3  135.53   35.83   1
   5   4  -3  295.46   37.70   1
   6   4  -3  931.28   46.55   1
   7   4  -3 2854.24   67.26   1
  -4   5  -3 1632.99   61.24   1
  -3   5  -3 1371.39   58.41   1
  -2   5  -3 1544.37   57.13   1
  -1   5  -3  674.11   48.23   1
   0   5  -321845.36  170.86   1
   1   5  -3  749.33   45.17   1
   2   5  -3 1971.19   60.56   1
   3   5  -3 2542.85   67.90   1
   4   5  -318206.17  159.78   1
   5   5  -3  -12.75   36.27   1
   6   5  -3 4407.80   86.25   1
   7   5  -3 3471.49   78.30   1
  -4   6  -3 1835.99   72.65   1
  -3   6  -3  505.69   55.46   1
  -2   6  -3 2062.83   72.82   1
  -1   6  -3 2333.39   74.04   1
   0   6  -3 4027.62   89.00   1
   1   6  -3 1311.59   59.28   1
   2   6  -320087.73  179.75   1
   3   6  -3 2705.70   75.75   1
   4   6  -3 3482.56   84.59   1
   5   6  -3 1027.99   55.04   1
   6   6  -3 4286.89   91.70   1
   7   6  -3 1304.93   59.60   1
  -4   7  -3  129.33   51.92   1
  -3   7  -328081.96  251.17   1
  -2   7  -3 1559.60   74.58   1
  -1   7  -3 1380.72   69.03   1
   0   7  -3 1747.05   72.13   1
   1   7  -324820.93  217.44   1
   2   7  -3  180.84   47.84   1
   3   7  -3 6318.46  112.95   1
   4   7  -3  156.41   45.51   1
   5   7  -3 7355.47  125.58   1
   6   7  -3   12.20   40.81   1
   7   7  -3 7468.04  123.79   1
  -4   8  -3  238.92   60.42   1
  -3   8  -3 1575.07   81.51   1
  -2   8  -3 1200.28   73.70   1
  -1   8  -3 6430.96  133.11   1
   0   8  -3   41.94   47.79   1
   1   8  -3 9736.28  149.92   1
   2   8  -3 1646.17   72.09   1
   3   8  -3 6910.67  128.11   1
   4   8  -3  560.51   56.71   1
   5   8  -3 7896.19  138.43   1
   6   8  -3    3.79   44.56   1
  -3   9  -3 1936.90   96.45   1
  -2   9  -3  124.43   57.83   1
  -1   9  -3  208.74   56.55   1
   0   9  -3  214.29   55.80   1
   1   9  -3   14.98   47.20   1
   2   9  -3  344.02   54.88   1
   3   9  -3   31.33   46.73   1
   4   9  -3 2407.61   91.38   1
   5   9  -3  313.21   55.97   1
   6   9  -3  157.19   54.67   1
  -3  10  -3  848.85   84.95   1
  -2  10  -3 1054.52   86.42   1
  -1  10  -3 2288.73  104.53   1
   0  10  -3  182.05   59.23   1
   1  10  -3 5140.14  135.20   1
   2  10  -3 3562.43  116.70   1
   3  10  -3 1534.18   88.19   1
   4  10  -3   24.12   59.63   1
   5  10  -3 2669.43  105.08   1
   6  10  -3 1410.57   82.70   1
  -2  11  -3 -113.75   68.37   1
  -1  11  -3 3098.99  123.60   1
   0  11  -3   52.80   58.31   1
   1  11  -3 7722.40  170.69   1
   2  11  -3   77.96   55.96   1
   3  11  -3 1054.96   82.46   1
   4  11  -3  336.06   70.37   1
   5  11  -3  554.79   76.45   1
   0  12  -3  553.00   81.73   1
   1  12  -3 2975.24  122.33   1
   2  12  -3 1348.98   95.96   1
   3  12  -3 3244.03  125.33   1
   7   0  -2  851.26   36.67   1
  -3   1  -215836.72   68.37   1
  -2   1  -2  704.69   19.98   1
  -1   1  -2 2909.08   33.92   1
   0   1  -249595.39  137.08   1
   1   1  -2   75.81   19.03   1
   2   1  -221907.98  105.46   1
   3   1  -2 1123.71   36.32   1
   4   1  -225610.96  132.97   1
   5   1  -2 7906.21   79.29   1
   6   1  -2 4168.99   62.36   1
   7   1  -2  472.17   30.27   1
  -3   2  -2  111.28   22.10   1
  -2   2  -2 2355.03   39.75   1
  -1   2  -222855.27  107.66   1
   0   2  -2 1352.61   33.58   1
   1   2  -2 5249.12   56.34   1
   2   2  -2  215.90   25.00   1
   3   2  -240440.27  162.71   1
   4   2  -2  739.37   35.09   1
   5   2  -2 1268.79   40.23   1
   6   2  -2   58.85   26.12   1
   7   2  -2  184.78   27.01   1
  -4   3  -2 7416.62   83.38   1
  -3   3  -2 2211.29   49.07   1
  -2   3  -2 5195.37   66.63   1
  -1   3  -2 1960.39   46.12   1
   0   3  -2 4482.36   62.23   1
   1   3  -2 1214.79   40.00   1
   2   3  -2 5095.28   65.93   1
   3   3  -2 6016.74   73.40   1
   4   3  -218016.42  124.13   1
   5   3  -2  496.02   33.80   1
   6   3  -212572.75  107.15   1
   7   3  -2  487.37   32.13   1
  -4   4  -2 1816.65   54.15   1
  -3   4  -2  595.48   40.20   1
  -2   4  -224567.69  156.85   1
  -1   4  -2  149.34   33.45   1
   0   4  -2  368.97   38.92   1
   1   4  -2  249.82   35.68   1
   2   4  -2  531.22   36.61   1
   3   4  -2   46.31   30.51   1
   4   4  -226833.64  164.01   1
   5   4  -2   90.18   31.09   1
   6   4  -2  423.09   35.86   1
  -4   5  -2   67.91   38.68   1
  -3   5  -2  203.44   41.28   1
  -2   5  -2 1504.62   57.22   1
  -1   5  -2 2968.28   68.07   1
   0   5  -2 3513.84   73.55   1
   1   5  -2 1132.99   49.76   1
   2   5  -2   -1.20   31.84   1
   3   5  -2 7519.78   99.16   1
   4   5  -2  890.59   45.81   1
   5   5  -2 1709.26   56.55   1
   6   5  -2 6491.43   95.43   1
  -4   6  -2  297.40   48.51   1
  -3   6  -216234.29  171.40   1
  -2   6  -2 2107.22   73.64   1
  -1   6  -2 3169.30   79.38   1
   0   6  -2  251.97   40.10   1
   1   6  -218421.14  166.55   1
   2   6  -2  536.98   46.36   1
   3   6  -2 1184.90   54.04   1
   4   6  -2 1279.30   57.24   1
   5   6  -222514.85  184.65   1
   6   6  -2   33.94   36.95   1
  -4   7  -2 5355.99  120.54   1
  -3   7  -2 1862.86   79.65   1
  -2   7  -223278.19  220.76   1
  -1   7  -2  184.55   51.05   1
   0   7  -2 4455.78   99.56   1
   1   7  -2  120.70   42.21   1
   2   7  -210019.98  135.43   1
   3   7  -2 6415.30  111.90   1
   4   7  -2 4410.92   95.89   1
   5   7  -2  776.27   52.88   1
   6   7  -2 3621.02   88.33   1
  -3   8  -2 5163.28  125.84   1
  -2   8  -220343.25  227.29   1
  -1   8  -2 2861.10   94.63   1
   0   8  -2  181.84   48.25   1
   1   8  -2 4906.99  111.76   1
   2   8  -210525.59  151.33   1
   3   8  -2  223.58   45.15   1
   4   8  -2  147.49   44.97   1
   5   8  -2 4811.45  108.31   1
   6   8  -2 4030.22  102.60   1
  -3   9  -2  654.55   68.09   1
  -2   9  -2  133.40   59.09   1
  -1   9  -2 4249.55  117.83   1
   0   9  -2  263.15   57.34   1
   1   9  -2  353.05   57.51   1
   2   9  -2 2359.06   91.89   1
   3   9  -211962.36  180.52   1
   4   9  -2   39.25   49.87   1
   5   9  -213881.44  194.41   1
   6   9  -2    3.97   52.99   1
  -2  10  -2   46.36   60.93   1
  -1  10  -2 1391.01   85.62   1
   0  10  -2   52.94   57.09   1
   1  10  -2 6039.05  142.23   1
   2  10  -2   64.03   51.40   1
   3  10  -2   67.04   50.67   1
   4  10  -2  849.36   73.00   1
   5  10  -2 4272.70  121.34   1
  -1  11  -2  150.74   61.06   1
   0  11  -2  400.94   70.68   1
   1  11  -2   12.41   53.72   1
   2  11  -2   69.52   54.99   1
   3  11  -2  141.53   62.61   1
   4  11  -2 3305.41  116.55   1
   5  11  -2  -12.82   77.82   1
   1  12  -2 5010.25  150.05   1
   2  12  -210705.99  206.55   1
   3  12  -2  225.90   79.31   1
   6   0  -1   31.83   19.52   1
  -2   1  -114590.30   62.14   1
  -1   1  -1 4110.02   34.25   1
   0   1  -151681.38  142.95   1
   1   1  -1  166.17   15.66   1
   2   1  -161623.38  145.53   1
   3   1  -1 6087.24   52.79   1
   4   1  -110869.48   74.95   1
   5   1  -1 2858.36   42.62   1
   6   1  -1 7685.83   65.08   1
  -3   2  -1  423.38   28.22   1
  -2   2  -1 1133.37   31.29   1
  -1   2  -1  953.11   28.49   1
   0   2  -183671.07  751.46   1
   1   2  -1  187.39   20.20   1
   2   2  -114362.59   82.44   1
   3   2  -1 2132.09   39.25   1
   4   2  -1 6716.22   63.57   1
   5   2  -1   35.25   20.25   1
   6   2  -1 2550.60   41.18   1
  -3   3  -124852.01  141.16   1
  -2   3  -1   49.97   29.57   1
  -1   3  -1 1295.25   39.93   1
   0   3  -1 3932.05   56.57   1
   1   3  -1 5988.92   64.85   1
   2   3  -1 2051.15   44.15   1
   3   3  -131394.04  142.92   1
   4   3  -1  905.68   34.16   1
   5   3  -1   10.57   23.51   1
   6   3  -1 6492.12   71.10   1
  -3   4  -1  195.07   35.78   1
  -2   4  -1  961.51   44.94   1
  -1   4  -132294.17  173.17   1
   0   4  -1  682.98   40.06   1
   1   4  -1  116.26   32.34   1
   2   4  -1 1456.47   44.18   1
   3   4  -112484.37  105.74   1
   4   4  -1  384.11   32.44   1
   5   4  -1  171.95   30.24   1
   6   4  -1   11.71   27.05   1
  -3   5  -1  108.38   38.53   1
  -2   5  -1 4683.77   85.32   1
  -1   5  -1 5284.35   85.85   1
   0   5  -114904.15  131.74   1
   1   5  -1   30.69   31.31   1
   2   5  -1 4441.29   75.74   1
   3   5  -1   20.97   30.39   1
   4   5  -1  841.32   43.19   1
   5   5  -1  183.30   34.62   1
   6   5  -1 1814.22   54.71   1
  -3   6  -1  609.18   52.95   1
  -2   6  -1  326.10   47.13   1
  -1   6  -1  100.12   42.84   1
   0   6  -1  280.47   41.82   1
   1   6  -1  213.40   37.89   1
   2   6  -1 2979.38   70.35   1
   3   6  -1  512.93   42.72   1
   4   6  -140213.53  233.89   1
   5   6  -1  206.57   38.33   1
   6   6  -1 2903.63   72.12   1
  -3   7  -1 1717.07   75.16   1
  -2   7  -1  965.24   61.77   1
  -1   7  -122410.94  208.82   1
   0   7  -1   87.93   44.91   1
   1   7  -1 6441.69  112.09   1
   2   7  -1  646.58   49.55   1
   3   7  -121318.67  190.03   1
   4   7  -1 1752.58   65.46   1
   5   7  -116764.22  170.97   1
   6   7  -1   34.80   39.06   1
  -3   8  -123437.42  249.20   1
  -2   8  -1 1490.36   76.17   1
  -1   8  -1  440.35   53.76   1
   0   8  -1 1275.85   68.01   1
   1   8  -114969.23  184.09   1
   2   8  -1 2905.67   89.93   1
   3   8  -114477.15  176.73   1
   4   8  -1 2576.74   85.73   1
   5   8  -118018.78  199.51   1
   6   8  -1   96.55   43.63   1
  -2   9  -1 9064.84  167.65   1
  -1   9  -1   46.48   53.80   1
   0   9  -1 1176.23   71.76   1
   1   9  -1  266.46   50.79   1
   2   9  -1 1579.04   76.12   1
   3   9  -1  540.84   59.28   1
   4   9  -1  -26.64   44.59   1
   5   9  -1  582.42   60.36   1
  -1  10  -1  135.10   56.06   1
   0  10  -1   64.57   52.24   1
   1  10  -1 4773.25  128.13   1
   2  10  -1 1025.74   71.74   1
   3  10  -1 1047.25   73.96   1
   4  10  -1 2605.65  100.37   1
   5  10  -1 2590.59   96.82   1
   1  11  -1   70.54   62.87   1
   2  11  -1 1340.48   87.97   1
   3  11  -120370.57  260.50   1
   4  11  -1  585.78   70.48   1
   5  11  -1 4713.19  129.08   1
   5   0   0  321.84   16.93   1
  -1   1   0 1585.37   25.59   1
   0   1   0   15.76   12.38   1
   1   1   0 1704.48   22.67   1
   2   1   026773.27   74.43   1
   3   1   0  282.33   15.66   1
   4   1   0 5494.76   40.29   1
   5   1   0  155.60   12.19   1
  -2   2   0  323.53   26.43   1
  -1   2   0 1553.60   33.36   1
   0   2   0 1248.77   27.73   1
   1   2   0 1601.61   29.80   1
   2   2   0  287.14   20.10   1
   3   2   014075.23   74.25   1
   4   2   0  135.00   18.77   1
   5   2   0  523.13   21.88   1
  -2   3   0 1292.86   42.24   1
  -1   3   0  322.92   32.92   1
   0   3   0   25.25   23.00   1
   1   3   0  257.37   25.49   1
   2   3   0 1138.13   34.82   1
   3   3   015294.45   96.09   1
   4   3   0 2065.86   40.43   1
   5   3   0  820.38   30.81   1
  -2   4   0   32.66   34.70   1
  -1   4   0 1540.13   52.69   1
   0   4   013812.64  111.67   1
   1   4   0 1402.60   44.82   1
   2   4   0   21.34   28.34   1
   3   4   0  456.91   32.30   1
   4   4   017962.07  122.22   1
   5   4   0  466.95   32.68   1
  -3   5   0 2061.43   65.96   1
  -2   5   011867.95  128.60   1
  -1   5   0 1959.30   61.31   1
   0   5   0   15.35   32.29   1
   1   5   0 1840.28   54.40   1
   2   5   011523.53  112.13   1
   3   5   0 1678.24   50.03   1
   4   5   0  170.14   32.36   1
   5   5   0 2880.00   62.89   1
  -3   6   013277.86  156.61   1
  -2   6   0   -3.20   42.89   1
  -1   6   0 9582.42  125.37   1
   0   6   0  215.78   41.79   1
   1   6   0 9495.89  120.49   1
   2   6   0   15.04   42.96   1
   3   6   012626.22  132.48   1
   4   6   0   24.10   37.02   1
   5   6   0 4875.85   89.24   1
  -2   7   0 6660.83  123.98   1
  -1   7   0 4040.85   97.94   1
   0   7   0    6.18   41.96   1
   1   7   0 3695.01   87.76   1
   2   7   0 6534.78  113.48   1
   3   7   0    4.95   39.52   1
   4   7   0   17.18   40.21   1
   5   7   012278.14  149.27   1
  -2   8   0 1572.74   77.79   1
  -1   8   0 1700.05   79.18   1
   0   8   0 7080.03  130.57   1
   1   8   0 1527.16   71.74   1
   2   8   0 1395.51   69.02   1
   3   8   0 2883.00   86.20   1
   4   8   0 6124.72  116.35   1
   5   8   0   74.38   43.44   1
  -1   9   0 2586.92   97.35   1
   0   9   0   41.73   46.82   1
   1   9   0 2214.86   86.62   1
   2   9   0  714.75   64.18   1
   3   9   0 2142.24   85.85   1
   4   9   0  721.75   60.42   1
   5   9   024572.05  244.31   1
   0  10   0 1125.90   79.39   1
   1  10   010525.55  179.57   1
   2  10   0   26.93   49.63   1
   3  10   0 1927.29   91.92   1
   4  10   0   80.02   51.14   1
   1   1   1 3350.50   27.26   1
   2   1   112594.39   41.95   1
   3   1   1 1620.21   13.96   1
   0   2   179129.03  733.90   1
   1   2   1  842.04   25.14   1
   2   2   1 1175.15   25.09   1
   3   2   1  351.75   18.75   1
   4   2   1 7126.69   46.60   1
   5   2   1   68.96    8.98   1
  -1   3   1 6045.68   71.26   1
   0   3   1 3638.64   54.58   1
   1   3   1 1132.91   35.95   1
   2   3   1   21.47   23.20   1
   3   3   122320.11  110.12   1
   4   3   1 1817.71   37.03   1
   5   3   1 4836.47   51.24   1
  -1   4   1   95.80   37.24   1
   0   4   1  670.99   40.62   1
   1   4   132964.53  170.70   1
   2   4   1  822.77   38.95   1
   3   4   1  199.63   28.90   1
   4   4   1   92.19   28.13   1
   5   4   1  979.10   36.83   1
  -2   5   1 4653.94   88.50   1
  -1   5   1  -15.80   37.33   1
   0   5   115824.33  138.79   1
   1   5   1 4682.84   78.28   1
   2   5   1 4232.38   74.21   1
   3   5   1   94.76   33.49   1
   4   5   1 7143.97   93.43   1
   5   5   1  130.66   32.40   1
  -2   6   1 3137.67   82.78   1
  -1   6   1  202.04   42.18   1
   0   6   1  283.22   43.81   1
   1   6   1   63.00   37.14   1
   2   6   1  341.05   40.05   1
   3   6   1  599.53   45.91   1
   4   6   1 1134.32   51.90   1
   5   6   1 2462.40   68.09   1
  -1   7   1 6255.77  117.87   1
   0   7   1   57.42   43.50   1
   1   7   120316.33  189.63   1
   2   7   1  977.18   56.62   1
   3   7   1 1689.53   66.61   1
   4   7   1   -3.31   39.96   1
   5   7   127173.73  218.32   1
  -1   8   114923.23  190.01   1
   0   8   1 1320.33   72.46   1
   1   8   1  412.59   53.25   1
   2   8   1 1257.40   65.15   1
   3   8   122530.82  217.12   1
   4   8   1  655.61   57.44   1
   5   8   1 6749.93  124.77   1
   1   9   1   80.24   46.74   1
   2   9   1 8122.65  147.05   1
   3   9   1   82.72   49.12   1
   4   9   1 3606.12  104.44   1
   1   3   2 1726.26   40.66   1
   2   3   2 4459.63   54.54   1
   3   3   2 1919.43   37.54   1
   0   4   2  273.42   35.80   1
   1   4   2  118.42   32.90   1
   2   4   223433.78  139.14   1
   3   4   2  495.79   32.32   1
   4   4   2 1634.05   42.20   1
   0   5   2 3464.29   73.77   1
   1   5   2 2715.65   65.00   1
   2   5   2 1402.68   49.95   1
   3   5   2  176.54   33.70   1
   4   5   2   58.69   32.18   1
   0   6   2  290.09   45.17   1
   1   6   2 3234.98   77.85   1
   2   6   2 1695.12   61.54   1
   3   6   215873.82  151.74   1
   4   6   2  252.27   39.67   1
   1   7   2  148.94   43.88   1
   2   7   222420.04  200.70   1
   3   7   2 1635.00   65.90   1
   1  -9  -7  -10.18   30.57   2
   0  -8  -7  331.11   37.47   2
  -1  -7  -7 3585.95   79.80   2
   0  -7  -7  137.05   33.69   2
  -2  -6  -7 3146.93   75.51   2
  -1  -6  -7  339.82   37.30   2
   0  -6  -7 6126.02   85.85   2
  -2  -5  -712863.81  128.33   2
  -1  -5  -7  127.28   29.47   2
   0  -5  -7 1852.80   48.08   2
  -2  -4  -7  710.10   35.30   2
  -1  -4  -7 5631.76   68.77   2
   0  -4  -7  256.74   25.36   2
  -2  -3  -7 1533.61   38.48   2
  -1  -3  -7 3029.56   39.83   2
   0  -3  -712878.33   70.68   2
  -3  -2  -7  617.41   30.41   2
   1 -11  -6  169.03   41.85   2
  -1 -10  -6 1883.13   73.13   2
   0 -10  -6  231.41   38.96   2
   1 -10  -6 1453.90   58.73   2
  -2  -9  -6   87.92   38.34   2
  -1  -9  -611311.02  150.13   2
   0  -9  -6   90.19   34.64   2
  -3  -8  -6 1098.00   64.52   2
  -2  -8  -6 3778.91   91.89   2
  -1  -8  -6  131.75   38.09   2
   0  -8  -6  632.96   42.51   2
  -4  -7  -6 7275.36  133.15   2
  -3  -7  -6  -18.14   43.35   2
  -2  -7  -6 2469.30   71.98   2
  -1  -7  -6   45.40   32.10   2
  -5  -6  -6   50.36   44.50   2
  -4  -6  -6 1542.22   69.77   2
  -3  -6  -6  652.67   50.95   2
  -2  -6  -6  253.37   39.92   2
  -1  -6  -6  922.90   50.08   2
  -6  -5  -6   62.02   48.18   2
  -5  -5  -6 2488.51   82.08   2
  -4  -5  -6   11.46   35.72   2
  -3  -5  -6 1462.26   58.41   2
  -2  -5  -6  141.34   33.85   2
  -1  -5  -6 2637.73   62.48   2
  -6  -4  -611556.65  161.92   2
  -5  -4  -6  106.18   36.95   2
  -4  -4  -6 5887.66   99.94   2
  -3  -4  -6   71.38   32.14   2
  -2  -4  -6  121.52   31.27   2
  -1  -4  -6  496.45   33.06   2
  -7  -3  -6 3446.33   99.82   2
  -6  -3  -6 1807.61   72.05   2
  -5  -3  -6  788.16   52.17   2
  -4  -3  -6 7486.24  104.43   2
  -3  -3  -6 7489.60   91.80   2
  -2  -3  -612782.97  100.93   2
  -1  -3  -611981.52   85.43   2
   0  -3  -6  223.42   21.48   2
  -7  -2  -6  695.98   56.07   2
  -6  -2  -6  538.70   47.98   2
  -5  -2  -6  724.03   48.15   2
  -4  -2  -6  374.55   38.97   2
  -3  -2  -6  366.86   31.13   2
  -2  -2  -6  144.87   22.48   2
  -1  -2  -6 2590.71   31.58   2
   0  -2  -6  201.96   10.69   2
  -7  -1  -6 3583.70   91.87   2
  -6  -1  -6 6595.63  109.07   2
  -5  -1  -6  744.94   45.02   2
  -4  -1  -6 7063.89   88.33   2
  -3  -1  -6  128.30   24.11   2
  -2  -1  -6 2371.58   34.78   2
   1 -12  -5  639.17   54.80   2
  -3 -11  -5 5477.39  124.38   2
  -2 -11  -5   98.44   52.75   2
  -1 -11  -5 3466.59   94.94   2
   0 -11  -5  113.21   43.98   2
   1 -11  -5 9726.15  141.82   2
  -4 -10  -5  384.60   58.39   2
  -3 -10  -5  790.04   62.21   2
  -2 -10  -5 2075.60   78.97   2
  -1 -10  -5 1623.11   67.42   2
   0 -10  -5  427.23   44.38   2
  -5  -9  -5 1059.38   72.70   2
  -4  -9  -5 2269.71   92.68   2
  -3  -9  -5   77.33   44.33   2
  -2  -9  -5 2305.17   80.27   2
  -1  -9  -5  -16.22   36.40   2
   0  -9  -5 2294.31   68.29   2
  -6  -8  -5  273.97   52.50   2
  -5  -8  -5 1293.11   74.92   2
  -4  -8  -5  521.84   61.73   2
  -3  -8  -5  635.75   56.05   2
  -2  -8  -5    5.25   40.19   2
  -1  -8  -5 7557.54  116.61   2
  -7  -7  -5  105.75   64.69   2
  -6  -7  -5   84.25   53.54   2
  -5  -7  -5 3387.88  104.83   2
  -4  -7  -5  862.91   62.65   2
  -3  -7  -5 4605.33  104.11   2
  -2  -7  -5  284.22   44.50   2
  -1  -7  -5 3087.04   76.10   2
  -7  -6  -5 1939.93   96.88   2
  -6  -6  -5 2972.22  105.54   2
  -5  -6  -5  177.73   49.05   2
  -4  -6  -5   62.32   43.67   2
  -3  -6  -5  184.05   41.45   2
  -2  -6  -517407.09  168.89   2
  -1  -6  -5  212.51   38.74   2
  -8  -5  -5  961.46   74.68   2
  -7  -5  -5 1465.75   83.41   2
  -6  -5  -5 3387.32  104.95   2
  -5  -5  -5  594.20   54.36   2
  -4  -5  -5 1252.22   63.20   2
  -3  -5  -5 2523.47   74.86   2
  -2  -5  -5 2318.45   63.76   2
  -1  -5  -5   70.12   31.82   2
  -8  -4  -5  565.11   65.41   2
  -7  -4  -5 1234.28   72.42   2
  -6  -4  -5  159.73   49.90   2
  -5  -4  -5 8126.52  131.20   2
  -4  -4  -5  863.18   54.35   2
  -3  -4  -5  470.47   40.00   2
  -2  -4  -5  155.17   32.43   2
  -1  -4  -5 9943.57  100.11   2
  -9  -3  -5  104.08   59.65   2
  -8  -3  -5  -28.90   47.82   2
  -7  -3  -5 2283.88   89.36   2
  -6  -3  -5  255.37   46.72   2
  -5  -3  -5  818.87   54.17   2
  -4  -3  -5  258.23   39.40   2
  -3  -3  -514351.85  128.94   2
  -2  -3  -5 5507.44   71.94   2
  -1  -3  -5 5437.89   63.32   2
  -9  -2  -5   26.14   54.77   2
  -8  -2  -5 5711.56  129.15   2
  -7  -2  -5   15.09   45.17   2
  -6  -2  -5 1745.68   73.12   2
  -5  -2  -5  595.02   51.41   2
  -4  -2  -574103.52  307.05   2
  -3  -2  -5  424.95   33.37   2
  -2  -2  -5  374.55   27.73   2
  -1  -2  -5 1129.08   28.12   2
   0  -2  -5 202427.    988.   2
  -8  -1  -5  895.75   65.79   2
  -7  -1  -5  328.00   47.45   2
  -6  -1  -522058.01  201.45   2
  -5  -1  -5  741.05   48.71   2
  -4  -1  -5   94.45   32.89   2
  -3  -1  -5 1383.88   40.95   2
  -2  -1  -511461.64   77.60   2
  -1  -1  -5   38.97   10.41   2
  -6   0  -5   44.65   35.45   2
  -5   0  -5   49.61   34.57   2
  -4   0  -5  304.97   32.58   2
  -1 -12  -4 2312.24   84.33   2
   0 -12  -4  -36.09   47.91   2
   1 -12  -4  623.47   53.89   2
  -4 -11  -4  765.00   69.41   2
  -3 -11  -4   -4.05   53.52   2
  -2 -11  -4   36.69   42.95   2
  -1 -11  -4   37.13   39.54   2
   0 -11  -4  562.98   51.28   2
  -6 -10  -4  229.37   81.76   2
  -5 -10  -4 6346.43  146.23   2
  -4 -10  -4  873.41   66.06   2
  -3 -10  -4   33.24   42.47   2
  -2 -10  -4   -2.16   41.07   2
  -1 -10  -413106.37  169.94   2
   0 -10  -4    7.30   35.83   2
  -7  -9  -4 3454.96  128.22   2
  -6  -9  -4  188.94   64.97   2
  -5  -9  -4 3829.95  121.01   2
  -4  -9  -4  178.73   49.58   2
  -3  -9  -4 9713.43  159.99   2
  -2  -9  -4 1374.35   68.98   2
  -1  -9  -4  217.70   41.20   2
  -8  -8  -4  810.00   99.02   2
  -7  -8  -4  519.91   73.69   2
  -6  -8  -4  867.44   75.24   2
  -5  -8  -4 3264.08  109.46   2
  -4  -8  -412815.07  192.96   2
  -3  -8  -4   60.14   40.79   2
  -2  -8  -4 1574.77   71.29   2
  -1  -8  -4 1178.04   55.72   2
  -8  -7  -4  -59.19   76.70   2
  -7  -7  -4 1095.80   88.53   2
  -6  -7  -4 4186.11  127.45   2
  -5  -7  -4   53.77   54.02   2
  -4  -7  -4  323.73   54.21   2
  -3  -7  -4  355.71   48.74   2
  -2  -7  -4 1459.85   65.70   2
  -1  -7  -4  432.53   44.08   2
  -9  -6  -4 3109.94  125.57   2
  -8  -6  -4  639.08   79.16   2
  -7  -6  -410286.62  191.97   2
  -6  -6  -4   81.18   56.95   2
  -5  -6  -413521.70  188.73   2
  -4  -6  -4  207.83   52.04   2
  -3  -6  -4  164.22   41.60   2
  -2  -6  -4 2110.71   72.50   2
  -1  -6  -412359.09  135.70   2
  -9  -5  -4 2479.74  111.76   2
  -8  -5  -4 1692.99   95.06   2
  -7  -5  -4 6295.06  147.44   2
  -6  -5  -4  349.25   57.77   2
  -5  -5  -4 1949.70   81.96   2
  -4  -5  -4   23.22   40.73   2
  -3  -5  -4 5026.32   96.73   2
  -2  -5  -4  225.11   41.65   2
  -1  -5  -4  812.48   43.44   2
 -10  -4  -4  -27.56   82.76   2
  -9  -4  -4   61.54   63.27   2
  -8  -4  -417311.89  237.54   2
  -7  -4  -4  -44.30   48.71   2
  -6  -4  -4  423.96   54.51   2
  -5  -4  -4  559.59   52.83   2
  -4  -4  -421251.49  188.34   2
  -3  -4  -4  243.32   40.79   2
  -2  -4  -410644.73  112.52   2
  -1  -4  -4 1285.16   44.88   2
 -10  -3  -4 6055.36  151.26   2
  -9  -3  -4 1561.11   86.78   2
  -8  -3  -4  343.32   61.27   2
  -7  -3  -4    3.76   48.03   2
  -6  -3  -4 2127.13   81.64   2
  -5  -3  -4 2989.71   82.73   2
  -4  -3  -4  491.90   43.64   2
  -3  -3  -4 1029.13   46.54   2
  -2  -3  -4 7707.67   85.55   2
  -1  -3  -4 2777.11   51.63   2
 -10  -2  -4  170.36   70.86   2
  -9  -2  -4  837.04   70.92   2
  -8  -2  -4    9.50   47.85   2
  -7  -2  -4 1013.19   69.21   2
  -6  -2  -4   10.92   48.07   2
  -5  -2  -4 4608.85   97.25   2
  -4  -2  -4   66.67   35.93   2
  -3  -2  -4 2037.02   54.79   2
  -2  -2  -4  663.66   32.66   2
  -1  -2  -420590.27   96.83   2
  -9  -1  -4   52.95   50.58   2
  -8  -1  -4 1563.53   79.44   2
  -7  -1  -4 5284.24  118.42   2
  -6  -1  -430018.77  244.19   2
  -5  -1  -4  262.15   42.01   2
  -4  -1  -4 5291.64   88.02   2
  -3  -1  -4 5886.97   77.30   2
  -2  -1  -430598.56  133.56   2
  -1  -1  -413237.85   63.45   2
  -7   0  -4   53.44   40.52   2
  -6   0  -416267.50  172.18   2
  -5   0  -4  589.31   45.54   2
  -4   0  -490108.59  308.96   2
  -3   0  -4 1366.63   40.88   2
  -2   0  -4 4715.63   53.86   2
  -2 -12  -3   64.62   53.72   2
  -1 -12  -3 1519.03   75.10   2
   0 -12  -3  395.04   48.92   2
   1 -12  -3 2586.52   86.41   2
  -5 -11  -3  -42.92   71.80   2
  -4 -11  -3   33.47   61.09   2
  -3 -11  -3 4155.63  114.26   2
  -2 -11  -3  -46.93   42.13   2
  -1 -11  -3 2245.13   84.65   2
   0 -11  -3   14.28   37.53   2
  -6 -10  -3  129.85   70.71   2
  -5 -10  -3 2960.45  111.28   2
  -4 -10  -3  464.65   60.11   2
  -3 -10  -3  403.16   53.48   2
  -2 -10  -3  957.00   64.50   2
  -1 -10  -3 1683.59   71.68   2
  -7  -9  -3  -73.75   76.72   2
  -6  -9  -3 2342.21  105.05   2
  -5  -9  -3   79.17   52.42   2
  -4  -9  -3 2210.26   95.75   2
  -3  -9  -3 1470.51   76.28   2
  -2  -9  -3  150.92   46.62   2
  -1  -9  -3  190.15   41.12   2
  -8  -8  -3  398.33   86.11   2
  -7  -8  -3 2207.28  110.45   2
  -6  -8  -3   -3.19   61.88   2
  -5  -8  -319263.10  251.87   2
  -4  -8  -3  102.33   48.19   2
  -3  -8  -3 1565.82   75.43   2
  -2  -8  -3 1034.20   63.30   2
  -1  -8  -3 6491.86  115.66   2
  -9  -7  -3  543.78   91.94   2
  -8  -7  -3   41.24   67.45   2
  -7  -7  -319912.02  278.04   2
  -6  -7  -3  888.97   76.51   2
  -5  -7  -3   72.62   53.87   2
  -4  -7  -3   98.06   52.58   2
  -3  -7  -325347.74  242.27   2
  -2  -7  -3 1595.56   71.37   2
 -10  -6  -310647.89  224.07   2
  -9  -6  -3  252.22   73.60   2
  -8  -6  -315279.96  249.13   2
  -7  -6  -3  354.74   69.28   2
  -6  -6  -3   28.22   54.77   2
  -5  -6  -3 3521.15  107.82   2
  -4  -6  -3 2059.41   83.42   2
  -3  -6  -3  392.91   50.88   2
  -2  -6  -3 2389.63   78.51   2
 -10  -5  -3 3489.64  136.82   2
  -9  -5  -3  130.75   65.95   2
  -8  -5  -3 4257.56  135.69   2
  -7  -5  -3 1464.50   87.90   2
  -6  -5  -3 1468.36   79.73   2
  -5  -5  -3  100.71   46.62   2
  -4  -5  -3 1703.89   73.39   2
  -3  -5  -3 1223.05   58.99   2
  -2  -5  -3 1690.76   62.79   2
 -10  -4  -3 -136.86   70.93   2
  -9  -4  -3 1179.12   91.99   2
  -8  -4  -3  273.82   62.12   2
  -7  -4  -3   32.19   51.10   2
  -6  -4  -3  288.88   54.87   2
  -5  -4  -314171.30  176.71   2
  -4  -4  -3   85.52   40.65   2
  -3  -4  -3 2306.82   66.70   2
  -2  -4  -3 1576.88   53.98   2
 -11  -3  -3  370.57   81.26   2
 -10  -3  -3 5627.11  154.16   2
  -9  -3  -3  665.81   77.31   2
  -8  -3  -3  818.91   75.34   2
  -7  -3  -3  357.08   57.00   2
  -6  -3  -3 6560.01  128.29   2
  -5  -3  -3 7057.80  121.70   2
  -4  -3  -3    7.21   39.65   2
  -3  -3  -3   76.53   34.40   2
  -2  -3  -3 7322.91   84.21   2
  -1  -3  -3 5370.26   68.09   2
 -11  -2  -3  440.57   74.84   2
 -10  -2  -3 2242.04  104.05   2
  -9  -2  -3  124.57   55.81   2
  -8  -2  -328627.91  291.24   2
  -7  -2  -3   87.58   50.36   2
  -6  -2  -3 1070.92   66.70   2
  -5  -2  -3  196.21   44.55   2
  -4  -2  -314244.21  143.93   2
  -3  -2  -3  992.38   46.48   2
  -2  -2  -3  897.97   37.32   2
  -1  -2  -3  144.55   22.73   2
 -10  -1  -3 3023.53  111.17   2
  -9  -1  -3  156.95   54.91   2
  -8  -1  -3 7579.70  152.59   2
  -7  -1  -3 1816.43   81.66   2
  -6  -1  -317859.38  198.28   2
  -5  -1  -3 3173.56   85.26   2
  -4  -1  -326812.99  190.49   2
  -3  -1  -3  598.62   39.15   2
  -2  -1  -3 7444.18   72.87   2
  -1  -1  -3 1318.09   26.37   2
  -8   0  -3   22.47   48.41   2
  -7   0  -3   49.82   49.75   2
  -6   0  -3   78.97   47.17   2
  -5   0  -3  100.28   39.08   2
  -4   0  -3  141.01   35.03   2
  -3   0  -3   53.72   29.50   2
  -2   0  -3  169.92   23.14   2
  -1   0  -3  105.35   15.63   2
  -5   1  -3 2975.30   71.97   2
  -2 -12  -2  -27.47   50.47   2
  -1 -12  -2  461.55   56.39   2
   0 -12  -2  645.64   55.75   2
   1 -12  -2 3511.69  101.38   2
  -5 -11  -2   52.25   68.45   2
  -4 -11  -2  778.16   69.94   2
  -3 -11  -2  389.17   51.48   2
  -2 -11  -2  -81.01   44.06   2
  -1 -11  -2   96.26   43.41   2
   0 -11  -2  346.28   48.14   2
  -6 -10  -2  -44.05   67.96   2
  -5 -10  -2 3660.26  128.57   2
  -4 -10  -2   11.93   48.50   2
  -3 -10  -2 7646.50  156.00   2
  -2 -10  -2   55.55   47.89   2
  -1 -10  -2 1408.43   68.09   2
  -7  -9  -210283.47  219.23   2
  -6  -9  -2   66.12   61.15   2
  -5  -9  -212199.22  221.02   2
  -4  -9  -2   73.91   53.57   2
  -3  -9  -2  673.18   64.89   2
  -2  -9  -2   99.63   48.47   2
  -1  -9  -2 5727.52  116.57   2
  -8  -8  -2  567.71   83.73   2
  -7  -8  -2  430.13   76.55   2
  -6  -8  -2  106.94   60.15   2
  -5  -8  -2 4402.66  137.44   2
  -4  -8  -2 2846.06  106.43   2
  -3  -8  -2 4103.30  116.62   2
  -2  -8  -221973.72  230.75   2
  -9  -7  -2  735.64   88.17   2
  -8  -7  -2 1793.53  111.21   2
  -7  -7  -2 2036.27  109.78   2
  -6  -7  -2 1463.43   93.24   2
  -5  -7  -2  180.55   60.50   2
  -4  -7  -2 5371.56  130.39   2
  -3  -7  -2 1674.81   82.59   2
  -2  -7  -224367.72  232.05   2
 -10  -6  -2  402.58   96.07   2
  -9  -6  -2 8053.23  198.76   2
  -8  -6  -2  369.81   72.73   2
  -7  -6  -2 5612.71  154.27   2
  -6  -6  -2  301.98   60.76   2
  -5  -6  -217147.31  222.77   2
  -4  -6  -2  209.09   53.76   2
  -3  -6  -216862.52  193.66   2
  -2  -6  -2 1966.46   75.57   2
 -10  -5  -2  543.59   80.77   2
  -9  -5  -2   76.54   62.66   2
  -8  -5  -2 2421.39  109.94   2
  -7  -5  -2 3708.72  121.42   2
  -6  -5  -2  141.64   55.75   2
  -5  -5  -2   51.49   50.86   2
  -4  -5  -2   78.72   47.80   2
  -3  -5  -2  261.82   47.53   2
  -2  -5  -2 1815.59   66.13   2
 -11  -4  -2  -99.30   89.30   2
 -10  -4  -2 8221.67  194.58   2
  -9  -4  -2  120.57   64.61   2
  -8  -4  -2  194.86   59.70   2
  -7  -4  -2   29.22   53.83   2
  -6  -4  -2 6525.98  136.91   2
  -5  -4  -2   28.28   45.31   2
  -4  -4  -2 1738.60   68.34   2
  -3  -4  -2  595.73   46.76   2
  -2  -4  -228997.84  193.57   2
 -11  -3  -2  456.15   79.80   2
 -10  -3  -2 8647.77  190.63   2
  -9  -3  -2 1985.47  102.55   2
  -8  -3  -2 6677.01  155.34   2
  -7  -3  -2  853.75   71.36   2
  -6  -3  -2 7279.43  136.46   2
  -5  -3  -2 2352.67   79.00   2
  -4  -3  -2 7130.41  107.22   2
  -3  -3  -2 2461.49   64.02   2
  -2  -3  -2 5790.50   80.29   2
 -11  -2  -2  133.83   69.13   2
 -10  -2  -2  117.64   60.58   2
  -9  -2  -2  398.81   65.51   2
  -8  -2  -2  262.39   62.10   2
  -7  -2  -2 3408.38  107.65   2
  -6  -2  -2 1465.14   75.73   2
  -5  -2  -2 2623.90   80.01   2
  -4  -2  -2  548.85   46.08   2
  -3  -2  -2   46.39   32.73   2
  -2  -2  -2 2505.53   50.16   2
  -1  -2  -225405.14  114.71   2
 -10  -1  -2 1576.30   92.41   2
  -9  -1  -2  429.62   67.20   2
  -8  -1  -213310.96  202.46   2
  -7  -1  -2  833.75   70.77   2
  -6  -1  -2 1139.92   72.25   2
  -5  -1  -2  207.99   46.85   2
  -4  -1  -2 3662.93   80.61   2
  -3  -1  -218785.19  141.42   2
  -2  -1  -2  789.57   35.41   2
  -1  -1  -2 3671.42   38.32   2
  -9   0  -2  108.33   57.22   2
  -8   0  -2  174.77   56.49   2
  -7   0  -2  111.91   53.61   2
  -6   0  -255078.87  335.70   2
  -5   0  -2  374.82   48.89   2
  -4   0  -2 4201.32   80.48   2
  -3   0  -2 3612.70   63.78   2
  -2   0  -281629.16  840.43   2
  -1   0  -2  249.88   15.31   2
  -7   1  -2  637.38   60.37   2
  -6   1  -2 1253.84   64.55   2
  -5   1  -2  297.36   41.82   2
  -4   1  -2 3010.73   65.38   2
  -3   1  -216630.99  121.79   2
  -3 -12  -1 5390.14  137.39   2
  -2 -12  -1  251.90   56.00   2
  -1 -12  -1  -19.82   47.45   2
   0 -12  -1   20.61   42.19   2
  -5 -11  -1 8006.47  188.71   2
  -4 -11  -1  158.39   57.92   2
  -3 -11  -1 1075.78   75.27   2
  -2 -11  -1   27.39   47.13   2
  -1 -11  -116491.94  212.63   2
   0 -11  -1   55.96   43.66   2
  -7 -10  -1  979.34   88.95   2
  -6 -10  -1   63.77   68.83   2
  -5 -10  -1  342.72   71.00   2
  -4 -10  -1   78.68   58.69   2
  -3 -10  -1 2433.74  101.38   2
  -2 -10  -1  231.80   55.97   2
  -1 -10  -1  111.33   46.98   2
  -8  -9  -1  212.10   88.85   2
  -7  -9  -1   83.92   75.05   2
  -6  -9  -1  112.78   64.98   2
  -5  -9  -1  299.80   68.14   2
  -4  -9  -1 3512.11  124.34   2
  -3  -9  -1   74.89   54.83   2
  -2  -9  -1 8499.27  158.99   2
  -1  -9  -1   98.41   42.02   2
  -9  -8  -1 5974.56  184.69   2
  -8  -8  -1  -93.86   75.11   2
  -7  -8  -111440.62  235.20   2
  -6  -8  -1 1449.94   98.37   2
  -5  -8  -1 6845.96  172.35   2
  -4  -8  -1  666.15   76.26   2
  -3  -8  -126050.55  284.86   2
  -2  -8  -1 1268.05   74.52   2
  -9  -7  -1 9427.11  223.29   2
  -8  -7  -1  244.46   75.23   2
  -7  -7  -1 2235.63  115.98   2
  -6  -7  -1  120.61   60.91   2
  -5  -7  -126251.32  303.13   2
  -4  -7  -1   61.43   56.08   2
  -3  -7  -1 2020.13   94.26   2
  -2  -7  -1 1208.96   72.99   2
 -10  -6  -1 9768.49  228.08   2
  -9  -6  -1  320.24   81.53   2
  -8  -6  -1  -11.66   66.62   2
  -7  -6  -1   16.50   58.46   2
  -6  -6  -1 7565.84  165.42   2
  -5  -6  -1 2450.80  100.88   2
  -4  -6  -1 1195.87   74.08   2
  -3  -6  -1  633.00   64.65   2
  -2  -6  -1  494.24   59.60   2
 -10  -5  -1  441.03   81.45   2
  -9  -5  -1   35.87   65.03   2
  -8  -5  -1 3501.23  129.98   2
  -7  -5  -1  109.27   60.50   2
  -6  -5  -1 1585.84   84.71   2
  -5  -5  -1  146.85   52.73   2
  -4  -5  -1 7210.55  131.88   2
  -3  -5  -1  116.11   46.99   2
  -2  -5  -1 4803.32  100.44   2
 -11  -4  -1 1665.38  111.81   2
 -10  -4  -1   21.28   63.58   2
  -9  -4  -1 4334.89  144.45   2
  -8  -4  -1  248.51   65.18   2
  -7  -4  -1   11.28   55.35   2
  -6  -4  -1  931.68   72.06   2
  -5  -4  -1  909.60   62.90   2
  -4  -4  -1   58.19   43.59   2
  -3  -4  -1  208.07   41.48   2
  -2  -4  -1 1126.67   56.07   2
 -11  -3  -1  170.72   69.16   2
 -10  -3  -1  759.54   81.93   2
  -9  -3  -1  204.85   64.65   2
  -8  -3  -1 5716.88  145.18   2
  -7  -3  -1  279.75   58.52   2
  -6  -3  -1  850.79   64.80   2
  -5  -3  -1 5575.57  112.40   2
  -4  -3  -1 2069.24   65.94   2
  -3  -3  -126890.37  182.83   2
  -2  -3  -1   65.00   34.85   2
 -11  -2  -1  147.64   60.70   2
 -10  -2  -122242.46  292.47   2
  -9  -2  -1  160.77   62.41   2
  -8  -2  -1  252.66   62.89   2
  -7  -2  -1  102.94   55.29   2
  -6  -2  -145007.12  316.18   2
  -5  -2  -1  109.50   46.56   2
  -4  -2  -1 8805.72  117.71   2
  -3  -2  -1  474.05   40.06   2
  -2  -2  -1 1289.87   38.91   2
  -1  -2  -1 1386.23   34.82   2
 -11  -1  -1   61.53   58.79   2
 -10  -1  -1   81.20   61.01   2
  -9  -1  -1 1527.53   88.84   2
  -8  -1  -117213.20  234.57   2
  -7  -1  -1 2841.24  104.09   2
  -6  -1  -1 4236.99  109.54   2
  -5  -1  -1  294.96   51.71   2
  -4  -1  -1 1470.51   62.31   2
  -3  -1  -1 3505.62   69.60   2
  -2  -1  -119744.78  113.59   2
  -1  -1  -1 4909.37   43.22   2
 -10   0  -1  -34.23   61.78   2
  -9   0  -1  132.51   59.17   2
  -8   0  -1    1.95   57.04   2
  -7   0  -1   53.50   56.42   2
  -6   0  -1  136.02   52.71   2
  -5   0  -1   15.02   43.43   2
  -4   0  -1  -22.27   40.07   2
  -3   0  -1   85.41   34.93   2
  -2   0  -1   20.98   22.15   2
  -1   0  -1  123.40   14.80   2
  -8   1  -115694.68  218.41   2
  -7   1  -1 2896.03   97.19   2
  -6   1  -1 3803.43   95.42   2
  -5   1  -1  328.52   43.10   2
  -4   1  -1 1195.13   50.48   2
  -3   1  -1 3104.58   57.75   2
  -3 -12   0  198.09   57.48   2
  -2 -12   0 3376.66  114.77   2
  -1 -12   0 1125.73   77.14   2
   0 -12   0 3832.41  115.96   2
  -5 -11   0   74.58   71.58   2
  -4 -11   0  453.88   71.44   2
  -3 -11   0   32.58   51.67   2
  -2 -11   0  866.94   71.85   2
  -1 -11   0  137.31   49.71   2
   0 -11   0   34.62   42.06   2
  -7 -10   0 1723.69  116.53   2
  -6 -10   0  180.70   72.29   2
  -5 -10   0  466.64   82.04   2
  -4 -10   0   12.95   60.80   2
  -3 -10   0 2015.34   98.70   2
  -2 -10   0  -13.43   53.99   2
  -1 -10   011473.10  182.89   2
  -8  -9   0  420.60   91.73   2
  -7  -9   0  246.47   81.26   2
  -6  -9   0   48.79   70.19   2
  -5  -9   024498.24  340.11   2
  -4  -9   0  766.28   83.87   2
  -3  -9   0 2188.00  104.98   2
  -2  -9   0  835.26   73.77   2
  -1  -9   0 2755.84   95.32   2
  -9  -8   0   -1.11   90.84   2
  -8  -8   0  474.10   88.67   2
  -7  -8   0 2168.65  122.05   2
  -6  -8   0  470.40   82.60   2
  -5  -8   0  103.82   72.29   2
  -4  -8   0 6974.72  174.39   2
  -3  -8   0 2951.72  115.98   2
  -2  -8   0 1971.55   89.43   2
 -10  -7   0   62.46   97.79   2
  -9  -7   0 1424.63  111.86   2
  -8  -7   0 4424.60  159.60   2
  -7  -7   0  571.17   82.23   2
  -6  -7   0  721.34   84.23   2
  -5  -7   011564.09  213.87   2
  -4  -7   0   44.16   60.72   2
  -3  -7   0  -12.59   67.00   2
  -2  -7   0 7522.87  150.87   2
 -10  -6   0 1629.01  115.15   2
  -9  -6   0  100.36   74.90   2
  -8  -6   0   13.12   65.82   2
  -7  -6   0 3761.34  135.55   2
  -6  -6   0 1274.71   86.69   2
  -5  -6   0 4916.18  137.02   2
  -4  -6   0   45.46   56.41   2
  -3  -6   014514.38  200.80   2
  -2  -6   0   84.32   59.60   2
 -11  -5   0  650.39   91.80   2
 -10  -5   0  132.86   72.93   2
  -9  -5   0 5028.02  162.67   2
  -8  -5   0   74.07   62.19   2
  -7  -5   0 1793.77   97.27   2
  -6  -5   0  170.35   61.32   2
  -5  -5   0 2980.63  102.08   2
  -4  -5   0  120.98   51.80   2
  -3  -5   0 1847.74   75.77   2
  -2  -5   013185.66  164.72   2
 -11  -4   0  162.68   77.56   2
 -10  -4   016227.38  276.99   2
  -9  -4   0   37.17   63.79   2
  -8  -4   0   12.46   57.24   2
  -7  -4   0  437.44   67.61   2
  -6  -4   0 6090.71  135.57   2
  -5  -4   0  410.38   55.47   2
  -4  -4   019800.46  196.30   2
  -3  -4   0  513.72   48.39   2
  -2  -4   0   51.48   42.24   2
 -11  -3   0  477.29   81.72   2
 -10  -3   0  873.91   87.55   2
  -9  -3   0  281.60   66.21   2
  -8  -3   012471.06  207.70   2
  -7  -3   0   47.17   51.29   2
  -6  -3   0 7409.43  138.88   2
  -5  -3   0  819.47   59.81   2
  -4  -3   0 2453.09   71.64   2
  -3  -3   016832.18  145.25   2
  -2  -3   0 1466.66   53.07   2
 -11  -2   0   19.59   64.86   2
 -10  -2   0  387.13   73.34   2
  -9  -2   0 6056.83  157.31   2
  -8  -2   0  346.75   64.83   2
  -7  -2   0 1790.65   87.19   2
  -6  -2   0  116.85   49.93   2
  -5  -2   0  535.04   52.33   2
  -4  -2   0  178.64   43.41   2
  -3  -2   015121.64  127.58   2
  -2  -2   0  394.21   30.61   2
 -11  -1   0  318.50   64.69   2
 -10  -1   0   56.09   62.81   2
  -9  -1   0  339.21   69.08   2
  -8  -1   0 6398.98  152.59   2
  -7  -1   0  887.82   77.71   2
  -6  -1   0 6921.70  133.71   2
  -5  -1   0  249.57   49.30   2
  -4  -1   0 7374.69  109.77   2
  -3  -1   0  323.02   39.33   2
  -2  -1   032687.78  142.84   2
  -1  -1   0 2382.79   35.52   2
 -10   0   026391.59  315.97   2
  -9   0   0  479.51   70.91   2
  -8   0   015444.28  223.90   2
  -7   0   0  674.87   70.84   2
  -6   0   0 9475.48  153.16   2
  -5   0   0  318.73   53.08   2
  -4   0   0 108675.    381.   2
  -3   0   0  183.20   37.01   2
  -2   0   0 2974.90   47.98   2
  -1   0   0  873.43   24.78   2
  -8   1   0 5759.54  141.16   2
  -7   1   0  914.50   71.19   2
  -6   1   0 6681.96  124.15   2
  -5   1   0  189.52   43.24   2
  -4   1   0 6720.33   95.89   2
  -3   1   0  370.71   33.81   2
  -2   1   035695.98  147.01   2
  -3 -12   1  259.60   63.45   2
  -2 -12   1 1396.78   88.79   2
  -1 -12   1 3807.89  122.92   2
   0 -12   1   53.31   48.52   2
  -5 -11   1 4574.23  166.32   2
  -4 -11   1  542.07   72.69   2
  -3 -11   119888.20  280.98   2
  -2 -11   1 1238.28   84.65   2
  -1 -11   1  115.57   53.53   2
   0 -11   1   62.68   46.20   2
  -7 -10   1 2042.40  130.01   2
  -6 -10   1   65.73   77.99   2
  -5 -10   1 2311.36  129.27   2
  -4 -10   1 3242.25  131.85   2
  -3 -10   1  909.05   85.51   2
  -2 -10   1 1203.68   84.25   2
  -1 -10   1 4533.20  125.70   2
  -8  -9   1  112.15   99.92   2
  -7  -9   1  689.98   99.58   2
  -6  -9   1  713.80  102.42   2
  -5  -9   1  753.33  100.15   2
  -4  -9   1    3.99   69.42   2
  -3  -9   1  549.25   76.65   2
  -2  -9   1 1865.34   93.68   2
  -9  -8   1 6837.40  214.12   2
  -8  -8   1  352.64   94.65   2
  -7  -8   110464.20  242.36   2
  -6  -8   1   42.16   75.57   2
  -5  -8   118611.85  306.48   2
  -4  -8   1 2336.55  126.82   2
  -3  -8   117246.86  262.69   2
  -2  -8   1 2953.93  108.36   2
 -10  -7   1  -52.68   98.61   2
  -9  -7   1 6237.73  196.46   2
  -8  -7   1  348.44   86.92   2
  -7  -7   1 6536.33  182.23   2
  -6  -7   1  -52.40   68.31   2
  -5  -7   118700.31  275.48   2
  -4  -7   1 1895.04  105.34   2
  -3  -7   126178.56  328.36   2
  -2  -7   1  918.52   80.19   2
 -10  -6   1  598.83   89.84   2
  -9  -6   1  974.29  100.78   2
  -8  -6   1 4314.68  155.07   2
  -7  -6   1  338.99   78.15   2
  -6  -6   1 2748.42  112.42   2
  -5  -6   1  199.56   64.96   2
  -4  -6   142528.09  346.15   2
  -3  -6   1  606.27   75.49   2
  -2  -6   1 4002.67  129.57   2
 -11  -5   1  -31.65   89.98   2
 -10  -5   1 1058.39  100.42   2
  -9  -5   1 2521.84  121.31   2
  -8  -5   1  662.02   81.43   2
  -7  -5   1  145.85   65.77   2
  -6  -5   1 1861.73   91.75   2
  -5  -5   1  182.32   61.10   2
  -4  -5   1  860.29   66.71   2
  -3  -5   1   30.63   49.07   2
  -2  -5   1 5001.64  114.24   2
 -11  -4   1 1489.90  105.04   2
 -10  -4   1  408.93   79.89   2
  -9  -4   1   91.67   66.24   2
  -8  -4   1   47.07   60.40   2
  -7  -4   1 2806.44  108.75   2
  -6  -4   1   14.63   53.67   2
  -5  -4   1  193.79   53.04   2
  -4  -4   1  445.74   54.79   2
  -3  -4   113616.83  151.30   2
  -2  -4   1 1685.43   64.64   2
 -11  -3   1  310.67   71.76   2
 -10  -3   1 3157.53  133.42   2
  -9  -3   1  230.16   65.22   2
  -8  -3   1  349.90   67.32   2
  -7  -3   1 1551.84   84.61   2
  -6  -3   1 6502.23  132.90   2
  -5  -3   1  -21.45   45.01   2
  -4  -3   1  905.31   55.13   2
  -3  -3   133536.96  204.89   2
  -2  -3   1 2562.42   64.45   2
 -12  -2   1  488.65   79.53   2
 -11  -2   1  112.79   63.57   2
 -10  -2   1 9072.22  198.52   2
  -9  -2   1 1172.69   88.21   2
  -8  -2   134174.08  331.18   2
  -7  -2   1   31.26   54.21   2
  -6  -2   1 2781.49   91.17   2
  -5  -2   1   28.49   43.25   2
  -4  -2   1 7088.00  105.26   2
  -3  -2   1 2539.01   61.95   2
  -2  -2   115584.24  110.08   2
 -12  -1   1  404.59   73.91   2
 -11  -1   1  310.52   71.96   2
 -10  -1   1 6315.97  166.73   2
  -9  -1   1 4639.28  140.45   2
  -8  -1   1 2654.05  109.00   2
  -7  -1   1 6050.34  140.68   2
  -6  -1   1 9048.85  150.34   2
  -5  -1   1 3185.97   88.00   2
  -4  -1   112800.85  139.21   2
  -3  -1   1 6737.49   88.71   2
  -2  -1   176371.87  217.83   2
  -1  -1   1  198.46   19.03   2
 -10   0   1   36.77   63.98   2
  -9   0   1  -25.60   62.01   2
  -8   0   1  -16.97   58.74   2
  -7   0   1    5.19   56.23   2
  -6   0   1   66.01   51.71   2
  -5   0   1   45.99   49.44   2
  -4   0   1  175.43   46.75   2
  -3   0   1   18.74   34.65   2
  -2   0   1   86.90   23.61   2
  -1   0   1  214.52   19.04   2
  -9   1   1 5036.67  144.24   2
  -8   1   1 2620.03  103.28   2
  -7   1   1 5929.25  133.70   2
  -6   1   1 9268.53  144.60   2
  -5   1   1 2944.38   79.17   2
  -4   1   111379.29  120.68   2
  -3   1   1 6580.40   79.89   2
  -2   1   174669.59  207.59   2
  -3 -12   2  287.23   68.49   2
  -2 -12   210340.83  206.13   2
  -1 -12   2 4227.59  132.60   2
   0 -12   2  907.10   74.87   2
  -5 -11   2 -111.81   81.18   2
  -4 -11   2 3301.77  134.64   2
  -3 -11   2   59.93   66.54   2
  -2 -11   2  148.68   59.54   2
  -1 -11   2  104.04   57.71   2
   0 -11   2  376.43   56.29   2
  -7 -10   2 4009.11  177.72   2
  -6 -10   2  -14.88   86.91   2
  -5 -10   2 4818.25  174.57   2
  -4 -10   2  837.18   93.17   2
  -3 -10   2   60.31   68.63   2
  -2 -10   2   24.22   55.50   2
  -1 -10   2 6964.45  156.39   2
  -8  -9   2   54.44  109.82   2
  -7  -9   2 8949.42  263.15   2
  -6  -9   2   50.18   97.82   2
  -5  -9   213743.68  290.11   2
  -4  -9   2   98.16   74.49   2
  -3  -9   213062.52  234.90   2
  -2  -9   2 2263.12  102.22   2
  -1  -9   2  432.40   61.18   2
  -9  -8   2  818.23  112.32   2
  -8  -8   2 1371.29  125.21   2
  -7  -8   2  203.30   82.42   2
  -6  -8   2 3764.27  166.23   2
  -5  -8   2 4724.19  183.23   2
  -4  -8   2  137.91   90.41   2
  -3  -8   2  144.34   74.37   2
  -2  -8   212809.49  204.73   2
 -10  -7   2 1034.93  108.78   2
  -9  -7   2   30.46   80.23   2
  -8  -7   2  204.37   80.41   2
  -7  -7   2 1881.03  116.03   2
  -6  -7   2 3811.21  144.91   2
  -5  -7   2  866.02   89.83   2
  -4  -7   2 4899.88  156.15   2
  -3  -7   2 8310.21  217.47   2
  -2  -7   212433.70  200.43   2
 -10  -6   2  271.93   85.71   2
  -9  -6   2 8194.90  213.98   2
  -8  -6   2  859.22   91.25   2
  -7  -6   2  508.49   78.68   2
  -6  -6   2  -27.61   62.23   2
  -5  -6   223126.49  281.12   2
  -4  -6   2 1317.44   85.71   2
  -3  -6   2 1363.87   90.50   2
  -2  -6   2  701.59   89.87   2
 -11  -5   2 4952.94  181.67   2
 -10  -5   2 1620.97  110.12   2
  -9  -5   2 3172.54  134.07   2
  -8  -5   2  784.81   84.37   2
  -7  -5   2 3710.24  130.50   2
  -6  -5   2 6277.80  148.33   2
  -5  -5   2 1868.00   91.60   2
  -4  -5   2  904.91   68.51   2
  -3  -5   2 7993.16  138.74   2
  -2  -5   2  112.53   54.45   2
 -11  -4   2  363.01   84.03   2
 -10  -4   2  -41.27   68.34   2
  -9  -4   2  -28.74   65.24   2
  -8  -4   2 2864.97  117.20   2
  -7  -4   2  319.44   65.61   2
  -6  -4   2  361.21   64.01   2
  -5  -4   2    5.64   50.48   2
  -4  -4   229620.88  241.82   2
  -3  -4   2   23.00   44.33   2
  -2  -4   2  580.17   51.83   2
 -11  -3   2  961.89   94.52   2
 -10  -3   2 3984.28  145.34   2
  -9  -3   2  269.76   70.07   2
  -8  -3   2  405.80   68.30   2
  -7  -3   2  540.85   67.70   2
  -6  -3   212793.68  180.84   2
  -5  -3   2  465.10   53.78   2
  -4  -3   218787.79  177.44   2
  -3  -3   2 6765.83  100.15   2
  -2  -3   2 6097.26   89.53   2
 -12  -2   2   67.56   72.35   2
 -11  -2   2 1581.02  103.14   2
 -10  -2   2  374.64   73.44   2
  -9  -2   2  622.95   76.25   2
  -8  -2   2  407.59   67.20   2
  -7  -2   2  203.47   59.17   2
  -6  -2   2   42.99   50.46   2
  -5  -2   2 1397.96   66.63   2
  -4  -2   2  796.51   52.58   2
  -3  -2   244809.56  219.78   2
  -2  -2   2  247.46   31.57   2
 -12  -1   2  122.18   69.75   2
 -11  -1   2  386.26   73.23   2
 -10  -1   211443.17  217.12   2
  -8  -1   2  -57.72   59.78   2
  -7  -1   2  552.04   69.63   2
  -6  -1   2 4242.27  109.30   2
  -5  -1   2 8597.57  129.46   2
  -4  -1   227222.85  195.07   2
  -3  -1   2 1221.67   48.76   2
  -2  -1   223315.13  122.22   2
  -1  -1   2   64.76   18.11   2
 -11   0   2  574.98   78.04   2
 -10   0   2 7233.56  174.68   2
  -9   0   2  522.36   74.46   2
  -8   0   238849.78  346.83   2
  -7   0   2  935.06   75.60   2
  -6   0   2 6418.78  129.15   2
  -5   0   2  139.62   50.30   2
  -4   0   277661.40  320.29   2
  -3   0   2 2131.58   55.34   2
  -2   0   299328.67  954.26   2
  -1   0   2 1055.05   22.06   2
  -9   1   2 1496.75   90.99   2
  -8   1   2   11.49   57.00   2
  -7   1   2  608.46   67.15   2
  -6   1   2 4455.81  106.22   2
  -5   1   2 8027.49  119.12   2
  -4   1   227058.78  181.88   2
  -3   1   2 1248.28   44.68   2
  -2   1   225336.18  120.31   2
  -3 -12   3 3533.82  134.61   2
  -2 -12   3  893.56   83.44   2
  -1 -12   3 3007.59  122.13   2
   0 -12   3  656.36   73.79   2
   1 -12   3 1729.91   89.83   2
  -5 -11   3  837.20   96.02   2
  -4 -11   3  410.88   82.00   2
  -3 -11   3 1094.51   94.82   2
  -2 -11   3  -43.25   59.52   2
  -1 -11   3 8042.98  174.03   2
   0 -11   3   11.94   49.15   2
  -7 -10   3   74.56   90.50   2
  -6 -10   3 1841.33  135.97   2
  -5 -10   3 2558.12  138.33   2
  -4 -10   3   44.02   65.94   2
  -3 -10   3 1357.38   98.02   2
  -2 -10   3 4026.85  134.33   2
  -1 -10   3 5079.44  138.75   2
  -8  -9   3 1009.59  142.30   2
  -7  -9   3 1052.65  145.21   2
  -6  -9   3  202.47  107.08   2
  -5  -9   3  477.85  106.55   2
  -4  -9   3 2290.01  125.70   2
  -3  -9   3   22.78   67.21   2
  -2  -9   3  550.39   71.33   2
  -1  -9   3   79.39   52.03   2
  -9  -8   3 3901.97  178.50   2
  -8  -8   3  489.66  107.26   2
  -7  -8   3  536.98   97.36   2
  -6  -8   3  -24.14   89.36   2
  -5  -8   3 8973.42  242.37   2
  -4  -8   3  646.92  100.79   2
  -3  -8   3 8686.38  198.25   2
  -2  -8   3 1801.57   92.74   2
 -10  -7   3   56.64   98.05   2
  -9  -7   3  543.66   94.20   2
  -8  -7   3  314.00   88.71   2
  -7  -7   3 6570.56  187.36   2
  -6  -7   3  -16.78   72.38   2
  -5  -7   3 7271.61  184.62   2
  -4  -7   3  127.28   76.37   2
  -2  -7   3  273.71   68.31   2
 -10  -6   3  246.83   88.17   2
  -9  -6   3 1293.80  110.05   2
  -8  -6   3  103.92   74.51   2
  -7  -6   3 1146.76   96.78   2
  -6  -6   3 4017.94  134.48   2
  -5  -6   3 1088.57   86.95   2
  -4  -6   3 3590.68  116.94   2
  -3  -6   3 2574.45  105.92   2
  -2  -6   328303.01  285.09   2
 -11  -5   3  543.53   91.70   2
 -10  -5   3 1410.52  110.55   2
  -9  -5   3  223.28   76.35   2
  -8  -5   3  138.75   73.72   2
  -7  -5   3 3174.95  124.67   2
  -6  -5   3 4549.06  131.06   2
  -5  -5   3   11.74   60.43   2
  -4  -5   318610.48  211.74   2
  -3  -5   3 2506.30   87.57   2
  -2  -5   3 2535.14   85.73   2
 -11  -4   3 6588.31  197.72   2
 -10  -4   3  119.38   71.34   2
  -9  -4   3 5123.86  160.98   2
  -8  -4   3  389.00   71.74   2
  -7  -4   3 2770.87  108.77   2
  -6  -4   3 1025.51   75.25   2
  -5  -4   3  308.04   57.91   2
  -4  -4   3  183.80   51.17   2
  -3  -4   3 4076.64   92.14   2
  -2  -4   3 3785.10   83.76   2
 -11  -3   3 1030.55   94.45   2
 -10  -3   3 1022.01   96.34   2
  -9  -3   3 2535.71  116.99   2
  -8  -3   3 4993.10  141.18   2
  -7  -3   3 2785.37  104.81   2
  -6  -3   3 2710.60   96.02   2
  -5  -3   3 3975.85   97.65   2
  -4  -3   318291.30  176.83   2
  -3  -3   3 4530.26   85.67   2
  -2  -3   3 7423.41   97.99   2
 -12  -2   315207.52  271.35   2
 -11  -2   3  111.63   66.82   2
 -10  -2   3 1258.56   97.79   2
  -9  -2   3  543.76   76.66   2
  -8  -2   3 9689.93  184.18   2
  -7  -2   3   39.30   53.66   2
  -6  -2   345176.75  317.94   2
  -5  -2   3  726.63   57.50   2
  -4  -2   3 3283.33   76.86   2
  -3  -2   3  434.75   40.77   2
  -2  -2   365151.35  227.25   2
  -1  -2   3  806.01   33.91   2
 -12  -1   3  235.35   70.64   2
 -11  -1   3  155.90   66.52   2
 -10  -1   317218.11  263.48   2
  -9  -1   3  660.94   77.13   2
  -8  -1   3 1033.29   82.85   2
  -7  -1   3 2028.32   90.55   2
  -6  -1   3 3286.50   98.86   2
  -5  -1   3 9318.97  133.44   2
  -4  -1   322055.14  174.54   2
  -3  -1   327780.54  165.93   2
  -2  -1   315557.49  100.41   2
  -1  -1   3 2779.50   36.31   2
 -11   0   3   21.52   60.00   2
 -10   0   3   43.68   62.92   2
  -9   0   3    0.13   60.82   2
  -8   0   3   -1.15   59.05   2
  -7   0   3   70.27   56.28   2
  -6   0   3   16.71   51.56   2
  -5   0   3    5.97   45.67   2
  -4   0   3   51.16   40.11   2
  -3   0   3   12.24   34.08   2
  -2   0   3  133.55   25.41   2
  -1   0   3   12.32   12.78   2
  -9   1   3  829.61   77.37   2
  -8   1   3 1052.57   78.77   2
  -7   1   3 1796.08   82.89   2
  -6   1   3 3273.98   92.46   2
  -5   1   3 8863.90  123.47   2
  -4   1   322315.25  164.71   2
  -3   1   328944.17  158.83   2
  -2   1   317000.89   98.49   2
  -2 -12   4  510.48   76.55   2
  -1 -12   4  648.03   82.78   2
   0 -12   4   39.62   56.68   2
   1 -12   4 2945.56  111.87   2
  -5 -11   4  -33.01   86.30   2
  -4 -11   4  356.06   73.14   2
  -3 -11   4  390.22   73.12   2
  -2 -11   4   29.46   63.22   2
  -1 -11   4  150.41   61.29   2
   0 -11   4  815.14   70.98   2
  -7 -10   4  438.01  118.00   2
  -6 -10   4 1167.15  116.68   2
  -5 -10   4 1236.33  110.45   2
  -4 -10   4    7.59   67.26   2
  -3 -10   4 8139.02  194.49   2
  -2 -10   4  978.21   86.15   2
  -1 -10   4 2055.38   94.95   2
  -8  -9   4 1039.07  148.06   2
  -7  -9   4 7356.39  255.12   2
  -6  -9   4  376.24  117.42   2
  -5  -9   4 4975.00  190.24   2
  -4  -9   4  341.96   80.34   2
  -3  -9   412558.95  228.44   2
  -2  -9   4   20.55   58.47   2
  -1  -9   416707.96  223.84   2
  -9  -8   4  785.70  116.59   2
  -8  -8   4   61.82   87.20   2
  -7  -8   4  274.59   89.78   2
  -6  -8   4   78.81   84.09   2
  -5  -8   4 1007.75  108.96   2
  -4  -8   4  215.73   78.95   2
  -3  -8   4  652.16   83.59   2
  -2  -8   4 1336.69   82.28   2
 -10  -7   4 1892.94  129.87   2
  -9  -7   4  337.94   88.98   2
  -8  -7   4  335.57   90.85   2
  -7  -7   4  286.38   81.20   2
  -6  -7   4 1247.97  101.20   2
  -5  -7   4  267.84   77.34   2
  -4  -7   4 4163.23  136.95   2
  -3  -7   4  149.04   68.37   2
  -2  -7   4 5655.85  135.01   2
 -10  -6   4  529.19   98.12   2
  -9  -6   4 6974.97  202.02   2
  -8  -6   4   51.69   73.08   2
  -7  -6   4 7103.37  183.04   2
  -6  -6   4 3000.63  119.31   2
  -5  -6   4 4171.17  131.38   2
  -4  -6   4  150.80   58.47   2
  -3  -6   420785.98  237.60   2
  -2  -6   4 4369.42  115.27   2
 -11  -5   4 1620.79  125.95   2
 -10  -5   4    1.25   70.17   2
  -9  -5   4 2872.00  132.41   2
  -8  -5   4   34.22   69.96   2
  -7  -5   4  993.57   87.47   2
  -6  -5   4  -22.64   56.68   2
  -5  -5   4 9752.17  172.54   2
  -4  -5   4 5211.23  120.46   2
  -3  -5   413648.86  171.56   2
  -2  -5   4  313.96   50.86   2
 -11  -4   4   -6.85   78.00   2
 -10  -4   4 4053.86  156.33   2
  -9  -4   4  254.64   76.49   2
  -8  -4   4   32.93   63.87   2
  -7  -4   4  128.05   62.11   2
  -6  -4   464255.90  420.38   2
  -5  -4   4  336.55   60.15   2
  -4  -4   4 1031.47   65.96   2
  -3  -4   4  798.23   55.02   2
  -2  -4   413425.67  141.00   2
 -11  -3   4 2654.46  130.04   2
 -10  -3   4  161.96   72.61   2
  -9  -3   4  832.56   82.99   2
  -8  -3   4 6920.78  162.79   2
  -7  -3   4 1555.21   86.73   2
  -6  -3   4 1304.28   77.10   2
  -5  -3   4 6518.80  121.21   2
  -4  -3   431073.40  228.12   2
  -3  -3   4 1389.02   55.82   2
  -2  -3   4 8104.22  100.74   2
 -12  -2   4  229.18   76.08   2
 -11  -2   4 7428.72  191.99   2
 -10  -2   4  -48.59   65.90   2
  -9  -2   4 6275.98  164.29   2
  -8  -2   4   51.71   57.20   2
  -7  -2   4 1771.95   86.11   2
  -6  -2   4  706.10   62.68   2
  -5  -2   4 7395.29  122.97   2
  -4  -2   4  336.73   43.51   2
  -3  -2   475845.73  287.42   2
  -2  -2   4   95.62   29.50   2
  -1  -2   451792.58  180.51   2
 -12  -1   4 1022.72   94.06   2
 -11  -1   4  489.52   76.11   2
 -10  -1   4 5194.93  153.34   2
  -9  -1   4  611.60   73.26   2
  -8  -1   4  406.36   69.49   2
  -7  -1   4 2331.63   91.30   2
  -6  -1   4  118.02   49.77   2
  -5  -1   4 1046.47   60.01   2
  -4  -1   422971.16  175.13   2
  -3  -1   418805.66  136.84   2
  -2  -1   4 3261.70   50.37   2
  -1  -1   4  212.38   19.19   2
 -11   0   4  177.45   65.53   2
 -10   0   4 3710.03  130.71   2
  -9   0   4   63.10   53.45   2
  -8   0   411401.05  189.86   2
  -7   0   4   84.73   55.92   2
  -6   0   4  454.04   58.64   2
  -5   0   4 3155.17   83.54   2
  -4   0   4 169338.   1821.   2
  -3   0   4 3237.51   60.67   2
  -2   0   414462.92   91.82   2
  -1   0   4 3484.57   32.40   2
  -9   1   4  638.17   72.90   2
  -8   1   4  493.79   64.83   2
  -7   1   4 2599.25   92.55   2
  -6   1   4  156.98   47.80   2
  -5   1   4 1120.25   56.91   2
  -4   1   425109.13  173.02   2
  -3   1   420506.74  134.09   2
  -2   1   4 3704.22   48.68   2
  -5 -11   5 3426.10  150.95   2
  -4 -11   5  450.65   74.32   2
  -3 -11   5 3992.07  138.11   2
  -2 -11   5   24.42   64.44   2
  -1 -11   512002.43  210.26   2
   0 -11   5  185.33   55.79   2
  -7 -10   5  290.95  109.26   2
  -6 -10   5 1118.50  115.27   2
  -5 -10   5  417.29   79.68   2
  -4 -10   5 1554.77  104.69   2
  -3 -10   5 1105.33   88.16   2
  -2 -10   5   85.56   59.90   2
  -1 -10   5   54.97   54.93   2
  -8  -9   5 2939.45  175.20   2
  -7  -9   5 -125.19   90.08   2
  -6  -9   5  457.05   99.42   2
  -5  -9   5 1940.36  125.34   2
  -4  -9   5  988.67   93.73   2
  -3  -9   5  692.65   78.19   2
  -2  -9   5  219.30   60.82   2
  -1  -9   5  905.53   69.61   2
  -9  -8   5  293.81  101.90   2
  -8  -8   5  904.41  112.60   2
  -7  -8   5 2038.28  126.45   2
  -6  -8   5  262.60   79.69   2
  -5  -8   5  759.53   88.49   2
  -4  -8   5  389.98   75.12   2
  -3  -8   5 9836.57  190.05   2
  -2  -8   5   67.46   53.55   2
  -1  -8   5 2544.10   89.61   2
 -10  -7   5    6.99   96.44   2
  -9  -7   5 2028.66  136.51   2
  -8  -7   5  632.38   91.19   2
  -7  -7   5  223.82   76.56   2
  -6  -7   5  165.39   71.93   2
  -5  -7   5 5452.82  155.28   2
  -4  -7   5  414.25   66.76   2
  -3  -7   5  485.10   70.91   2
  -2  -7   5 9948.78  162.16   2
 -10  -6   5 2457.96  141.58   2
  -9  -6   5   33.21   76.30   2
  -8  -6   5  -42.18   69.99   2
  -7  -6   5 2665.38  124.31   2
  -6  -6   512859.29  218.49   2
  -5  -6   5  512.17   70.85   2
  -4  -6   5 3608.48  108.85   2
  -3  -6   5 4132.67  112.23   2
  -2  -6   518370.86  200.19   2
 -11  -5   5  -93.42   89.73   2
 -10  -5   5  232.11   81.74   2
  -9  -5   5  514.96   82.39   2
  -7  -5   5  -17.02   65.45   2
  -6  -5   5 5546.92  141.24   2
  -5  -5   5 2928.99  104.53   2
  -4  -5   5 4390.83  110.09   2
  -3  -5   5 3784.11   96.16   2
  -2  -5   5 3605.85   86.57   2
 -11  -4   5  685.38   88.41   2
 -10  -4   5 1195.61  102.65   2
  -9  -4   5 4400.74  152.00   2
  -8  -4   5   49.26   65.52   2
  -7  -4   5 5614.41  146.53   2
  -6  -4   5 2171.00   95.51   2
  -5  -4   5 9359.65  152.93   2
  -4  -4   5  155.26   50.78   2
  -3  -4   5 7176.19  112.84   2
  -2  -4   5   26.79   37.99   2
 -11  -3   5 4750.04  165.18   2
 -10  -3   5   58.79   67.20   2
  -9  -3   5   58.78   64.89   2
  -8  -3   5   46.33   59.80   2
  -7  -3   5 1470.99   86.12   2
  -6  -3   5 7127.78  141.91   2
  -5  -3   516983.84  189.21   2
  -4  -3   511265.43  140.74   2
  -3  -3   5 1170.20   52.01   2
  -2  -3   5  454.55   40.87   2
  -1  -3   519431.73  131.27   2
 -12  -2   5  129.45   78.12   2
 -11  -2   5  167.77   73.51   2
 -10  -2   512817.94  236.68   2
  -9  -2   5   81.99   63.49   2
  -8  -2   5 9516.93  181.42   2
  -7  -2   5   12.75   53.53   2
  -6  -2   546977.01  321.83   2
  -5  -2   5 2300.93   76.42   2
  -4  -2   562280.98  296.78   2
  -3  -2   5  141.33   36.47   2
  -2  -2   541530.55  182.22   2
  -1  -2   5 1870.87   41.18   2
 -12  -1   5 1374.15  100.99   2
 -11  -1   5  796.69   88.39   2
 -10  -1   5  152.59   64.29   2
  -9  -1   5 2659.44  112.48   2
  -8  -1   5  733.42   74.06   2
  -7  -1   5 1836.09   86.39   2
  -6  -1   5 1969.64   79.74   2
  -5  -1   5   31.45   40.52   2
  -4  -1   5 4809.96   85.32   2
  -3  -1   5 7510.30   88.62   2
  -2  -1   5 2362.19   43.83   2
  -1  -1   5 8912.50   60.61   2
 -11   0   5    9.74   61.36   2
 -10   0   5   15.93   59.81   2
  -9   0   5  -27.23   58.66   2
  -8   0   5   46.50   52.69   2
  -7   0   5  -18.37   49.25   2
  -6   0   5  -14.95   45.81   2
  -5   0   5    1.34   41.49   2
  -4   0   5  197.51   38.86   2
  -3   0   5    8.12   29.48   2
  -2   0   5   29.36   21.64   2
  -1   0   5   27.65   10.65   2
  -9   1   5 2685.00  105.24   2
  -8   1   5  688.81   63.34   2
  -7   1   5 1779.93   78.45   2
  -6   1   5 2211.08   76.26   2
  -5   1   5   58.60   38.98   2
  -4   1   5 5142.13   82.28   2
  -3   1   5 8602.71   86.68   2
  -4 -11   6  588.47   74.28   2
  -3 -11   6   96.24   61.41   2
  -1 -11   6  140.90   62.76   2
   0 -11   6  583.73   64.12   2
   1 -11   6   29.50   50.67   2
  -6 -10   6  -86.35   85.24   2
  -5 -10   6 9270.13  220.88   2
  -4 -10   6  177.82   62.48   2
  -3 -10   6 6805.33  164.94   2
  -2 -10   6   18.11   57.28   2
  -1 -10   6 1545.44   83.82   2
   0 -10   6  195.30   53.01   2
  -8  -9   6 -101.90  108.86   2
  -7  -9   6  894.24  101.02   2
  -6  -9   6  526.84   93.84   2
  -5  -9   614401.68  260.90   2
  -4  -9   6   35.94   56.21   2
  -3  -9   6 1668.62   93.52   2
  -2  -9   6   56.11   52.42   2
  -1  -9   6 8782.51  157.65   2
  -9  -8   6  -65.13  101.62   2
  -8  -8   6  398.96   91.83   2
  -7  -8   6 1218.03  102.51   2
  -6  -8   6 1113.64   95.03   2
  -5  -8   6   64.93   64.66   2
  -4  -8   6 4318.34  132.77   2
  -3  -8   6 2453.34   99.50   2
  -2  -8   6   50.86   47.23   2
  -1  -8   6  989.25   63.27   2
  -9  -7   6   88.66   81.02   2
  -8  -7   6  638.49   91.00   2
  -7  -7   6   52.24   63.68   2
  -6  -7   6 1314.51   93.51   2
  -5  -7   6  -17.25   55.70   2
  -4  -7   6  361.69   59.81   2
  -3  -7   6 1667.86   82.56   2
  -2  -7   611907.13  169.86   2
  -1  -7   6   49.26   41.28   2
 -10  -6   6  663.50   94.07   2
  -9  -6   6  368.42   81.69   2
  -8  -6   6  -55.94   67.56   2
  -7  -6   612052.08  227.04   2
  -6  -6   6  439.10   69.97   2
  -5  -6   611008.15  191.14   2
  -4  -6   6  545.82   58.99   2
  -3  -6   625173.47  237.05   2
  -2  -6   6  184.93   44.83   2
 -11  -5   6   24.56   90.53   2
 -10  -5   6  403.00   81.47   2
  -9  -5   6 9860.36  222.07   2
  -8  -5   6   84.09   70.36   2
  -7  -5   6 5931.04  159.57   2
  -6  -5   6 2108.40   97.30   2
  -5  -5   6 9994.81  169.12   2
  -4  -5   6   66.23   49.08   2
  -3  -5   6 1346.64   65.21   2
  -2  -5   6  109.70   41.73   2
 -11  -4   6  348.45   82.17   2
 -10  -4   6 2939.66  136.03   2
  -9  -4   6  870.75   87.02   2
  -8  -4   616815.19  255.92   2
  -7  -4   6  536.46   70.47   2
  -6  -4   617209.88  224.52   2
  -5  -4   6  295.90   56.15   2
  -4  -4   627085.20  235.39   2
  -3  -4   6  815.24   52.35   2
  -2  -4   633528.84  212.29   2
  -1  -4   6  468.65   34.37   2
 -11  -3   6 2586.03  131.16   2
 -10  -3   6 3642.60  144.21   2
  -9  -3   6 4420.01  146.71   2
  -8  -3   6 3841.85  129.36   2
  -7  -3   6 4703.59  127.75   2
  -6  -3   619052.55  219.71   2
  -5  -3   6  346.62   52.89   2
  -4  -3   613459.07  150.89   2
  -3  -3   6 1667.97   58.42   2
  -2  -3   6 6976.62   89.40   2
  -1  -3   6  216.35   27.72   2
 -12  -2   6   25.95   79.33   2
 -11  -2   6  630.29   83.29   2
 -10  -2   6   55.70   62.33   2
  -9  -2   6 1122.97   88.71   2
  -8  -2   6    8.25   56.16   2
  -7  -2   614311.47  200.37   2
  -6  -2   6 1013.55   66.09   2
  -5  -2   627184.68  220.27   2
  -4  -2   6  356.88   42.24   2
  -3  -2   6 1424.84   48.56   2
  -2  -2   6   26.82   24.46   2
  -1  -2   6 2065.68   41.04   2
 -12  -1   6 2419.27  118.94   2
 -11  -1   6  333.36   70.63   2
 -10  -1   6 6337.75  164.08   2
  -9  -1   6 1165.99   84.55   2
  -8  -1   6  132.73   56.49   2
  -7  -1   6 8981.46  156.60   2
  -6  -1   610182.33  149.21   2
  -5  -1   6  194.42   44.47   2
  -4  -1   6 2870.93   66.07   2
  -3  -1   6  196.72   28.29   2
  -2  -1   6 4253.95   54.94   2
  -1  -1   6  598.64   21.09   2
   0  -1   616730.49   65.72   2
 -11   0   6    1.89   55.42   2
 -10   0   6 8334.54  179.40   2
  -9   0   6  250.71   63.19   2
  -8   0   6   69.44   52.57   2
  -7   0   6  -24.32   49.52   2
  -6   0   6 1415.30   66.86   2
  -5   0   6 2570.82   73.16   2
  -4   0   654084.09  252.28   2
  -3   0   6  447.99   32.63   2
  -2   0   6 6747.28   61.98   2
  -9   1   6 1096.26   76.36   2
  -8   1   6  111.57   50.40   2
  -7   1   6 8992.26  145.33   2
  -6   1   6 9563.45  136.79   2
  -5   1   6   93.04   38.58   2
  -4   1   6 3278.19   67.06   2
  -3   1   6  320.98   28.45   2
  -4 -11   7   83.24   71.91   2
  -3 -11   7 1779.27   92.06   2
  -2 -11   7  989.86   78.31   2
  -1 -11   7 1929.49   93.64   2
   0 -11   7   36.57   54.79   2
   1 -11   711790.77  189.69   2
  -6 -10   7 2172.40  116.68   2
  -5 -10   7 4133.65  145.01   2
  -4 -10   7  232.16   62.76   2
  -3 -10   7   19.37   48.43   2
  -2 -10   7   56.51   52.42   2
  -1 -10   7 2628.17   98.83   2
   0 -10   7  -32.69   45.37   2
  -7  -9   7  198.38   79.60   2
  -6  -9   7 3860.97  142.83   2
  -5  -9   7  370.76   70.79   2
  -4  -9   7   49.75   56.10   2
  -3  -9   7  482.03   60.76   2
  -2  -9   7 1657.54   82.95   2
  -1  -9   7   61.94   46.16   2
   0  -9   7 4228.41  106.93   2
  -8  -8   7  515.83   84.75   2
  -7  -8   7 5032.91  160.53   2
  -6  -8   7  187.38   65.05   2
  -5  -8   7 5268.25  148.75   2
  -4  -8   7  143.50   51.80   2
  -3  -8   7 2390.79   92.41   2
  -2  -8   7  112.29   47.40   2
  -1  -8   7 4746.56  108.11   2
  -9  -7   7 5665.21  181.27   2
  -8  -7   7  221.18   77.43   2
  -7  -7   7 1583.75  104.22   2
  -6  -7   7  865.63   80.12   2
  -5  -7   7 1266.86   84.90   2
  -4  -7   7  105.57   49.70   2
  -3  -7   7   41.69   43.64   2
  -2  -7   7  168.57   49.08   2
  -1  -7   7  109.53   39.17   2
 -10  -6   7  220.17   74.20   2
  -9  -6   7   18.84   69.14   2
  -8  -6   7 4485.67  152.14   2
  -7  -6   7  389.00   73.86   2
  -6  -6   7  357.57   62.98   2
  -5  -6   7  247.47   57.36   2
  -4  -6   710495.73  164.22   2
  -3  -6   7  199.74   44.83   2
  -2  -6   7  161.81   41.68   2
  -1  -6   7 3426.55   80.01   2
 -10  -5   7  406.38   78.92   2
  -9  -5   7  659.74   83.83   2
  -8  -5   7 3204.79  129.09   2
  -7  -5   7  197.89   66.12   2
  -6  -5   7 6912.98  151.84   2
  -5  -5   7   12.32   48.31   2
  -4  -5   7 4147.64  104.97   2
  -3  -5   7 2860.10   79.93   2
  -2  -5   716775.62  163.30   2
  -1  -5   7 2881.00   66.83   2
 -11  -4   7 2905.64  142.09   2
 -10  -4   7  558.40   86.43   2
  -9  -4   7 1267.37   98.55   2
  -8  -4   7  266.16   68.01   2
  -7  -4   7 7081.54  158.53   2
  -6  -4   7  804.82   71.76   2
  -5  -4   7 1685.24   74.84   2
  -4  -4   7  427.64   52.39   2
  -3  -4   7 8386.51  117.93   2
  -2  -4   7  297.51   36.53   2
  -1  -4   759846.25  248.85   2
 -11  -3   7  791.97   89.16   2
 -10  -3   7 4362.47  155.05   2
  -9  -3   7 6665.02  171.98   2
  -8  -3   7  275.33   62.02   2
  -7  -3   7  542.83   66.98   2
  -6  -3   719467.49  219.72   2
  -5  -3   7 2640.06   84.18   2
  -4  -3   7  102.66   37.96   2
  -3  -3   7  291.20   36.67   2
  -2  -3   7 5335.19   77.35   2
  -1  -3   7 1544.02   42.88   2
 -11  -2   7   21.62   64.50   2
 -10  -2   7  -65.49   64.31   2
  -9  -2   7   47.67   59.24   2
  -8  -2   718408.92  241.64   2
  -7  -2   7   39.22   48.85   2
  -6  -2   7 6368.81  124.42   2
  -5  -2   7  414.94   45.23   2
  -4  -2   754004.02  272.37   2
  -3  -2   7  277.00   30.83   2
  -2  -2   7 4000.58   59.93   2
  -1  -2   7   18.52   17.93   2
   0  -2   7  941.19   26.09   2
 -12  -1   7 2476.71  121.43   2
 -11  -1   7   53.64   59.85   2
 -10  -1   7 7438.83  174.51   2
  -9  -1   7   12.28   56.26   2
  -8  -1   7  146.68   53.07   2
  -7  -1   7  471.46   56.61   2
  -6  -1   7 6948.94  124.41   2
  -5  -1   7 1098.77   53.91   2
  -4  -1   7   75.63   30.94   2
  -3  -1   7  417.11   30.32   2
  -2  -1   7   61.13   19.32   2
  -1  -1   7 2615.70   30.80   2
   0  -1   7 6775.68   31.88   2
 -10   0   7   16.13   56.93   2
  -9   0   7   79.86   54.30   2
  -8   0   7    9.26   46.19   2
  -7   0   7  155.05   47.24   2
  -6   0   7  -15.49   39.06   2
  -5   0   7    5.55   36.72   2
  -4   0   7   38.45   28.77   2
  -3   0   7    5.34   23.01   2
  -2   0   7   21.49   14.80   2
  -8   1   7   89.67   46.21   2
  -7   1   7  470.06   51.94   2
  -6   1   7 7378.58  117.70   2
  -5   1   7 1094.35   51.83   2
  -2 -11   8    3.41   70.11   2
  -1 -11   8  -25.98   66.28   2
  -5 -10   811545.85  216.12   2
  -4 -10   8   19.73   59.85   2
  -3 -10   8  330.79   54.80   2
  -2 -10   8  -15.85   49.39   2
  -1 -10   8 6916.61  143.65   2
   0 -10   8  141.23   47.10   2
   1 -10   8 1374.30   70.39   2
  -6  -9   8    0.47   62.94   2
  -5  -9   8 1508.41   90.37   2
  -4  -9   8  -12.88   47.53   2
  -3  -9   8 3309.90  105.29   2
  -2  -9   8  141.20   46.92   2
  -1  -9   8   23.94   39.79   2
   0  -9   8   46.77   38.27   2
  -8  -8   8 2848.50  130.64   2
  -7  -8   8  153.39   64.82   2
  -6  -8   8  585.31   72.40   2
  -5  -8   8  866.82   76.35   2
  -4  -8   8   43.00   50.09   2
  -3  -8   8  120.32   43.81   2
  -2  -8   8  478.52   53.15   2
  -1  -8   8 1493.43   67.18   2
   0  -8   8  749.72   52.91   2
  -9  -7   8  672.90   86.17   2
  -8  -7   8  105.93   69.90   2
  -7  -7   8  568.19   77.18   2
  -6  -7   8 1351.87   84.15   2
  -5  -7   8  180.10   58.81   2
  -4  -7   8 2345.21   87.77   2
  -3  -7   8  491.60   52.33   2
  -2  -7   8 4375.28   99.96   2
  -1  -7   8  105.23   37.34   2
 -10  -6   8  -54.96   89.13   2
  -9  -6   8   25.66   70.07   2
  -8  -6   8   17.08   63.13   2
  -7  -6   8   20.74   61.07   2
  -6  -6   8  342.77   59.97   2
  -5  -6   8   73.28   51.14   2
  -4  -6   8 1039.28   64.18   2
  -3  -6   8  636.83   47.06   2
  -2  -6   8 1413.27   59.17   2
  -1  -6   824183.81  191.06   2
 -10  -5   8  186.37   79.64   2
  -9  -5   8  346.46   69.87   2
  -8  -5   8  711.88   76.92   2
  -7  -5   8 3209.90  117.86   2
  -6  -5   8  179.75   58.98   2
  -5  -5   8 8852.01  150.79   2
  -4  -5   8 1884.86   74.71   2
  -3  -5   820925.19  190.85   2
  -2  -5   8 2452.35   66.63   2
  -1  -5   8 2654.72   63.93   2
 -11  -4   8  192.91   90.83   2
 -10  -4   8  681.15   85.18   2
  -9  -4   8  465.21   71.94   2
  -8  -4   812204.88  214.53   2
  -7  -4   8 1022.50   78.22   2
  -6  -4   8   28.59   50.86   2
  -5  -4   8  303.11   51.87   2
  -4  -4   8 2195.03   73.57   2
  -3  -4   8  143.40   33.81   2
  -2  -4   812165.31  124.36   2
  -1  -4   8  762.42   38.27   2
 -11  -3   8  702.67   85.11   2
 -10  -3   8 7172.33  184.74   2
  -9  -3   8 4716.86  146.39   2
  -8  -3   8  198.10   64.33   2
  -7  -3   8  491.38   61.55   2
  -6  -3   816267.94  198.62   2
  -5  -3   8 5756.01  111.21   2
  -4  -3   8 3355.13   79.04   2
  -3  -3   8 1372.56   49.64   2
  -2  -3   8 6366.07   83.64   2
  -1  -3   8   54.05   21.79   2
   0  -3   8 8835.19   79.12   2
 -11  -2   8   45.69   70.41   2
 -10  -2   8   14.74   64.67   2
  -9  -2   813574.11  221.68   2
  -8  -2   8  290.33   60.06   2
  -7  -2   818895.99  221.88   2
  -6  -2   8  199.86   46.50   2
  -5  -2   8 1030.16   54.78   2
  -4  -2   8   72.91   31.13   2
  -3  -2   8  474.21   32.46   2
  -2  -2   8  146.96   21.82   2
  -1  -2   8  574.31   24.96   2
   0  -2   8  210.59   16.90   2
 -11  -1   8  363.61   66.28   2
 -10  -1   8 6223.98  158.16   2
  -9  -1   8   87.91   51.65   2
  -8  -1   8 2756.88   99.33   2
  -7  -1   8 1605.24   76.04   2
  -6  -1   810377.21  146.15   2
  -5  -1   8  705.54   47.46   2
  -4  -1   8   67.85   28.30   2
  -3  -1   8  250.10   26.85   2
  -2  -1   8   52.91   17.58   2
 -10   0   8  854.43   73.75   2
  -9   0   8   21.57   46.97   2
  -8   0   8 1953.64   84.10   2
  -7   0   8   69.51   44.80   2
  -6   0   8 2634.45   76.66   2
  -5   0   8   35.45   30.03   2
  -4   0   841794.69  212.04   2
  -3   0   8  674.55   29.45   2
  -7   1   8 1671.72   69.69   2
  -6   1   810891.18  139.64   2
  -5 -10   9 2073.79   97.13   2
  -4 -10   9  202.32   74.21   2
  -3 -10   9   86.83   58.17   2
  -2 -10   9 1183.05   70.47   2
  -1 -10   9  410.68   54.52   2
  -7  -9   9  416.18   85.97   2
  -6  -9   9 1420.45   88.55   2
  -5  -9   9  -97.70   61.85   2
  -4  -9   9 1826.16   85.88   2
  -3  -9   9  120.93   45.93   2
  -2  -9   9   56.98   43.44   2
  -1  -9   9   -0.97   43.82   2
   0  -9   9   -0.83   41.62   2
  -8  -8   9  986.42   90.34   2
  -7  -8   9  666.95   73.19   2
  -6  -8   9  540.80   66.01   2
  -5  -8   9 2593.87   98.87   2
  -4  -8   9  -31.10   44.38   2
  -3  -8   9  758.48   55.85   2
  -2  -8   9  151.49   40.52   2
  -1  -8   9 1848.84   70.24   2
   0  -8   9   -7.83   32.71   2
  -9  -7   9    4.16   90.17   2
  -8  -7   9   41.49   75.24   2
  -7  -7   9 3569.68  124.85   2
  -6  -7   9  378.86   57.43   2
  -5  -7   9 1003.80   68.98   2
  -4  -7   9  488.14   54.79   2
  -3  -7   9  428.82   47.91   2
  -2  -7   9   -6.71   34.54   2
  -1  -7   9 5012.42  100.11   2
   0  -7   9  117.86   33.71   2
  -9  -6   9  384.70   76.60   2
  -8  -6   9  510.90   74.86   2
  -7  -6   9  208.10   57.38   2
  -6  -6   913244.88  205.25   2
  -5  -6   9  216.14   51.15   2
  -4  -6   9   87.97   40.93   2
  -3  -6   9  181.53   38.53   2
  -2  -6   9 2981.02   75.65   2
  -1  -6   9   37.85   30.65   2
   0  -6   9 1226.63   49.40   2
 -10  -5   9 4350.11  155.29   2
  -9  -5   9 1387.62   96.89   2
  -8  -5   9  164.55   57.10   2
  -7  -5   9  163.75   59.80   2
  -6  -5   9 2289.96   92.67   2
  -5  -5   9   56.81   41.63   2
  -4  -5   9 6923.42  123.21   2
  -3  -5   9 1848.02   65.07   2
  -2  -5   9   53.70   28.37   2
  -1  -5   9 6108.94   92.50   2
   0  -5   9 7833.85   96.22   2
 -10  -4   9   50.29   80.19   2
  -9  -4   9 2364.69  111.03   2
  -8  -4   9  874.33   74.78   2
  -7  -4   9 3214.58  109.30   2
  -6  -4   9  702.45   61.22   2
  -5  -4   9  931.06   58.75   2
  -4  -4   9  733.57   48.89   2
  -3  -4   9   99.15   32.42   2
  -2  -4   9  699.02   38.34   2
  -1  -4   9 1004.76   39.39   2
 -11  -3   9 1823.63  106.68   2
 -10  -3   9  659.14   83.03   2
  -9  -3   9    0.44   51.08   2
  -8  -3   9 1398.90   83.59   2
  -7  -3   9 4142.11  114.52   2
  -6  -3   9 1197.53   66.40   2
  -5  -3   9  541.75   49.71   2
  -4  -3   9  937.04   48.20   2
  -3  -3   9 2926.44   63.29   2
  -2  -3   9 3538.41   61.27   2
 -11  -2   9  938.77   87.35   2
 -10  -2   912504.99  218.82   2
  -9  -2   9   68.40   55.26   2
  -8  -2   9  155.54   56.83   2
  -7  -2   9   87.76   43.52   2
  -6  -2   913147.92  164.79   2
  -5  -2   9   35.99   31.63   2
  -4  -2   9 5109.02   84.16   2
  -3  -2   9  128.23   26.07   2
 -11  -1   9  255.95   70.40   2
 -10  -1   9 2697.39  108.50   2
  -9  -1   9   16.03   46.36   2
  -8  -1   9 1545.54   76.89   2
  -7  -1   9  593.85   53.57   2
  -6  -1   912026.17  151.79   2
  -5  -1   9   -2.76   29.82   2
  -4  -1   9 3030.86   64.23   2
  -9   0   9   28.81   47.67   2
  -8   0   9   24.25   42.25   2
  -7   0   9   38.49   39.29   2
  -6   0   9    2.54   34.64   2
  -5   0   9   15.07   27.83   2
  -4   0   9   19.84   22.96   2
  -6  -9  10  -81.20   82.66   2
  -7  -8  10  699.83   77.88   2
  -6  -8  10 4727.80  129.55   2
  -5  -8  10  168.42   53.01   2
  -4  -8  10  -37.99   50.21   2
  -8  -7  10 2600.69  115.17   2
  -7  -7  10  108.57   68.07   2
  -6  -7  10  936.93   72.17   2
  -5  -7  10   61.17   46.51   2
  -4  -7  10 1204.10   69.37   2
  -3  -7  10   50.90   39.57   2
  -9  -6  10  129.75   87.99   2
  -8  -6  10  977.06   78.63   2
  -7  -6  10 1004.57   75.12   2
  -6  -6  10  797.36   70.14   2
  -5  -6  10   71.87   41.81   2
  -4  -6  10   83.69   38.10   2
  -3  -6  10 5683.07  110.64   2
 -10  -5  10 -245.39   99.18   2
  -9  -5  10   73.95   78.92   2
  -8  -5  10  262.45   62.88   2
  -7  -5  10  290.61   58.99   2
  -6  -5  10 2432.93   90.28   2
  -5  -5  10 5299.24  118.55   2
  -4  -5  10  334.70   43.50   2
 -10  -4  1012932.04  233.71   2
  -9  -4  10  150.60   64.89   2
  -8  -4  10 1521.59   83.41   2
  -7  -4  10 1506.09   77.55   2
  -6  -4  10 6060.70  127.04   2
  -5  -4  10 1203.59   59.69   2
  -4  -4  10  -32.61   32.16   2
 -10  -3  10  233.20   67.60   2
  -9  -3  10  477.94   70.24   2
  -8  -3  10 4793.92  128.13   2
  -7  -3  10 2335.10   88.47   2
  -6  -3  10   -1.57   40.82   2
  -5  -3  10   19.63   29.93   2
 -11  -2  1012225.32  215.26   2
 -10  -2  10   51.52   69.60   2
  -9  -2  10 3666.70  114.53   2
  -8  -2  10  156.27   49.50   2
  -7  -2  10   91.40   43.99   2
  -6  -2  10  930.97   54.27   2
 -10  -1  10  125.16   57.61   2
  -9  -1  10  995.52   66.60   2
  -8  -1  10 3022.02   94.38   2
  -7  -1  10  124.82   39.45   2
  -6  -1  10  981.73   53.52   2
  -8   0  10  841.52   59.27   2
  -7   0  10  120.32   38.07   2
  -3   3 -20   -5.88   26.09   3
  -2   3 -20  230.88   28.37   3
  -1   3 -20  291.29   29.01   3
  -4   4 -20  386.96   27.24   3
  -3   4 -20   44.56   25.62   3
  -2   4 -20 1004.81   33.90   3
  -1   4 -20  163.03   26.53   3
   0   4 -20  131.04   24.82   3
  -4   5 -20  -11.25   22.90   3
  -3   5 -20  593.48   29.14   3
  -2   5 -20  143.38   26.08   3
  -1   5 -20   31.24   24.51   3
   0   5 -20   16.25   23.98   3
  -4   6 -20   14.65   21.54   3
  -3   6 -20   70.51   23.52   3
  -2   6 -20  -11.33   22.53   3
  -1   6 -20   36.47   23.39   3
   0   6 -20   64.50   23.35   3
  -4   7 -20  186.02   21.47   3
  -3   7 -20   21.79   20.91   3
  -2   7 -20   25.27   21.64   3
  -1   7 -20   69.13   22.16   3
   0   7 -20  133.12   21.37   3
  -4   8 -20   52.15   17.73   3
  -3   8 -20  -33.04   18.91   3
  -2   8 -20  159.05   20.54   3
  -1   8 -20   19.92   18.29   3
  -2   9 -20    2.17   15.26   3
  -4   2 -19   -3.91   26.81   3
  -3   2 -19  -15.08   29.02   3
  -2   2 -19 3565.63   56.48   3
  -1   2 -19   91.29   29.40   3
   0   2 -19  278.42   30.13   3
  -5   3 -19    1.51   26.16   3
  -4   3 -19  442.51   31.16   3
  -3   3 -19  438.87   31.07   3
  -2   3 -19  -27.13   27.97   3
  -1   3 -19    6.59   26.80   3
   0   3 -19   88.90   27.76   3
   1   3 -19   37.29   26.25   3
  -6   4 -19  333.72   26.58   3
  -5   4 -19   77.96   25.60   3
  -4   4 -19   63.92   27.24   3
  -3   4 -19  286.29   30.92   3
  -2   4 -19  194.08   29.55   3
  -1   4 -19  150.76   28.71   3
   0   4 -19    9.96   25.52   3
   1   4 -19 2146.52   41.73   3
  -6   5 -19   25.39   23.18   3
  -5   5 -19  104.57   25.52   3
  -4   5 -19 1399.72   38.05   3
  -3   5 -19  -16.59   26.16   3
  -2   5 -19   -6.30   26.70   3
  -1   5 -19  263.11   29.77   3
   0   5 -19  130.69   26.12   3
   1   5 -19    8.06   23.93   3
  -6   6 -19  506.58   25.56   3
  -5   6 -19  243.26   25.64   3
  -4   6 -19   82.76   25.46   3
  -3   6 -19  106.63   26.90   3
  -2   6 -19  477.77   30.27   3
  -1   6 -19  378.80   28.92   3
   0   6 -19  261.99   27.07   3
  -6   7 -19   50.69   19.45   3
  -5   7 -19  360.05   25.30   3
  -4   7 -19  249.94   25.64   3
  -3   7 -19  186.27   26.19   3
  -2   7 -19   88.83   25.67   3
  -1   7 -19  324.15   27.51   3
   0   7 -19  126.34   23.65   3
  -6   8 -19   27.17   15.76   3
  -5   8 -19   77.46   20.14   3
  -4   8 -19   16.38   21.51   3
  -3   8 -19   75.45   23.64   3
  -2   8 -19  -16.08   23.12   3
  -1   8 -19  -28.90   22.82   3
   0   8 -19  282.77   24.16   3
  -5   9 -19   26.10   16.43   3
  -4   9 -19  217.21   20.21   3
  -3   9 -19   -7.16   20.34   3
  -2   9 -19    7.93   20.38   3
  -1   9 -19   17.26   20.44   3
  -3  10 -19  147.52   17.20   3
  -2  10 -19    4.19   16.75   3
  -1  10 -19  -13.91   16.80   3
  -5   1 -18   88.37   30.40   3
  -4   1 -18  331.07   32.27   3
  -3   1 -18   -2.08   29.91   3
  -2   1 -18  797.58   38.58   3
  -1   1 -18   91.42   30.84   3
   0   1 -18  -12.99   28.27   3
   1   1 -18  309.56   29.44   3
  -5   2 -18  279.95   32.48   3
  -4   2 -18   -0.95   30.06   3
  -3   2 -18  338.78   34.44   3
  -2   2 -18   43.95   30.30   3
  -1   2 -18   49.75   29.07   3
   0   2 -18   66.58   23.68   3
   1   2 -18   11.38   26.05   3
  -6   3 -18  618.87   33.79   3
  -5   3 -18  209.98   29.66   3
  -4   3 -18 1238.88   40.71   3
  -3   3 -18    0.08   30.28   3
  -2   3 -18  661.86   36.33   3
  -1   3 -18  -12.59   28.98   3
   0   3 -18   26.15   27.28   3
   1   3 -18  299.75   28.98   3
  -7   4 -18   61.21   24.90   3
  -6   4 -18 1596.68   40.24   3
  -5   4 -18  143.04   30.33   3
  -4   4 -18  342.12   33.93   3
  -3   4 -18   54.23   29.80   3
  -2   4 -18 1210.43   41.29   3
  -1   4 -18  126.40   29.77   3
   0   4 -18  138.81   29.00   3
   1   4 -18  115.58   27.12   3
  -7   5 -18   44.50   24.38   3
  -6   5 -18   35.20   26.39   3
  -5   5 -18  350.66   31.22   3
  -4   5 -18  302.99   32.38   3
  -3   5 -18  152.39   30.47   3
  -2   5 -18   70.14   22.92   3
  -1   5 -18 1161.77   39.82   3
   0   5 -18   -5.94   26.88   3
   1   5 -18    7.22   26.37   3
  -7   6 -18  947.41   29.74   3
  -6   6 -18   63.67   26.11   3
  -5   6 -18   20.43   27.58   3
  -4   6 -18  200.31   28.91   3
  -3   6 -18 1009.86   38.59   3
  -2   6 -18   45.82   29.12   3
  -1   6 -18  124.90   29.27   3
   0   6 -18  263.30   30.48   3
   1   6 -18  297.01   28.19   3
  -7   7 -18   58.01   20.72   3
  -6   7 -18   42.97   23.58   3
  -5   7 -18   30.64   25.20   3
  -4   7 -18  154.73   28.39   3
  -3   7 -18   74.79   28.42   3
  -2   7 -18   68.96   28.34   3
  -1   7 -18   78.34   27.43   3
   0   7 -18   74.34   27.41   3
  -7   8 -18  140.29   18.26   3
  -6   8 -18  406.00   24.75   3
  -5   8 -18   25.79   23.55   3
  -4   8 -18   -6.47   25.43   3
  -3   8 -18   62.33   26.57   3
  -2   8 -18   43.13   26.68   3
  -1   8 -18   25.23   26.27   3
   0   8 -18   73.24   24.21   3
  -6   9 -18   -7.54   17.91   3
  -5   9 -18  257.11   23.47   3
  -4   9 -18    7.97   23.02   3
  -3   9 -18   43.72   24.80   3
  -2   9 -18   35.13   23.91   3
  -1   9 -18  662.74   28.76   3
   0   9 -18  415.15   27.04   3
  -5  10 -18   40.89   17.68   3
  -4  10 -18   33.37   20.01   3
  -3  10 -18 1032.99   28.78   3
  -2  10 -18   28.44   22.13   3
  -1  10 -18   45.40   22.01   3
  -3  11 -18   25.18   17.38   3
  -2  11 -18    4.46   17.94   3
  -1  11 -18   21.72   17.69   3
  -5   0 -17  -23.82   30.77   3
  -4   0 -17   15.61   29.75   3
  -3   0 -17   14.92   29.34   3
  -2   0 -17   -4.11   31.09   3
  -1   0 -17   18.38   29.11   3
   0   0 -17   81.96   29.88   3
  -6   1 -17  128.26   30.28   3
  -5   1 -17   10.22   29.01   3
  -4   1 -17  316.43   33.31   3
  -3   1 -17   19.88   29.54   3
  -2   1 -17 2421.03   52.39   3
  -1   1 -17  319.17   32.49   3
   0   1 -17 1058.64   38.45   3
   1   1 -17  149.55   29.02   3
  -7   2 -17   66.95   27.49   3
  -6   2 -17  183.51   30.40   3
  -5   2 -17  148.26   26.46   3
  -4   2 -17 1144.59   42.16   3
  -3   2 -17   98.67   32.66   3
  -2   2 -17  355.91   34.69   3
  -1   2 -17  -27.42   29.94   3
   0   2 -17 1524.17   42.51   3
   1   2 -17  216.74   28.89   3
  -7   3 -17   56.05   27.73   3
  -6   3 -17  346.25   32.30   3
  -5   3 -17  424.30   35.28   3
  -4   3 -17 1132.95   42.00   3
  -3   3 -17   20.90   31.91   3
  -2   3 -17  606.61   37.36   3
  -1   3 -17  284.34   33.13   3
   0   3 -17   31.12   28.85   3
   1   3 -17  821.88   34.17   3
  -8   4 -17   48.97   24.38   3
  -7   4 -17 1068.58   36.70   3
  -6   4 -17   27.49   24.29   3
  -5   4 -17    3.04   29.25   3
  -4   4 -17   26.02   30.63   3
  -3   4 -17  839.97   39.50   3
  -2   4 -17   12.72   30.32   3
  -1   4 -17  852.87   38.51   3
   0   4 -17   66.59   29.08   3
   1   4 -17 2694.54   48.64   3
  -8   5 -17  372.81   23.25   3
  -7   5 -17   50.19   27.25   3
  -6   5 -17 1202.83   39.25   3
  -5   5 -17   70.74   29.98   3
  -4   5 -17  337.37   33.85   3
  -3   5 -17  513.48   37.55   3
  -2   5 -17 1465.72   45.38   3
  -1   5 -17  100.13   29.00   3
   0   5 -17    7.10   29.22   3
   1   5 -17  747.32   34.01   3
  -8   6 -17  387.84   25.42   3
  -7   6 -17  174.88   28.06   3
  -6   6 -17  501.71   33.40   3
  -5   6 -17   81.36   31.06   3
  -4   6 -17 2566.33   52.61   3
  -3   6 -17  196.94   32.85   3
  -2   6 -17  455.13   34.91   3
  -1   6 -17   80.98   31.36   3
   0   6 -17 2027.81   46.31   3
   1   6 -17 1149.22   37.36   3
  -8   7 -17   21.13   20.13   3
  -7   7 -17   26.68   24.27   3
  -6   7 -17  -11.53   26.53   3
  -5   7 -17  740.04   36.30   3
  -4   7 -17   47.72   30.84   3
  -3   7 -17   77.58   31.71   3
  -2   7 -17  103.71   32.21   3
  -1   7 -17  154.72   31.14   3
   0   7 -17  314.75   32.11   3
   1   7 -17  912.20   36.93   3
  -8   8 -17  131.32   18.12   3
  -7   8 -17  414.61   25.57   3
  -6   8 -17   19.75   25.18   3
  -5   8 -17  355.90   31.31   3
  -4   8 -17   -3.83   28.57   3
  -3   8 -17  441.37   34.19   3
  -2   8 -17  282.68   32.44   3
  -1   8 -17   37.42   29.57   3
   0   8 -17   -0.87   28.39   3
  -7   9 -17    7.29   19.24   3
  -6   9 -17   11.73   23.29   3
  -5   9 -17   -9.51   25.25   3
  -4   9 -17    5.64   26.75   3
  -3   9 -17  125.26   29.18   3
  -2   9 -17   22.25   28.83   3
  -1   9 -17   45.07   27.36   3
   0   9 -17   -0.75   26.67   3
  -6  10 -17   35.86   19.11   3
  -5  10 -17   82.03   23.25   3
  -4  10 -17   42.87   22.17   3
  -3  10 -17  244.79   28.11   3
  -2  10 -17   44.97   26.51   3
  -1  10 -17  168.00   26.29   3
   0  10 -17  100.54   25.17   3
  -5  11 -17  357.20   20.50   3
  -4  11 -17   45.00   21.01   3
  -3  11 -17  548.27   26.86   3
  -2  11 -17   14.39   22.94   3
  -1  11 -17  620.58   26.51   3
  -3  12 -17  326.04   19.76   3
  -2  12 -17  140.22   18.61   3
  -1  12 -17   73.86   18.68   3
  -4  -1 -16  160.21   31.16   3
  -3  -1 -16   14.23   28.75   3
  -2  -1 -16 1110.27   39.36   3
  -1  -1 -16   -4.56   30.10   3
   0  -1 -16   85.62   30.74   3
  -6   0 -16  591.80   36.88   3
  -5   0 -16   77.25   31.09   3
  -4   0 -16  328.75   34.77   3
  -3   0 -16  186.15   32.67   3
  -2   0 -16 1919.27   47.97   3
  -1   0 -16  685.77   36.83   3
   0   0 -16  255.91   30.33   3
   1   0 -16 1071.97   36.95   3
  -7   1 -16  219.93   30.07   3
  -6   1 -16 1001.87   39.50   3
  -5   1 -16  889.22   39.79   3
  -4   1 -16  133.23   32.51   3
  -3   1 -16   14.07   31.59   3
  -2   1 -16 1158.36   41.26   3
  -1   1 -16   47.71   30.21   3
   0   1 -16   66.85   29.04   3
   1   1 -16   54.66   27.68   3
  -8   2 -16   97.85   27.09   3
  -7   2 -16  989.37   38.00   3
  -6   2 -16   14.81   30.50   3
  -5   2 -16  181.06   31.43   3
  -4   2 -16  183.10   31.87   3
  -3   2 -16   22.78   30.82   3
  -2   2 -16  376.76   35.07   3
  -1   2 -16  161.67   32.20   3
   0   2 -16   72.48   30.05   3
   1   2 -16   38.43   28.17   3
  -8   3 -16   18.08   26.52   3
  -7   3 -16  142.97   30.81   3
  -6   3 -16  981.78   40.43   3
  -5   3 -16   83.25   31.78   3
  -4   3 -16  232.90   33.56   3
  -3   3 -16   67.70   33.09   3
  -2   3 -16 1978.10   49.73   3
  -1   3 -16  158.40   32.33   3
   0   3 -16 1773.54   45.16   3
   1   3 -16  333.29   31.20   3
  -9   4 -16   20.10   22.37   3
  -8   4 -16 2226.03   43.35   3
  -7   4 -16   31.15   29.07   3
  -6   4 -16  150.25   32.59   3
  -5   4 -16   37.32   30.62   3
  -4   4 -16 3691.43   61.70   3
  -3   4 -16   82.90   34.51   3
  -2   4 -16  -30.45   32.69   3
  -1   4 -16   82.36   33.78   3
   0   4 -16  175.57   33.07   3
   1   4 -16  390.82   31.74   3
  -9   5 -16  280.15   24.26   3
  -8   5 -16  -18.04   26.18   3
  -7   5 -16  465.37   33.70   3
  -6   5 -16  348.63   35.30   3
  -5   5 -16  353.80   35.35   3
  -4   5 -16  -26.52   33.34   3
  -3   5 -16 1123.12   44.29   3
  -2   5 -16   81.14   33.33   3
  -1   5 -16  100.01   33.27   3
   0   5 -16  112.79   32.39   3
   1   5 -16 3457.18   53.90   3
  -9   6 -16   28.53   20.81   3
  -8   6 -16  262.87   27.03   3
  -7   6 -16  351.41   32.52   3
  -6   6 -16   27.65   30.30   3
  -5   6 -16  199.58   34.17   3
  -4   6 -16  486.04   38.03   3
  -3   6 -16   -8.83   33.74   3
  -2   6 -16  106.03   32.97   3
  -1   6 -16  990.15   41.60   3
   0   6 -16  218.48   32.32   3
   1   6 -16  108.80   30.96   3
  -9   7 -16   -6.55   18.83   3
  -8   7 -16  -21.26   24.00   3
  -7   7 -16   98.23   27.46   3
  -6   7 -16  720.49   37.08   3
  -5   7 -16  -39.12   31.42   3
  -4   7 -16   18.09   33.25   3
  -3   7 -16  307.08   36.80   3
  -2   7 -16   30.49   31.83   3
  -1   7 -16   47.56   32.13   3
   0   7 -16  142.61   31.92   3
   1   7 -16  231.96   33.10   3
  -8   8 -16  308.87   24.29   3
  -7   8 -16  331.81   29.50   3
  -6   8 -16   33.48   30.04   3
  -5   8 -16  259.07   34.06   3
  -4   8 -16   13.54   31.55   3
  -3   8 -16  239.71   34.67   3
  -2   8 -16   81.60   33.42   3
  -1   8 -16   79.08   32.50   3
   0   8 -16   91.96   30.79   3
   1   8 -16  113.89   31.89   3
  -8   9 -16   43.07   19.22   3
  -7   9 -16  480.79   27.70   3
  -6   9 -16   48.01   26.98   3
  -5   9 -16  542.79   34.45   3
  -4   9 -16  184.10   32.53   3
  -3   9 -16  944.23   40.46   3
  -2   9 -16   16.40   31.19   3
  -1   9 -16  413.27   34.52   3
   0   9 -16   -1.63   28.58   3
  -7  10 -16  303.65   22.15   3
  -6  10 -16   19.52   23.69   3
  -5  10 -16  148.89   28.61   3
  -4  10 -16  -24.47   28.79   3
  -3  10 -16  -16.15   30.23   3
  -2  10 -16  158.82   31.18   3
  -1  10 -16  281.52   31.63   3
   0  10 -16   45.34   28.06   3
  -6  11 -16   21.91   19.47   3
  -5  11 -16   41.04   23.46   3
  -4  11 -16   97.89   25.89   3
  -3  11 -16   53.51   27.73   3
  -2  11 -16   10.34   27.23   3
  -1  11 -16  -11.00   26.64   3
   0  11 -16  -10.78   24.28   3
  -5  12 -16  236.06   19.48   3
  -4  12 -16   -2.45   20.80   3
  -3  12 -16  155.53   24.36   3
  -2  12 -16   46.85   23.16   3
  -1  12 -16  701.19   28.01   3
  -2  13 -16  113.54   17.69   3
  -6  -1 -15  481.38   35.38   3
  -5  -1 -15   22.92   30.96   3
  -4  -1 -15  318.86   32.00   3
  -3  -1 -15  134.62   30.09   3
  -2  -1 -15   62.80   28.68   3
  -1  -1 -15  967.18   38.85   3
   0  -1 -15 3700.49   55.13   3
  -7   0 -15   -8.58   28.99   3
  -6   0 -15   -2.78   30.35   3
  -5   0 -15    2.85   28.50   3
  -4   0 -15    6.19   30.59   3
  -3   0 -15   57.55   31.10   3
  -2   0 -15   41.44   29.69   3
  -1   0 -15    9.69   30.41   3
  -8   1 -15    9.58   52.97   3
  -7   1 -15  301.63   32.84   3
  -6   1 -15  468.81   35.55   3
  -5   1 -15   28.11   29.28   3
  -4   1 -15  345.50   34.84   3
  -3   1 -15  138.57   30.77   3
  -2   1 -15   70.18   31.85   3
  -1   1 -15  974.81   37.98   3
  -9   2 -15   25.10   24.13   3
  -8   2 -15 1734.81   42.32   3
  -7   2 -15  257.20   31.50   3
  -6   2 -15  252.32   34.03   3
  -5   2 -15   64.60   31.66   3
  -4   2 -15 1912.47   49.36   3
  -3   2 -15   43.61   28.03   3
  -2   2 -15 5221.16   69.10   3
  -1   2 -15   30.51   31.03   3
   0   2 -15    7.46   29.57   3
  -9   3 -15  342.99   27.38   3
  -8   3 -15   -9.97   27.26   3
  -7   3 -15  116.62   30.81   3
  -6   3 -15  178.85   34.45   3
  -5   3 -15 1229.28   43.83   3
  -4   3 -15  -10.20   30.47   3
  -3   3 -15  185.90   36.62   3
  -2   3 -15  377.80   36.51   3
  -1   3 -15  795.28   40.28   3
   0   3 -15  839.94   38.95   3
  -9   4 -15  211.18   25.97   3
  -8   4 -15  221.03   29.86   3
  -7   4 -15   33.98   30.37   3
  -6   4 -15  420.36   35.90   3
  -5   4 -15  -10.18   32.37   3
  -4   4 -15  212.83   33.21   3
  -3   4 -15 1077.94   45.96   3
  -2   4 -15   76.24   35.66   3
  -1   4 -15  804.95   41.22   3
   0   4 -15  -55.12   32.13   3
   1   4 -15  -33.14   29.75   3
 -10   5 -15  772.62   25.01   3
  -9   5 -15   24.90   23.83   3
  -8   5 -15  366.05   31.54   3
  -7   5 -15   23.14   30.22   3
  -6   5 -15 1580.97   48.32   3
  -5   5 -15   -5.07   35.07   3
  -4   5 -15   73.40   36.26   3
  -3   5 -15  431.94   38.64   3
  -2   5 -15 1088.48   44.10   3
  -1   5 -15  513.17   39.27   3
   0   5 -15 3647.06   59.72   3
   1   5 -15   89.48   24.16   3
 -10   6 -15   58.81   19.30   3
  -9   6 -15   34.69   24.11   3
  -8   6 -15 1311.61   39.54   3
  -7   6 -15   28.61   30.96   3
  -6   6 -15 1979.59   51.96   3
  -5   6 -15   33.76   34.28   3
  -4   6 -15  774.81   44.10   3
  -3   6 -15   28.92   34.35   3
  -2   6 -15 4519.08   68.92   3
  -1   6 -15  372.88   37.16   3
   0   6 -15 4526.45   65.49   3
   1   6 -15   48.66   31.45   3
 -10   7 -15   16.75   16.50   3
  -9   7 -15  215.62   24.05   3
  -8   7 -15    1.68   26.64   3
  -7   7 -15  906.48   39.08   3
  -6   7 -15   35.47   34.39   3
  -5   7 -15  -30.65   36.64   3
  -4   7 -15   -1.41   33.85   3
  -3   7 -15 1038.94   46.43   3
  -2   7 -15   32.54   34.67   3
  -1   7 -15   -1.61   34.51   3
   0   7 -15  263.34   34.67   3
   1   7 -15 1151.11   41.69   3
  -9   8 -15   30.59   20.66   3
  -8   8 -15  128.02   26.34   3
  -7   8 -15   14.33   29.77   3
  -6   8 -15   46.58   32.46   3
  -5   8 -15 2542.12   56.01   3
  -4   8 -15   56.94   35.45   3
  -3   8 -15   53.35   37.67   3
  -2   8 -15   -9.36   34.31   3
  -1   8 -15  -20.35   33.52   3
   0   8 -15  -19.10   32.19   3
   1   8 -15  862.82   38.86   3
  -9   9 -15   61.83   17.56   3
  -8   9 -15   42.63   23.48   3
  -7   9 -15   10.37   27.61   3
  -6   9 -15  272.50   32.88   3
  -5   9 -15  110.26   33.97   3
  -4   9 -15   51.87   33.35   3
  -3   9 -15   75.75   34.95   3
  -2   9 -15  601.40   39.66   3
  -1   9 -15   54.26   33.86   3
   0   9 -15  -11.27   32.11   3
   1   9 -15   92.01   33.09   3
  -8  10 -15  296.20   22.04   3
  -7  10 -15   56.17   25.06   3
  -6  10 -15  338.10   31.59   3
  -5  10 -15  304.54   32.92   3
  -4  10 -15   -2.93   32.69   3
  -3  10 -15  -27.83   33.75   3
  -2  10 -15  496.77   34.16   3
  -1  10 -15  415.12   36.60   3
   0  10 -15  222.40   32.34   3
  -7  11 -15  549.40   24.32   3
  -6  11 -15    5.58   24.41   3
  -5  11 -15   12.28   28.00   3
  -4  11 -15   85.25   26.16   3
  -3  11 -15 1840.43   45.93   3
  -2  11 -15   51.20   31.43   3
  -1  11 -15  174.41   31.64   3
   0  11 -15   19.52   28.20   3
  -6  12 -15   20.54   18.63   3
  -5  12 -15  540.96   27.40   3
  -4  12 -15   36.09   25.69   3
  -3  12 -15   42.42   27.36   3
  -2  12 -15   26.52   26.98   3
  -1  12 -15  760.83   33.48   3
   0  12 -15   71.51   26.66   3
  -4  13 -15   -9.11   19.62   3
  -3  13 -15  149.93   23.15   3
  -2  13 -15   53.40   22.37   3
  -1  13 -15    3.73   22.24   3
  -5  -2 -14  979.47   39.16   3
  -4  -2 -14   -3.52   30.32   3
  -3  -2 -14  670.98   36.18   3
  -2  -2 -14  876.10   36.92   3
  -7  -1 -14  143.56   31.36   3
  -6  -1 -14   41.89   29.91   3
  -5  -1 -14  -25.10   28.03   3
  -4  -1 -14  687.35   36.54   3
  -3  -1 -14  414.31   34.12   3
  -2  -1 -14   21.22   29.22   3
  -8   0 -14 2563.05   49.64   3
  -7   0 -14   76.42   30.01   3
  -6   0 -14 2565.24   52.87   3
  -5   0 -14   45.88   28.31   3
  -4   0 -14    7.55   30.82   3
  -3   0 -14   90.42   31.27   3
  -9   1 -14  -11.83   24.97   3
  -8   1 -14  187.86   30.25   3
  -7   1 -14  231.13   25.39   3
  -6   1 -14   29.61   29.69   3
  -5   1 -14   33.25   29.65   3
  -4   1 -14  699.92   36.83   3
  -3   1 -14  417.83   32.99   3
  -2   1 -14   -2.56   31.33   3
  -9   2 -14  812.05   32.96   3
  -8   2 -14  177.34   29.71   3
  -7   2 -14   78.48   31.16   3
  -6   2 -14  116.60   32.24   3
  -5   2 -14  972.08   40.64   3
  -4   2 -14  -18.03   30.29   3
  -3   2 -14  681.40   40.03   3
  -2   2 -14  794.09   39.04   3
 -10   3 -14  466.34   26.11   3
  -9   3 -14   31.97   25.40   3
  -8   3 -14 1177.09   40.00   3
  -7   3 -14   72.83   30.88   3
  -6   3 -14  114.59   31.83   3
  -5   3 -14   33.62   33.92   3
  -4   3 -14 1008.17   43.38   3
  -3   3 -14  -27.17   32.89   3
  -2   3 -14  158.89   35.79   3
 -10   4 -14  428.91   25.39   3
  -9   4 -14  155.38   20.27   3
  -8   4 -14  538.68   34.98   3
  -7   4 -14   58.92   31.48   3
  -6   4 -14 1706.89   49.05   3
  -5   4 -14  870.45   43.37   3
  -4   4 -14 4182.61   67.00   3
  -3   4 -14  723.02   42.69   3
  -2   4 -14 4440.45   68.19   3
  -1   4 -14 1253.47   44.14   3
 -10   5 -14   49.57   21.80   3
  -9   5 -14   56.69   26.66   3
  -8   5 -14  173.91   31.59   3
  -7   5 -14   50.71   33.31   3
  -6   5 -14  112.35   37.03   3
  -5   5 -14  207.46   38.69   3
  -4   5 -14  732.08   43.96   3
  -3   5 -14  926.79   45.19   3
  -2   5 -14   54.78   36.60   3
  -1   5 -14 2852.14   56.68   3
   0   5 -14 2204.01   50.56   3
 -10   6 -14   60.31   21.11   3
  -9   6 -14  466.17   30.37   3
  -8   6 -14  207.36   32.21   3
  -7   6 -14   50.95   33.40   3
  -6   6 -14  206.51   38.99   3
  -5   6 -14 1598.42   52.23   3
  -4   6 -14   39.42   35.97   3
  -3   6 -14 3566.36   66.27   3
  -2   6 -14 1185.72   47.49   3
  -1   6 -14  180.54   36.80   3
   0   6 -14  492.41   38.39   3
   1   6 -14  -27.17   30.99   3
 -10   7 -14  353.19   23.02   3
  -9   7 -14   81.92   25.75   3
  -8   7 -14  309.22   32.59   3
  -7   7 -14   56.48   33.19   3
  -6   7 -14  677.64   42.29   3
  -5   7 -14  376.13   30.25   3
  -4   7 -14 1071.66   47.76   3
  -3   7 -14  118.57   36.53   3
  -2   7 -14   27.84   37.43   3
  -1   7 -14  192.85   37.12   3
   0   7 -14 2924.00   57.80   3
   1   7 -14  328.79   35.13   3
 -10   8 -14    8.81   18.15   3
  -9   8 -14  312.88   26.66   3
  -8   8 -14  742.49   35.24   3
  -7   8 -14   -7.74   32.85   3
  -6   8 -14   51.85   36.83   3
  -5   8 -14  905.82   46.10   3
  -4   8 -14  594.83   42.91   3
  -3   8 -14   29.01   36.86   3
  -2   8 -14 1081.49   47.51   3
  -1   8 -14   63.04   36.14   3
   0   8 -14   88.35   35.11   3
   1   8 -14   72.96   33.79   3
  -9   9 -14   55.39   21.79   3
  -8   9 -14  -13.02   27.29   3
  -7   9 -14 1555.71   44.57   3
  -6   9 -14   88.83   34.07   3
  -5   9 -14  961.28   45.11   3
  -4   9 -14  195.07   39.81   3
  -3   9 -14 2915.71   63.19   3
  -2   9 -14   65.12   36.79   3
  -1   9 -14 1263.11   46.64   3
   0   9 -14  134.49   35.94   3
   1   9 -14 1464.81   45.02   3
  -9  10 -14   25.97   18.29   3
  -8  10 -14   -8.71   24.10   3
  -7  10 -14  321.95   31.79   3
  -6  10 -14   41.00   32.22   3
  -5  10 -14  921.92   43.36   3
  -4  10 -14  -12.45   35.66   3
  -3  10 -14  160.15   38.43   3
  -2  10 -14   16.89   35.87   3
  -1  10 -14  681.14   38.43   3
   0  10 -14   23.78   33.36   3
   1  10 -14 2257.72   50.80   3
  -8  11 -14   87.39   20.66   3
  -7  11 -14    3.90   25.52   3
  -6  11 -14   -2.51   28.21   3
  -5  11 -14   -7.88   31.71   3
  -4  11 -14   20.96   33.08   3
  -3  11 -14   60.45   35.66   3
  -2  11 -14  100.87   35.00   3
  -1  11 -14   34.26   33.34   3
   0  11 -14  347.11   35.26   3
  -7  12 -14   15.00   19.45   3
  -6  12 -14   85.00   25.10   3
  -5  12 -14  533.68   32.44   3
  -4  12 -14  225.38   32.52   3
  -3  12 -14  337.32   33.86   3
  -2  12 -14   44.78   31.99   3
  -1  12 -14  481.89   35.32   3
   0  12 -14  251.49   31.82   3
  -6  13 -14    9.38   17.36   3
  -5  13 -14  435.58   25.40   3
  -4  13 -14   44.75   25.13   3
  -3  13 -14 1284.11   37.18   3
  -2  13 -14    7.69   26.96   3
  -1  13 -14 1834.05   40.87   3
   0  13 -14   77.05   25.88   3
  -4  14 -14   29.67   17.90   3
  -3  14 -14   36.09   20.09   3
  -2  14 -14   34.90   21.40   3
  -1  14 -14  334.50   23.05   3
  -6  -2 -13 2052.36   50.17   3
  -5  -2 -13  277.13   34.26   3
  -4  -2 -13  906.58   37.38   3
  -7  -1 -13   87.43   30.51   3
  -6  -1 -13  -14.67   30.41   3
  -5  -1 -13  109.11   30.77   3
  -4  -1 -13 3447.99   55.43   3
  -8   0 -13   18.44   29.36   3
  -7   0 -13    5.21   30.33   3
  -6   0 -13  111.88   32.13   3
  -5   0 -13  -25.61   30.13   3
  -4   0 -13   -6.20   30.36   3
  -9   1 -13  222.45   28.04   3
  -8   1 -13 3302.01   54.83   3
  -7   1 -13  106.42   30.91   3
  -6   1 -13  -14.17   29.79   3
  -5   1 -13  151.10   32.70   3
  -4   1 -13 3548.63   56.93   3
 -10   2 -13 1237.16   32.69   3
  -9   2 -13   88.85   26.81   3
  -8   2 -13  905.78   38.33   3
  -7   2 -13   39.46   30.29   3
  -6   2 -13 1974.19   48.71   3
  -5   2 -13  207.48   35.11   3
  -4   2 -13  885.34   41.84   3
 -10   3 -13   12.74   23.10   3
  -9   3 -13  428.82   30.28   3
  -8   3 -13  785.37   37.98   3
  -7   3 -13 1612.28   47.03   3
  -6   3 -13  173.95   27.87   3
  -5   3 -13  212.64   36.36   3
  -4   3 -13 1003.16   43.90   3
  -3   3 -13  702.02   39.78   3
 -10   4 -13   97.97   23.56   3
  -9   4 -13  749.31   34.51   3
  -8   4 -13   48.99   28.72   3
  -7   4 -13  -17.36   33.78   3
  -6   4 -13  233.07   35.95   3
  -5   4 -13 1392.54   48.97   3
  -4   4 -13   69.05   33.46   3
  -3   4 -1314278.75  110.19   3
 -11   5 -13   88.56   19.66   3
 -10   5 -13   35.94   23.95   3
  -9   5 -13   26.95   28.18   3
  -8   5 -13 3076.82   56.09   3
  -7   5 -13    7.56   33.58   3
  -6   5 -13  288.06   39.37   3
  -5   5 -13  508.09   41.90   3
  -4   5 -13  717.38   43.88   3
  -3   5 -13  468.58   42.67   3
  -2   5 -13 2347.05   55.17   3
 -11   6 -13   -0.66   18.28   3
 -10   6 -13  838.18   30.95   3
  -9   6 -13   70.86   26.64   3
  -8   6 -13  150.64   33.85   3
  -7   6 -13   24.10   34.44   3
  -6   6 -13 1359.87   51.28   3
  -5   6 -13  169.43   40.91   3
  -4   6 -13 2383.78   58.10   3
  -3   6 -13  643.36   42.41   3
  -2   6 -13 5374.01   74.35   3
  -1   6 -13   -3.31   34.97   3
   0   6 -13 2101.08   51.41   3
 -10   7 -13    0.31   23.41   3
  -9   7 -13  252.38   29.99   3
  -8   7 -13  560.43   37.62   3
  -7   7 -13 1912.60   53.37   3
  -6   7 -13  185.16   38.76   3
  -5   7 -13   98.86   37.87   3
  -4   7 -13  314.70   42.15   3
  -3   7 -13 1190.47   51.40   3
  -2   7 -13   22.71   36.00   3
  -1   7 -13  127.78   36.28   3
   0   7 -13 1488.01   48.52   3
   1   7 -13  643.95   38.68   3
 -10   8 -13   -0.12   22.29   3
  -9   8 -13  503.06   32.13   3
  -8   8 -13   75.63   32.27   3
  -7   8 -13 1244.12   46.26   3
  -6   8 -13  115.22   38.34   3
  -5   8 -13 1103.60   49.79   3
  -4   8 -13   94.43   40.37   3
  -3   8 -13 1724.59   55.01   3
  -2   8 -13  -40.09   36.99   3
  -1   8 -13  436.27   40.69   3
   1   8 -13 4576.33   64.98   3
 -10   9 -13  -19.31   18.47   3
  -9   9 -13  -14.95   25.61   3
  -8   9 -13  110.09   31.48   3
  -7   9 -13  -25.70   35.39   3
  -6   9 -13  587.14   42.82   3
  -5   9 -13  239.99   42.85   3
  -4   9 -13    0.60   37.15   3
  -3   9 -13   -2.54   38.81   3
  -2   9 -13    5.86   36.18   3
  -1   9 -13  100.82   36.83   3
   0   9 -13  127.19   36.80   3
   1   9 -13  283.31   36.15   3
  -9  10 -13  141.23   23.44   3
  -8  10 -13   40.56   28.58   3
  -7  10 -13  152.34   33.80   3
  -6  10 -13   79.29   35.20   3
  -5  10 -13  402.88   41.82   3
  -4  10 -13  236.97   39.92   3
  -3  10 -13  526.18   43.99   3
  -2  10 -13  614.37   43.39   3
  -1  10 -13  128.69   36.91   3
   0  10 -13  343.15   37.45   3
   1  10 -13 2250.25   50.93   3
  -8  11 -13   -9.06   24.22   3
  -7  11 -13  657.41   35.73   3
  -6  11 -13   33.16   32.32   3
  -5  11 -13  465.07   39.67   3
  -4  11 -13   68.89   35.66   3
  -3  11 -13 1115.58   48.14   3
  -2  11 -13    3.55   11.42   3
  -1  11 -13 1864.45   51.98   3
   0  11 -13  271.30   37.12   3
   1  11 -13  100.42   31.98   3
  -8  12 -13   32.58   18.54   3
  -7  12 -13  521.86   25.33   3
  -6  12 -13   43.37   28.58   3
  -5  12 -13   53.38   31.38   3
  -4  12 -13   54.51   34.09   3
  -3  12 -13 1311.62   46.56   3
  -2  12 -13   94.11   34.93   3
  -1  12 -13   -0.97   33.13   3
   0  12 -13   -0.41   31.03   3
   1  12 -13 2113.81   45.72   3
  -7  13 -13   80.70   18.02   3
  -6  13 -13   10.79   23.23   3
  -5  13 -13  100.54   27.61   3
  -4  13 -13   37.97   29.17   3
  -3  13 -13   19.24   30.58   3
  -2  13 -13   24.17   31.68   3
  -1  13 -13   73.81   31.36   3
   0  13 -13  -17.68   28.51   3
  -5  14 -13  153.18   21.04   3
  -4  14 -13   -9.79   22.76   3
  -3  14 -13  229.11   27.15   3
  -2  14 -13   11.36   26.56   3
  -1  14 -13  -14.01   26.00   3
   0  14 -13   40.88   23.46   3
  -6  -2 -12  203.53   33.91   3
  -5  -2 -12  771.46   38.66   3
  -8  -1 -12  803.77   37.41   3
  -7  -1 -12  383.04   34.06   3
  -6  -1 -12  807.36   38.08   3
  -5  -1 -12   82.35   29.75   3
  -9   0 -12   80.47   27.09   3
  -8   0 -12   18.78   29.47   3
  -7   0 -12  253.29   31.97   3
  -6   0 -12 5558.45   68.91   3
  -5   0 -12   96.07   32.52   3
 -10   1 -12  -11.41   23.02   3
  -9   1 -12   15.98   25.42   3
  -8   1 -12  722.14   36.58   3
  -7   1 -12  405.86   33.72   3
  -6   1 -12  747.68   37.87   3
  -5   1 -12   79.40   26.86   3
 -10   2 -12  345.81   27.27   3
  -9   2 -12   14.69   26.51   3
  -8   2 -12   34.07   29.69   3
  -7   2 -12 2888.75   54.47   3
  -6   2 -12  230.00   34.18   3
  -5   2 -12  819.28   38.81   3
 -10   3 -12   52.67   24.07   3
  -9   3 -12  441.02   32.09   3
  -8   3 -12 2017.57   47.08   3
  -7   3 -12   45.26   31.99   3
  -6   3 -12    5.29   32.08   3
  -5   3 -12  215.95   34.40   3
 -10   4 -12 2652.70   44.65   3
  -9   4 -12  243.18   30.56   3
  -8   4 -12  714.56   38.64   3
  -7   4 -12   37.69   31.40   3
  -6   4 -12 3498.88   63.89   3
  -5   4 -12  122.77   36.24   3
  -4   4 -12 2934.64   58.98   3
 -11   5 -12  322.27   24.76   3
 -10   5 -12    4.86   24.55   3
  -9   5 -12  -12.81   28.99   3
  -8   5 -12  694.99   40.53   3
  -7   5 -12    4.31   34.27   3
  -6   5 -12  -39.74   35.27   3
  -5   5 -12  622.30   42.44   3
  -4   5 -12   49.59   36.24   3
  -3   5 -12 3370.37   62.71   3
 -11   6 -12  624.51   26.22   3
 -10   6 -12  127.99   25.99   3
  -9   6 -12   21.67   30.70   3
  -8   6 -12  421.74   39.19   3
  -7   6 -12   72.93   35.79   3
  -6   6 -12  309.42   42.53   3
  -5   6 -12  382.65   44.23   3
  -4   6 -12  416.19   40.62   3
  -3   6 -12 9435.01   94.30   3
  -2   6 -12  122.02   37.71   3
 -11   7 -12   19.50   19.93   3
 -10   7 -12   46.52   25.20   3
  -9   7 -12   28.47   30.72   3
  -8   7 -12 2423.87   55.41   3
  -7   7 -12   79.17   38.85   3
  -6   7 -12  360.96   41.81   3
  -5   7 -12  539.38   45.40   3
  -4   7 -12  -16.10   37.61   3
  -3   7 -12   -5.48   36.66   3
 -10   8 -12  788.93   31.24   3
  -9   8 -12  125.80   31.58   3
  -8   8 -12   -7.63   33.53   3
  -7   8 -12  551.26   43.69   3
  -6   8 -12 1143.13   50.93   3
  -5   8 -12   92.91   41.43   3
  -4   8 -12  -24.49   38.03   3
 -10   9 -12   -0.25   23.75   3
  -9   9 -12  863.90   36.49   3
  -8   9 -12   19.31   33.07   3
  -7   9 -12   -6.30   37.34   3
  -6   9 -12  133.80   42.61   3
  -5   9 -12 3210.26   67.70   3
  -4   9 -12   26.22   40.76   3
 -10  10 -12   39.63   19.48   3
  -9  10 -12  570.35   31.47   3
  -8  10 -12   37.86   32.40   3
  -7  10 -12 1801.46   52.05   3
  -6  10 -12   93.11   39.03   3
  -5  10 -12  154.47   41.89   3
  -4  10 -12   51.57   40.53   3
  -9  11 -12   87.84   23.57   3
  -8  11 -12   90.49   28.17   3
  -7  11 -12   -3.04   32.77   3
  -6  11 -12  185.12   38.53   3
  -5  11 -12   64.52   38.68   3
  -4  11 -12  -11.01   37.18   3
  -8  12 -12  130.42   25.10   3
  -7  12 -12 1104.29   37.74   3
  -6  12 -12  261.10   34.03   3
  -5  12 -12   70.31   36.65   3
  -4  12 -12  401.75   39.98   3
  -3  12 -12 1483.68   50.99   3
  -7  13 -12   -8.89   23.26   3
  -6  13 -12    3.16   26.83   3
  -5  13 -12  994.07   38.56   3
  -4  13 -12  -16.74   31.56   3
  -3  13 -12  534.85   39.40   3
  -2  13 -12   43.06   34.31   3
  -1  13 -12 1494.04   45.80   3
   1  13 -12 1904.09   43.35   3
  -6  14 -12  114.31   21.43   3
  -5  14 -12   10.95   24.69   3
  -4  14 -12    3.30   27.98   3
  -3  14 -12  784.53   36.26   3
  -2  14 -12   12.05   29.85   3
  -1  14 -12   -6.09   28.80   3
   0  14 -12   13.00   26.96   3
  -4  15 -12  236.48   21.41   3
  -3  15 -12   15.84   21.93   3
  -2  15 -12   15.68   22.98   3
  -1  15 -12   84.97   23.59   3
  -7  -2 -11  486.82   36.70   3
  -6  -2 -11 3685.62   60.19   3
  -8  -1 -11 1330.96   41.33   3
  -7  -1 -11  879.44   39.34   3
  -6  -1 -11 4615.99   63.18   3
  -9   0 -11  -27.59   25.95   3
  -8   0 -11   18.03   36.04   3
  -7   0 -11  -10.86   29.80   3
  -6   0 -11  216.97   33.34   3
 -10   1 -11   85.28   24.11   3
  -9   1 -11    9.91   26.13   3
  -8   1 -11 1238.02   40.17   3
  -7   1 -11  910.42   39.67   3
  -6   1 -11 4577.47   63.55   3
 -10   2 -11 1131.59   34.51   3
  -9   2 -11   13.95   25.77   3
  -8   2 -11 1098.72   39.41   3
  -7   2 -11  378.49   34.66   3
  -6   2 -11 3574.33   59.99   3
 -10   3 -11  149.77   25.46   3
  -9   3 -11 2062.39   44.72   3
  -8   3 -11  258.78   33.49   3
  -7   3 -11   30.36   31.39   3
  -6   3 -11 1849.22   49.45   3
 -10   4 -11  266.56   27.53   3
  -9   4 -11   99.55   29.82   3
  -8   4 -11  329.07   35.54   3
  -7   4 -11  279.51   36.93   3
  -6   4 -11  116.83   34.41   3
  -5   4 -11  999.44   42.68   3
 -10   5 -11   89.62   27.45   3
  -9   5 -11    1.91   30.39   3
  -8   5 -11  245.89   35.65   3
  -7   5 -11  145.77   36.80   3
  -6   5 -11 1039.63   45.41   3
  -5   5 -11  217.16   37.17   3
  -4   5 -11  972.43   43.61   3
 -11   6 -11  151.10   23.97   3
 -10   6 -11  904.30   35.87   3
  -9   6 -11  -13.85   30.98   3
  -8   6 -11  214.05   36.80   3
  -7   6 -11  111.97   35.33   3
  -6   6 -11 1423.88   51.90   3
  -5   6 -11  255.90   41.06   3
  -4   6 -11 3817.81   66.83   3
 -11   7 -11  -45.74   22.89   3
 -10   7 -11   -1.24   27.27   3
  -9   7 -11 1734.32   46.82   3
  -8   7 -11  182.24   37.69   3
  -7   7 -11  366.46   43.07   3
  -6   7 -11  178.79   40.13   3
  -5   7 -11 4505.71   75.30   3
 -11   8 -11  227.73   23.48   3
 -10   8 -11  125.69   28.67   3
  -9   8 -11  482.06   37.15   3
  -8   8 -11  257.91   39.13   3
  -7   8 -11 1867.58   57.69   3
  -6   8 -11   83.10   41.59   3
  -5   8 -11 1889.78   58.74   3
 -10   9 -11  191.60   28.21   3
  -9   9 -11   52.27   32.23   3
  -8   9 -11  192.64   37.11   3
  -7   9 -11  -17.27   38.55   3
  -6   9 -11   -5.72   40.50   3
 -10  10 -11   10.32   23.20   3
  -9  10 -11   12.11   30.28   3
  -8  10 -11   47.32   34.69   3
  -7  10 -11 1369.25   52.02   3
  -6  10 -11  510.50   47.09   3
  -9  11 -11 2262.62   42.71   3
  -8  11 -11   16.72   31.81   3
  -7  11 -11  918.12   44.33   3
  -6  11 -11   39.13   38.29   3
  -5  11 -11 3831.32   70.89   3
  -9  12 -11  342.27   24.76   3
  -8  12 -11   61.93   28.50   3
  -7  12 -11 1644.46   45.89   3
  -6  12 -11   -6.13   36.19   3
  -8  13 -11  172.51   23.56   3
  -7  13 -11    4.30   27.51   3
  -6  13 -11   35.71   31.12   3
  -5  13 -11   55.46   33.70   3
  -4  13 -11   57.93   34.65   3
  -7  14 -11  976.26   26.89   3
  -6  14 -11   12.29   24.95   3
  -5  14 -11  102.87   29.72   3
  -4  14 -11  116.79   31.69   3
  -3  14 -11  802.78   38.64   3
  -5  15 -11 1482.98   30.96   3
  -4  15 -11   91.28   25.21   3
  -3  15 -11  175.57   28.33   3
  -2  15 -11   48.04   27.21   3
  -1  15 -11  646.44   29.65   3
   0  15 -11  -25.11   25.48   3
  -7  -2 -10  114.27   32.72   3
  -9  -1 -10  208.12   29.46   3
  -8  -1 -10   53.15   29.54   3
  -7  -1 -10   21.00   30.84   3
  -9   0 -10   -4.53   25.64   3
  -8   0 -10 3537.45   55.51   3
  -7   0 -10   73.70   30.82   3
  -9   1 -10  228.37   28.76   3
  -8   1 -10   74.73   29.49   3
  -7   1 -10   -3.26   30.32   3
  -9   2 -10  826.90   34.44   3
  -8   2 -10   25.83   25.43   3
  -7   2 -10  110.33   33.22   3
 -10   3 -10 2011.65   41.10   3
  -9   3 -10   77.68   28.34   3
  -8   3 -10 1900.09   47.40   3
  -7   3 -10  969.67   41.39   3
 -10   4 -10  303.25   29.04   3
  -9   4 -10    8.71   29.05   3
  -8   4 -10 3064.87   56.70   3
  -7   4 -10    8.60   32.38   3
  -6   4 -10 2670.16   56.87   3
 -10   5 -10   -4.36   26.83   3
  -9   5 -10  425.96   35.75   3
  -8   5 -10  680.62   41.17   3
  -7   5 -10  142.15   35.88   3
  -6   5 -10  636.09   41.03   3
  -5   5 -10   49.59   34.61   3
 -10   6 -10   55.09   29.44   3
  -9   6 -10   -4.96   32.47   3
  -8   6 -10  455.66   40.20   3
  -7   6 -10  386.80   41.59   3
  -6   6 -10  805.67   45.94   3
 -11   7 -10  -30.03   24.28   3
 -10   7 -10  885.37   37.54   3
  -9   7 -10   -1.47   33.46   3
  -8   7 -10  -25.16   37.42   3
  -7   7 -10   73.58   37.87   3
 -11   8 -10  511.14   29.49   3
 -10   8 -10 1492.82   42.99   3
  -9   8 -10  353.38   38.26   3
  -8   8 -10 1824.94   54.92   3
  -7   8 -10  348.82   44.57   3
 -11   9 -10  -12.19   22.90   3
 -10   9 -10  328.60   32.37   3
  -9   9 -10 2251.64   53.01   3
  -8   9 -10  -19.87   37.59   3
  -7   9 -10 1153.45   51.76   3
 -10  10 -10   36.42   28.26   3
  -9  10 -10  428.74   36.47   3
  -8  10 -10   31.01   36.95   3
  -7  10 -10  257.93   42.40   3
 -10  11 -10   14.68   23.92   3
  -9  11 -10   54.43   31.04   3
  -8  11 -10   10.02   31.05   3
  -7  11 -10   15.41   38.07   3
  -9  12 -10  204.67   28.12   3
  -8  12 -10   30.93   31.83   3
  -7  12 -10  338.91   39.91   3
  -6  12 -10  168.10   38.78   3
  -8  13 -10   44.07   26.91   3
  -7  13 -10  476.15   35.45   3
  -6  13 -10   18.68   32.86   3
  -7  14 -10  158.78   26.37   3
  -6  14 -10   32.61   29.22   3
  -5  14 -10  927.74   39.10   3
  -6  15 -10   80.28   22.46   3
  -5  15 -10   59.12   26.15   3
  -4  15 -10    6.62   28.02   3
  -3  15 -10  283.59   32.13   3
  -4  16 -10    4.10   19.91   3
  -3  16 -10  131.25   23.31   3
  -2  16 -10   33.25   22.32   3
  -1  16 -10  594.43   26.56   3
   0  16 -10  -18.80   21.66   3
  -8  -1  -9  647.49   36.50   3
  -8   0  -9   47.12   28.99   3
  -8   1  -9  694.97   34.78   3
  -9   2  -9   36.45   26.86   3
  -8   2  -9 5038.46   64.08   3
  -9   3  -9  235.71   31.62   3
  -8   3  -9  307.94   33.43   3
 -10   4  -9   46.83   27.76   3
  -9   4  -9 2395.04   49.07   3
  -8   4  -9  420.91   36.41   3
  -7   4  -9  957.73   43.33   3
 -10   5  -9  915.52   37.44   3
  -9   5  -9  249.33   34.35   3
  -8   5  -9   76.78   34.77   3
  -7   5  -9  316.61   38.23   3
  -6   5  -9   24.29   36.10   3
 -10   6  -9 2488.15   50.28   3
  -9   6  -9  381.42   36.24   3
  -8   6  -9  357.87   40.05   3
  -7   6  -9   56.20   35.20   3
 -10   7  -9   96.05   32.55   3
  -9   7  -9  283.08   38.12   3
  -8   7  -9  286.74   41.03   3
 -11   8  -9  646.26   33.09   3
 -10   8  -9  -10.75   32.33   3
  -9   8  -9 3261.15   62.09   3
  -8   8  -9  710.74   46.64   3
 -11   9  -9    3.65   25.40   3
 -10   9  -9 1465.08   44.43   3
  -9   9  -9   34.25   37.36   3
  -8   9  -9   -6.83   39.52   3
 -10  10  -9   87.04   30.33   3
  -9  10  -9  566.81   41.69   3
  -8  10  -9   67.08   39.65   3
 -10  11  -9  237.09   29.50   3
  -9  11  -9  330.98   36.58   3
  -8  11  -9    4.85   37.34   3
 -10  12  -9    8.63   22.07   3
  -9  12  -9  341.78   33.55   3
  -8  12  -9   -9.62   35.09   3
  -7  12  -9   20.02   38.33   3
  -9  13  -9   27.84   24.23   3
  -8  13  -9   10.23   30.26   3
  -7  13  -9   12.79   33.86   3
  -8  14  -9   82.20   23.86   3
  -7  14  -9  198.67   30.78   3
  -6  14  -9   -9.99   31.49   3
  -7  15  -9 1562.77   30.22   3
  -6  15  -9   99.37   26.71   3
  -5  15  -9   61.46   28.10   3
  -5  16  -9  384.42   23.90   3
  -4  16  -9  299.25   26.70   3
  -3  16  -9   39.47   25.55   3
  -9   3  -8  624.19   35.04   3
  -8   3  -8 6137.90   68.79   3
  -9   4  -8   57.19   30.52   3
  -8   4  -8 2100.54   49.05   3
 -10   5  -8  691.26   36.29   3
  -9   5  -8  223.54   34.20   3
  -8   5  -8  620.79   28.98   3
  -7   5  -8 4816.82   67.61   3
 -10   6  -8  130.78   32.12   3
  -9   6  -8 5237.01   70.52   3
  -8   6  -8   91.30   36.32   3
 -10   7  -8  953.61   41.41   3
  -9   7  -8   -3.03   35.32   3
  -8   7  -8  420.94   41.48   3
 -10   8  -8 1164.20   43.73   3
  -9   8  -8 1593.47   51.70   3
  -8   8  -8  574.73   44.16   3
 -10   9  -8   27.27   34.44   3
  -9   9  -8  -20.40   37.48   3
 -10  10  -8   92.88   33.88   3
  -9  10  -8 3295.24   64.93   3
 -10  11  -8   59.85   31.41   3
  -9  11  -8   67.20   37.54   3
  -8  11  -8   53.48   39.17   3
 -10  12  -8  113.39   27.56   3
  -9  12  -8  771.09   39.05   3
  -8  12  -8   19.70   37.61   3
  -9  13  -8  -27.75   28.34   3
  -8  13  -8   37.43   33.84   3
  -8  14  -8   23.07   27.54   3
  -7  14  -8   -2.78   31.56   3
  -7  15  -8  194.29   26.76   3
  -6  15  -8  131.00   29.85   3
  -6  16  -8   39.12   20.74   3
  -5  16  -8  805.77   30.76   3
  -2  17  -8   26.49   20.18   3
  -1  17  -8  256.00   21.29   3
  -9   5  -7   17.13   30.57   3
  -8   5  -7 1176.51   44.06   3
 -10   6  -7  120.40   31.78   3
  -9   6  -7 1750.14   49.35   3
  -8   6  -7 2818.55   56.92   3
 -10   7  -7   45.27   33.43   3
  -9   7  -7  850.29   44.96   3
 -10   8  -7  155.31   37.51   3
  -9   8  -7 7028.43   85.04   3
 -10   9  -7  211.18   36.83   3
  -9   9  -7  113.98   39.91   3
 -10  10  -7   -0.41   36.31   3
  -9  10  -7  762.54   47.09   3
 -10  11  -7   67.62   34.91   3
  -9  11  -7 1874.39   55.10   3
 -10  12  -7   93.69   30.20   3
  -9  12  -7  108.42   37.56   3
  -9  13  -7  103.11   32.58   3
  -8  13  -7  303.97   38.12   3
  -9  14  -7  600.59   27.09   3
  -8  14  -7   98.42   30.42   3
  -8  15  -7   -8.21   22.11   3
  -7  15  -7  500.69   32.70   3
  -6  16  -7  107.70   22.68   3
  -4  17  -7 1060.62   28.25   3
  -9   6  -6 9436.98   87.13   3
 -10   7  -6  206.33   36.69   3
  -9   7  -6  472.47   39.14   3
 -10   8  -6  107.88   38.37   3
 -10   9  -6  554.09   43.34   3
 -10  10  -6  836.31   44.68   3
 -10  11  -6   75.68   35.91   3
 -10  12  -6  186.84   34.75   3
  -9  12  -6   82.40   38.66   3
 -10  13  -6   96.56   26.73   3
  -9  13  -6 2082.06   50.61   3
  -9  14  -6   30.64   27.49   3
  -8  14  -6  308.36   35.07   3
  -8  15  -6   -5.14   25.60   3
  -7  16  -6 1036.93   29.15   3
  -5  17  -6 1972.77   33.86   3
 -10   8  -5  122.35   37.34   3
 -10   9  -5  147.32   41.40   3
 -10  10  -5 1616.82   53.24   3
 -10  12  -5   33.80   36.05   3
 -10  13  -5  330.31   31.63   3
  -9  14  -5   21.30   30.26   3
  -8  15  -5  136.90   28.78   3
  -7  16  -5   63.07   25.76   3
 -10  12  -4  -13.97   36.94   3
 -10  13  -4  175.04   34.31   3
  -9  14  -4  628.44   35.87   3
 -10  13  -3 1603.96   45.71   3
  -9  15  -3   39.35   25.12   3
  -4   6 -11 4058.30   75.47   4
  -3   6 -11  831.43   50.58   4
  -5   7 -11 4568.10   81.94   4
  -4   7 -11  132.97   44.33   4
  -3   7 -11 2193.99   61.01   4
  -2   7 -11  378.59   43.67   4
  -5   8 -11 2099.51   64.47   4
  -4   8 -11  862.26   53.80   4
  -3   8 -11   61.49   44.61   4
  -2   8 -11   37.34   42.82   4
  -1   8 -11 4031.31   69.12   4
   0   8 -11  417.46   43.29   4
  -5   9 -11  468.71   51.82   4
  -4   9 -11 1356.46   59.89   4
  -3   9 -11   66.37   45.84   4
  -2   9 -11  116.54   44.46   4
  -1   9 -11  292.61   42.95   4
   0   9 -11   12.76   40.70   4
  -5  10 -11  443.74   53.07   4
  -4  10 -11  137.64   47.26   4
  -3  10 -11 1543.13   59.78   4
  -2  10 -11  384.36   46.40   4
  -1  10 -11 1447.51   55.64   4
   0  10 -11   -9.53   40.48   4
  -4  11 -11  206.91   47.61   4
  -3  11 -11  295.88   48.59   4
  -2  11 -11  330.18   45.56   4
  -1  11 -11 3991.48   73.23   4
  -2  12 -11   79.57   42.22   4
  -6   6 -10  926.03   55.29   4
  -5   6 -10  951.42   52.94   4
  -7   7 -10  133.92   47.58   4
  -6   7 -10   16.30   45.20   4
  -5   7 -10  291.99   45.56   4
  -4   7 -10  319.98   46.16   4
  -3   7 -10  282.59   42.96   4
  -7   8 -10  469.77   54.16   4
  -6   8 -10  -26.13   48.40   4
  -5   8 -10   64.64   47.45   4
  -4   8 -10 3330.18   69.30   4
  -3   8 -10 1648.84   55.10   4
  -2   8 -10  -38.23   39.18   4
  -7   9 -10 1372.07   61.46   4
  -6   9 -10   36.76   49.39   4
  -5   9 -10  193.29   49.11   4
  -4   9 -10  274.21   45.81   4
  -3   9 -10 4162.67   74.32   4
  -2   9 -10   58.84   41.65   4
  -1   9 -10  304.95   42.44   4
   0   9 -10  633.02   45.57   4
   1   9 -10 5659.87   74.80   4
  -7  10 -10  285.47   50.24   4
  -6  10 -10   73.19   47.53   4
  -5  10 -10 1721.28   62.38   4
  -4  10 -10  194.61   49.39   4
  -3  10 -10  120.96   46.47   4
  -2  10 -10   18.70   43.68   4
  -1  10 -10 8193.39   91.56   4
   0  10 -10  271.99   42.74   4
   1  10 -10  124.27   41.96   4
  -6  11 -10   19.25   47.09   4
  -5  11 -10   85.03   46.30   4
  -4  11 -10  283.02   49.19   4
  -3  11 -10   36.17   43.84   4
  -2  11 -10   63.41   44.92   4
  -1  11 -10  -23.24   40.59   4
   0  11 -10    3.85   39.73   4
   1  11 -10    7.74   37.71   4
  -6  12 -10  179.62   44.92   4
  -5  12 -10 1237.67   56.45   4
  -4  12 -10  104.87   48.08   4
  -3  12 -10   -4.92   44.52   4
  -2  12 -10   -1.74   44.46   4
  -1  12 -10 1722.44   56.51   4
   0  12 -10  536.13   45.32   4
  -4  13 -10   20.50   41.93   4
  -3  13 -10 1415.94   57.16   4
  -2  13 -10  -46.04   42.75   4
  -1  13 -10   30.00   39.06   4
  -7   5  -9  359.40   46.77   4
  -6   5  -9    3.10   40.79   4
  -7   6  -9   88.64   44.20   4
  -6   6  -9 1485.71   54.72   4
  -8   7  -9  377.40   51.15   4
  -7   7  -9 2545.28   69.32   4
  -6   7  -9  263.43   46.99   4
  -5   7  -9 1271.14   54.87   4
  -4   7  -9 1342.84   51.40   4
  -8   8  -9  800.35   58.55   4
  -7   8  -9  223.03   48.02   4
  -6   8  -9   82.12   43.41   4
  -5   8  -9  477.87   46.52   4
  -4   8  -9  615.90   48.17   4
  -3   8  -9  129.50   42.08   4
  -8   9  -9   16.81   48.44   4
  -7   9  -9  210.78   48.24   4
  -6   9  -9   91.35   45.33   4
  -5   9  -9  636.53   50.20   4
  -4   9  -9  150.82   45.52   4
  -3   9  -9   41.46   43.57   4
  -2   9  -9 2467.36   59.25   4
  -1   9  -9  601.77   44.32   4
  -8  10  -9   93.18   45.99   4
  -7  10  -9  148.96   50.10   4
  -6  10  -9 1469.73   62.21   4
  -5  10  -9 1229.19   59.82   4
  -4  10  -9  767.63   51.79   4
  -3  10  -9   24.74   41.81   4
  -2  10  -9  252.82   43.39   4
  -1  10  -9 1375.95   52.81   4
   0  10  -9  513.71   43.37   4
   1  10  -9  514.55   41.34   4
  -7  11  -9 6456.48   92.76   4
  -6  11  -9  200.52   47.61   4
  -5  11  -9  395.18   50.12   4
  -4  11  -9   63.89   46.65   4
  -3  11  -910699.50  112.16   4
  -2  11  -9  525.00   48.08   4
  -1  11  -9  651.32   46.22   4
   0  11  -9  133.97   38.63   4
   1  11  -9 2349.71   57.80   4
  -7  12  -9   55.81   45.17   4
  -6  12  -9   55.89   46.03   4
  -5  12  -9 2692.46   70.27   4
  -4  12  -9   35.52   44.50   4
  -2  12  -9   31.77   42.96   4
  -1  12  -9 2976.37   64.18   4
   0  12  -9   30.37   39.85   4
  -6  13  -9  453.16   47.93   4
  -5  13  -9  -31.74   43.03   4
  -4  13  -9   16.51   44.27   4
  -3  13  -9  251.19   44.73   4
  -2  13  -9   -2.10   40.62   4
  -1  13  -9   18.74   42.32   4
   0  13  -9  293.58   44.18   4
  -5  14  -9  845.52   48.74   4
  -4  14  -9  145.38   42.01   4
  -3  14  -9   21.18   43.32   4
  -2  14  -9   75.11   43.14   4
  -1  14  -9 1215.82   51.53   4
  -7   5  -8 5439.89   79.68   4
  -8   6  -8   78.18   43.77   4
  -7   6  -8   99.38   44.82   4
  -6   6  -8   98.12   42.80   4
  -9   7  -8   44.04   44.43   4
  -8   7  -8  509.96   52.37   4
  -7   7  -8  393.11   46.76   4
  -6   7  -8 2748.72   63.64   4
  -5   7  -8   60.33   39.91   4
  -9   8  -8 1914.11   64.32   4
  -8   8  -8  696.29   52.42   4
  -7   8  -8  130.06   47.90   4
  -6   8  -8 3417.24   72.56   4
  -5   8  -8 1736.75   57.74   4
  -4   8  -8 2118.06   54.51   4
  -9   9  -8   63.13   46.69   4
  -8   9  -8  345.59   49.27   4
  -7   9  -8 2636.93   70.40   4
  -6   9  -8  313.64   49.43   4
  -5   9  -8  625.36   50.89   4
  -4   9  -8  880.44   49.96   4
  -3   9  -8 5831.06   80.56   4
  -2   9  -8  716.81   47.12   4
  -9  10  -8 3854.11   75.25   4
  -8  10  -8  372.62   52.53   4
  -7  10  -8 1966.42   63.97   4
  -6  10  -8   69.25   46.88   4
  -5  10  -8  513.74   49.26   4
  -4  10  -8   71.30   44.86   4
  -3  10  -8 6497.12   88.38   4
  -2  10  -8  463.87   46.07   4
  -1  10  -8 1589.91   51.71   4
   0  10  -8  143.67   36.26   4
  -8  11  -8   77.00   45.37   4
  -7  11  -8  142.31   47.86   4
  -6  11  -8  242.56   50.15   4
  -5  11  -8  149.88   50.40   4
  -4  11  -8   97.89   45.31   4
  -3  11  -8  669.50   50.28   4
  -2  11  -8  263.02   44.35   4
  -1  11  -8  164.78   42.31   4
   0  11  -8  123.39   39.46   4
  -8  12  -8   32.35   42.28   4
  -7  12  -8  216.36   47.34   4
  -6  12  -8  481.20   51.86   4
  -5  12  -8  897.41   55.63   4
  -4  12  -8  209.67   46.31   4
  -3  12  -8 1109.65   54.56   4
  -2  12  -8   64.57   42.39   4
  -1  12  -8  522.76   47.11   4
   0  12  -8  131.68   38.60   4
  -7  13  -8 1636.83   54.72   4
  -6  13  -8   29.12   41.91   4
  -5  13  -8   95.83   43.87   4
  -4  13  -8  228.48   48.82   4
  -3  13  -8  168.77   46.54   4
  -2  13  -8   21.10   43.84   4
  -1  13  -8 2850.46   64.77   4
   0  13  -8   47.93   38.79   4
  -6  14  -8   47.87   41.43   4
  -5  14  -8  113.60   43.30   4
  -4  14  -8  130.50   42.03   4
  -3  14  -8    7.80   41.26   4
  -2  14  -8   21.28   16.17   4
  -1  14  -8    3.56   39.29   4
   0  14  -8   28.68   40.66   4
  -5  15  -8   85.09   35.91   4
  -4  15  -8  734.82   44.39   4
  -3  15  -8   56.78   39.45   4
  -2  15  -8  194.21   39.67   4
  -1  15  -8   45.37   38.27   4
  -8   5  -7 1393.78   53.65   4
  -9   6  -7 2276.56   61.66   4
  -8   6  -7 3353.40   69.17   4
  -7   6  -7  691.74   47.83   4
  -9   7  -7 1195.87   56.77   4
  -8   7  -7   65.52   44.82   4
  -7   7  -7 3412.14   71.01   4
  -6   7  -7  138.94   43.99   4
 -10   8  -7  213.32   46.70   4
  -9   8  -7 8310.65  100.25   4
  -8   8  -7  442.40   52.14   4
  -7   8  -7  796.01   50.92   4
  -6   8  -7  101.96   43.55   4
  -5   8  -7 2440.12   62.38   4
 -10   9  -7  289.72   46.17   4
  -9   9  -7  154.29   48.06   4
  -8   9  -7 4400.63   82.91   4
  -7   9  -7  112.64   45.33   4
  -6   9  -7 2238.62   63.28   4
  -5   9  -7  111.12   42.46   4
  -4   9  -7 5023.38   77.32   4
  -3   9  -7  405.89   43.18   4
 -10  10  -7   60.37   44.24   4
  -9  10  -7  854.30   55.42   4
  -8  10  -7  759.39   53.85   4
  -7  10  -7 1201.68   58.47   4
  -6  10  -7   99.34   45.63   4
  -5  10  -7  175.77   46.33   4
  -4  10  -7    4.91   42.64   4
  -3  10  -7 5006.58   77.98   4
  -2  10  -7 2708.63   62.03   4
  -1  10  -7   94.18   36.77   4
  -9  11  -7 2018.27   60.97   4
  -8  11  -7  458.26   51.61   4
  -7  11  -7   57.05   45.15   4
  -6  11  -7   92.46   48.03   4
  -5  11  -713705.39  126.67   4
  -4  11  -7   39.30   46.76   4
  -3  11  -7  426.20   50.11   4
  -2  11  -7   76.61   44.80   4
  -1  11  -714100.52  113.74   4
   0  11  -7  125.61   36.32   4
  -9  12  -7  121.04   41.52   4
  -8  12  -7  178.53   46.97   4
  -7  12  -7 2114.04   62.67   4
  -6  12  -7   61.85   47.10   4
  -5  12  -7  650.78   51.44   4
  -4  12  -7   52.75   47.99   4
  -3  12  -7 2142.06   64.62   4
  -2  12  -7  368.98   49.06   4
  -1  12  -7  430.82   43.00   4
   0  12  -7  -11.04   39.63   4
  -8  13  -7  256.25   44.47   4
  -7  13  -7   56.59   42.85   4
  -6  13  -7   -9.57   42.12   4
  -5  13  -7  351.75   48.31   4
  -4  13  -7  251.36   49.09   4
  -3  13  -7   55.60   46.70   4
  -2  13  -7  638.37   50.86   4
  -1  13  -7  328.57   42.97   4
   0  13  -7  132.38   41.80   4
  -7  14  -7  532.97   44.27   4
  -6  14  -7  260.60   42.89   4
  -5  14  -7  301.50   44.18   4
  -4  14  -7  220.65   45.32   4
  -3  14  -7 1231.66   53.18   4
  -2  14  -7  -52.14   39.40   4
  -1  14  -7   38.23   40.62   4
   0  14  -7   62.29   42.70   4
  -6  15  -7   -8.73   35.88   4
  -5  15  -7  858.50   46.15   4
  -4  15  -7  345.12   40.26   4
  -3  15  -7   93.15   41.44   4
  -2  15  -7  590.87   45.70   4
  -1  15  -7 1917.18   54.43   4
  -3  16  -7 1060.27   41.68   4
  -9   6  -611530.17  106.24   4
  -8   6  -6   71.28   39.83   4
 -10   7  -6  248.18   46.29   4
  -9   7  -6  631.53   49.05   4
  -8   7  -6  161.22   46.10   4
  -7   7  -6   24.52   40.62   4
 -10   8  -6  156.17   45.93   4
  -9   8  -6  536.82   52.38   4
  -8   8  -6 9949.25  106.76   4
  -7   8  -6  850.60   53.03   4
  -6   8  -6 1776.56   58.57   4
 -10   9  -6  625.64   51.35   4
  -9   9  -6 6962.69   95.26   4
  -8   9  -6  250.78   48.32   4
  -7   9  -6  256.25   48.53   4
  -6   9  -6    8.38   44.06   4
  -5   9  -6 6627.28   88.18   4
  -4   9  -6 2021.33   59.51   4
 -10  10  -6  956.44   54.27   4
  -9  10  -6  196.99   48.12   4
  -8  10  -6    6.93   44.80   4
  -7  10  -6 2455.17   70.07   4
  -6  10  -6  695.83   53.50   4
  -5  10  -6   32.22   44.47   4
  -4  10  -6   42.16   44.48   4
  -3  10  -6 9021.18   98.30   4
  -2  10  -6 1264.97   49.41   4
 -10  11  -6   96.23   42.60   4
  -9  11  -6  203.11   48.49   4
  -8  11  -6  204.26   48.38   4
  -7  11  -6  212.77   47.07   4
  -6  11  -6 1132.88   56.67   4
  -5  11  -6  100.54   46.19   4
  -4  11  -6  231.06   47.96   4
  -3  11  -6  270.13   48.40   4
  -2  11  -6   68.51   41.78   4
  -1  11  -6   14.79   40.81   4
   0  11  -6  694.75   45.12   4
 -10  12  -6  202.46   43.72   4
  -9  12  -6   88.80   43.00   4
  -8  12  -6  248.90   48.22   4
  -7  12  -6 2203.62   63.22   4
  -6  12  -6  209.07   47.40   4
  -5  12  -6  -32.43   46.12   4
  -4  12  -6  167.28   50.17   4
  -3  12  -6 5960.18   89.71   4
  -2  12  -6 1173.57   54.40   4
  -1  12  -6  683.09   48.25   4
   0  12  -6  353.97   40.52   4
  -9  13  -6 2111.17   55.58   4
  -8  13  -6  141.15   42.82   4
  -7  13  -6  332.39   46.71   4
  -6  13  -6   34.68   43.23   4
  -5  13  -6 2925.89   70.76   4
  -4  13  -6  205.87   48.00   4
  -3  13  -6   68.42   47.24   4
  -2  13  -6   75.26   44.37   4
  -1  13  -6 4053.04   71.91   4
   0  13  -6   84.75   41.36   4
  -8  14  -6  335.23   39.85   4
  -7  14  -6  664.93   44.82   4
  -6  14  -6  447.63   46.10   4
  -5  14  -6  138.19   42.81   4
  -4  14  -6  445.68   47.96   4
  -3  14  -6  356.56   45.48   4
  -2  14  -6  678.73   47.60   4
  -1  14  -6   26.91   42.14   4
   0  14  -6  336.33   44.31   4
  -7  15  -6   -0.40   35.36   4
  -6  15  -6   21.47   37.89   4
  -5  15  -6  368.45   43.12   4
  -4  15  -6  964.21   46.51   4
  -3  15  -6   22.65   37.54   4
  -2  15  -6 1561.61   53.68   4
  -1  15  -6   46.81   41.27   4
  -6  16  -6   94.18   32.76   4
  -5  16  -6   66.17   33.91   4
  -4  16  -6   21.80   34.49   4
  -3  16  -6  952.56   41.18   4
  -2  16  -6   92.81   35.75   4
  -8   6  -5 6467.54   82.24   4
  -9   7  -5 7735.76   93.38   4
  -8   7  -5  250.94   43.18   4
  -7   7  -5  262.78   42.19   4
 -10   8  -5  213.30   47.87   4
  -9   8  -5 1078.52   53.30   4
  -8   8  -5  770.00   52.24   4
  -7   8  -5 3164.42   67.84   4
  -6   8  -5  -14.48   41.05   4
 -11   9  -5   93.05   41.93   4
 -10   9  -5  189.78   47.20   4
  -9   9  -5  162.53   47.95   4
  -8   9  -5  481.46   49.34   4
  -7   9  -5  151.99   46.50   4
  -6   9  -5 3352.53   70.29   4
  -5   9  -5 1349.74   53.39   4
 -11  10  -5 1352.63   53.74   4
 -10  10  -5 1852.39   60.53   4
  -9  10  -5  195.99   46.42   4
  -8  10  -5 1208.80   57.82   4
  -7  10  -5  650.83   52.28   4
  -6  10  -5  188.98   47.57   4
  -5  10  -5  283.90   46.20   4
  -4  10  -5  420.24   45.45   4
  -3  10  -5 1337.78   51.29   4
 -11  11  -5   50.70   42.02   4
  -9  11  -5 1777.37   62.48   4
  -8  11  -5  123.45   47.45   4
  -7  11  -5 3428.38   74.66   4
  -6  11  -5   35.58   44.55   4
  -5  11  -5 3973.52   78.42   4
  -4  11  -5   -6.86   43.38   4
  -3  11  -5 6962.65   90.22   4
  -2  11  -5   41.82   43.49   4
  -1  11  -5 4644.83   71.46   4
   0  11  -5  206.22   38.36   4
 -10  12  -5   68.85   40.70   4
  -9  12  -5  345.58   46.96   4
  -8  12  -5  131.05   46.63   4
  -7  12  -5  524.67   50.42   4
  -6  12  -5  270.05   48.05   4
  -5  12  -5 4325.06   81.51   4
  -4  12  -5  544.54   52.87   4
  -3  12  -5 1705.06   61.83   4
  -2  12  -5  369.60   45.51   4
  -1  12  -5 6226.55   84.06   4
   0  12  -5   67.86   40.86   4
 -10  13  -5  364.95   41.77   4
  -9  13  -5  307.71   44.16   4
  -8  13  -5  149.74   43.30   4
  -7  13  -5   25.12   43.54   4
  -6  13  -5   16.15   43.42   4
  -5  13  -5  181.59   47.60   4
  -4  13  -5   58.19   45.91   4
  -3  13  -5  118.06   48.58   4
  -2  13  -5  989.08   52.99   4
  -1  13  -5  141.50   44.42   4
   0  13  -5   71.89   39.93   4
  -9  14  -5   33.77   36.49   4
  -8  14  -5  348.35   40.33   4
  -7  14  -5  926.60   48.48   4
  -6  14  -5  129.08   44.39   4
  -5  14  -5  331.83   46.80   4
  -4  14  -5  295.51   46.56   4
  -3  14  -5   77.81   42.21   4
  -2  14  -5  350.63   44.15   4
  -1  14  -5 1308.74   54.94   4
   0  14  -5 1514.43   55.13   4
  -8  15  -5  137.70   35.10   4
  -7  15  -5   57.86   37.05   4
  -6  15  -5   41.29   38.62   4
  -5  15  -5 1711.96   54.36   4
  -4  15  -5  -16.79   39.19   4
  -3  15  -5 2478.14   60.50   4
  -2  15  -5   86.65   42.54   4
  -1  15  -5  751.56   47.80   4
  -7  16  -5   90.79   31.33   4
  -6  16  -5  -27.45   34.67   4
  -5  16  -5  220.38   36.14   4
  -4  16  -5  833.72   42.04   4
  -3  16  -5   25.14   34.09   4
  -2  16  -5  469.36   40.58   4
  -4  17  -5   66.96   28.00   4
  -3  17  -5  140.92   29.33   4
  -9   7  -4 2352.04   62.22   4
  -8   7  -4  -40.93   42.32   4
 -10   8  -4  716.75   49.24   4
  -9   8  -4  647.28   50.85   4
  -8   8  -4 1042.27   53.54   4
  -7   8  -4  901.66   51.49   4
 -11   9  -4 2061.75   59.48   4
 -10   9  -4  183.06   47.11   4
  -9   9  -4 5274.22   83.84   4
  -8   9  -4 1157.33   57.35   4
  -7   9  -4 4333.21   76.64   4
  -6   9  -4  338.63   45.95   4
  -5   9  -4 4781.99   72.66   4
 -11  10  -4  721.63   49.85   4
 -10  10  -4  241.46   46.66   4
  -9  10  -4  580.48   50.32   4
  -8  10  -4 1601.89   62.52   4
  -7  10  -4  440.24   47.72   4
  -6  10  -4  412.63   46.70   4
  -5  10  -4 6364.40   87.64   4
  -4  10  -4 1222.89   51.98   4
 -11  11  -4   11.16   40.56   4
 -10  11  -4  237.14   47.15   4
  -9  11  -4  200.02   49.18   4
  -8  11  -4  157.77   48.24   4
  -7  11  -4    9.96   45.64   4
  -6  11  -4  286.51   47.34   4
  -5  11  -4  191.36   48.47   4
  -4  11  -4 1258.40   54.69   4
  -3  11  -4   84.96   43.71   4
  -2  11  -4  112.46   39.15   4
  -1  11  -4   33.29   36.17   4
 -11  12  -4 1503.14   49.90   4
 -10  12  -4   21.26   39.75   4
  -9  12  -4  849.66   52.04   4
  -8  12  -4  175.76   48.90   4
  -7  12  -4  409.60   49.50   4
  -6  12  -4 1117.73   57.55   4
  -5  12  -4 2315.38   66.75   4
  -4  12  -4   32.89   46.57   4
  -3  12  -4  403.37   47.90   4
  -2  12  -4 1297.52   54.57   4
  -1  12  -4 3864.98   68.52   4
   0  12  -4   51.14   34.66   4
 -10  13  -4  175.12   41.21   4
  -9  13  -4 1588.30   54.12   4
  -8  13  -4   69.92   44.38   4
  -7  13  -4 2170.44   62.29   4
  -6  13  -4  471.64   49.02   4
  -5  13  -4  361.61   48.56   4
  -4  13  -4  127.52   48.63   4
  -3  13  -4 4244.75   80.13   4
  -2  13  -4   85.85   43.38   4
  -1  13  -4  366.33   46.82   4
   0  13  -4 1047.53   49.31   4
 -10  14  -4  -19.18   32.30   4
  -9  14  -4  695.36   43.26   4
  -8  14  -4  429.05   42.60   4
  -7  14  -4  733.89   49.43   4
  -6  14  -4   13.23   43.24   4
  -5  14  -4 1068.37   55.84   4
  -4  14  -4 1331.31   55.73   4
  -3  14  -4   33.31   43.95   4
  -2  14  -4 1423.98   54.62   4
  -1  14  -4 1079.71   53.47   4
  -9  15  -4  247.56   33.48   4
  -8  15  -4  984.24   42.44   4
  -7  15  -4  194.26   38.38   4
  -6  15  -4  383.37   41.48   4
  -5  15  -4   22.99   39.05   4
  -4  15  -4  295.70   45.58   4
  -3  15  -4  166.88   42.92   4
  -2  15  -4 3058.66   63.94   4
  -1  15  -4   86.92   43.25   4
  -8  16  -4   41.93   28.40   4
  -7  16  -4  285.24   33.60   4
  -6  16  -4   76.12   35.46   4
  -5  16  -4 1134.88   44.62   4
  -4  16  -4  669.32   40.46   4
  -3  16  -4   59.01   36.73   4
  -2  16  -4 1334.27   47.16   4
  -5  17  -4  400.00   31.47   4
  -4  17  -4  -24.05   29.69   4
  -3  17  -4  513.45   32.27   4
  -9   7  -3  668.97   49.11   4
  -8   7  -3   63.29   41.37   4
 -10   8  -3  108.00   43.70   4
  -9   8  -3 7762.40   95.64   4
  -8   8  -3  492.86   47.34   4
  -7   8  -3 2307.84   59.23   4
 -11   9  -3  -26.68   44.63   4
 -10   9  -3  546.87   48.25   4
  -9   9  -3   22.80   44.38   4
  -8   9  -3   70.65   46.92   4
  -7   9  -3   75.86   45.35   4
  -6   9  -3 2472.08   60.24   4
 -11  10  -3  565.83   49.20   4
 -10  10  -3  428.07   48.83   4
  -9  10  -3 2367.41   66.17   4
  -8  10  -3 1134.87   58.25   4
  -7  10  -3    4.43   41.56   4
  -6  10  -3  192.23   41.83   4
  -5  10  -3 4699.21   75.48   4
  -4  10  -3  431.46   42.80   4
 -11  11  -3  436.20   45.21   4
 -10  11  -3  519.75   50.15   4
  -9  11  -3   84.27   48.43   4
  -8  11  -3  502.29   53.37   4
  -7  11  -3 1362.50   58.20   4
  -6  11  -3  -10.45   42.79   4
  -5  11  -3   40.23   43.78   4
  -4  11  -3  123.16   44.12   4
  -3  11  -3 5303.51   78.32   4
  -2  11  -3   13.23   40.36   4
 -11  12  -3  364.03   42.79   4
 -10  12  -3  351.36   45.29   4
  -9  12  -3 3900.66   74.08   4
  -8  12  -3   11.54   45.68   4
  -7  12  -3  188.13   48.36   4
  -6  12  -3  441.07   52.46   4
  -5  12  -3 1797.51   60.92   4
  -4  12  -3  441.47   48.65   4
  -3  12  -3  879.90   50.10   4
  -2  12  -3   65.36   42.37   4
  -1  12  -3 1932.58   54.86   4
   0  12  -3  563.41   42.87   4
 -11  13  -3   49.79   34.89   4
 -10  13  -3 1783.74   53.99   4
  -9  13  -3  121.56   41.21   4
  -8  13  -3   72.07   43.94   4
  -7  13  -3   58.60   45.55   4
  -6  13  -3   16.11   47.06   4
  -5  13  -3   19.62   44.98   4
  -4  13  -3  273.33   48.84   4
  -3  13  -3  154.35   48.35   4
  -2  13  -3  719.81   49.29   4
  -1  13  -3   65.37   42.29   4
   0  13  -3   55.93   40.55   4
 -10  14  -3  200.15   34.89   4
  -9  14  -3 1465.14   48.29   4
  -8  14  -3  121.46   42.30   4
  -7  14  -3  163.82   42.94   4
  -6  14  -3   40.64   42.94   4
  -5  14  -3 1730.89   59.41   4
  -4  14  -3  555.57   51.23   4
  -3  14  -3  270.10   48.82   4
  -2  14  -3 5417.50   82.58   4
  -1  14  -3 1023.47   50.95   4
  -9  15  -3   51.43   33.49   4
  -8  15  -3   46.00   36.06   4
  -7  15  -3  750.93   45.09   4
  -6  15  -3   43.19   41.52   4
  -5  15  -3  169.21   43.46   4
  -4  15  -3   14.16   40.52   4
  -3  15  -3 3442.51   67.10   4
  -2  15  -3   31.25   40.89   4
  -1  15  -3 1947.95   56.70   4
  -8  16  -3  190.31   32.02   4
  -7  16  -3  325.46   36.74   4
  -6  16  -3  314.00   37.48   4
  -5  16  -3  364.97   39.79   4
  -4  16  -3  380.52   40.52   4
  -3  16  -3   42.34   36.51   4
  -2  16  -3 1077.80   44.89   4
  -6  17  -3  648.25   33.07   4
  -5  17  -3   44.99   30.85   4
  -4  17  -3 1060.09   37.03   4
  -3  17  -3  439.66   33.95   4
 -10   8  -2   40.76   44.74   4
  -9   8  -2 1932.98   60.14   4
  -8   8  -2  643.48   47.60   4
 -11   9  -2 5968.49   84.24   4
 -10   9  -2  128.64   44.85   4
  -9   9  -2  530.68   50.47   4
  -8   9  -2  183.35   43.82   4
  -7   9  -211186.15  105.61   4
  -6   9  -2   71.72   37.61   4
 -11  10  -2 2295.22   63.91   4
 -10  10  -2    5.28   46.34   4
  -9  10  -2   96.97   45.33   4
  -8  10  -2   -3.58   46.15   4
  -7  10  -2  292.05   43.28   4
  -6  10  -2   63.30   41.49   4
  -5  10  -2 3847.74   68.83   4
 -11  11  -2   30.54   43.69   4
 -10  11  -2   65.02   44.22   4
  -9  11  -2    0.27   44.99   4
  -8  11  -2 1348.08   60.10   4
  -7  11  -2  294.92   45.13   4
  -6  11  -2  175.87   42.79   4
  -5  11  -2  151.31   44.36   4
  -4  11  -2  890.18   50.48   4
  -3  11  -2  353.39   43.49   4
  -2  11  -2   38.80   37.32   4
 -11  12  -2  390.51   43.58   4
 -10  12  -2  280.74   48.49   4
  -9  12  -2  485.10   51.02   4
  -8  12  -2   26.24   44.33   4
  -7  12  -2  551.99   53.36   4
  -6  12  -2  549.41   50.43   4
  -5  12  -2 1286.04   56.26   4
  -4  12  -2   24.01   43.80   4
  -3  12  -2 3821.51   71.56   4
  -2  12  -2   32.45   42.76   4
  -1  12  -2  549.55   46.59   4
   0  12  -2  762.95   46.76   4
 -11  13  -2 3934.30   59.57   4
 -10  13  -2   98.06   41.81   4
  -9  13  -2  170.94   44.79   4
  -8  13  -2   73.39   43.10   4
  -7  13  -2 1585.71   60.51   4
  -6  13  -2  162.46   46.58   4
  -5  13  -2 1005.91   55.76   4
  -4  13  -2  -13.11   42.78   4
  -3  13  -2 1414.43   55.86   4
  -2  13  -2   50.45   42.88   4
  -1  13  -2 3606.19   68.97   4
   0  13  -2  136.50   40.66   4
 -10  14  -2  172.24   36.10   4
  -9  14  -2 1049.60   48.43   4
  -8  14  -2   17.85   39.63   4
  -7  14  -2   78.98   44.57   4
  -6  14  -2   48.57   45.89   4
  -5  14  -2 3424.38   73.14   4
  -4  14  -2   64.59   43.05   4
  -3  14  -2 2234.89   60.56   4
  -2  14  -2 2241.93   62.02   4
  -1  14  -2 1427.56   53.98   4
  -9  15  -2  158.21   35.52   4
  -8  15  -2  931.83   44.96   4
  -7  15  -2  119.24   39.35   4
  -6  15  -2  103.83   40.79   4
  -5  15  -2  316.41   43.52   4
  -4  15  -2 4368.79   74.69   4
  -3  15  -2  844.50   50.06   4
  -2  15  -2 1544.57   55.47   4
  -1  15  -2  557.21   48.76   4
  -8  16  -2   18.54   30.87   4
  -7  16  -2  293.82   38.03   4
  -6  16  -2  189.48   39.80   4
  -5  16  -2 1336.56   48.72   4
  -4  16  -2   -4.42   35.59   4
  -3  16  -2 1712.68   51.61   4
  -2  16  -2  503.97   42.80   4
  -1  16  -2 2412.85   56.83   4
  -6  17  -2   97.36   31.56   4
  -5  17  -2  303.19   34.38   4
  -4  17  -2  623.75   36.55   4
  -3  17  -2  153.99   32.36   4
  -2  17  -2  103.62   33.03   4
  -9   7  -111864.17  103.00   4
 -10   8  -1  999.59   54.46   4
  -9   8  -1 6024.71   81.72   4
  -8   8  -1   51.27   38.23   4
 -11   9  -1  753.92   53.00   4
 -10   9  -1  187.23   46.06   4
  -9   9  -1  113.68   44.80   4
  -8   9  -1  372.82   44.07   4
  -7   9  -1  -11.83   38.55   4
 -11  10  -1  310.97   49.39   4
 -10  10  -1  742.01   55.69   4
  -9  10  -1  310.43   49.09   4
  -8  10  -1   61.36   42.75   4
  -7  10  -1 1051.28   51.12   4
  -6  10  -1  211.64   42.49   4
  -5  10  -1  508.53   43.91   4
 -11  11  -1 2713.58   65.51   4
 -10  11  -1  611.47   53.64   4
  -9  11  -1  694.89   53.40   4
  -8  11  -1  483.83   47.93   4
  -7  11  -1  779.55   50.08   4
  -6  11  -1   28.00   40.72   4
  -5  11  -1 8484.71   97.09   4
  -4  11  -1  171.75   42.64   4
  -3  11  -1 1268.90   49.29   4
 -11  12  -1  109.73   42.39   4
 -10  12  -1  193.04   45.34   4
  -9  12  -1   -5.89   45.67   4
  -8  12  -1   96.02   47.03   4
  -7  12  -1  -10.38   43.25   4
  -6  12  -1  180.39   43.57   4
  -5  12  -1  370.70   48.69   4
  -4  12  -1  121.75   43.13   4
  -3  12  -1 6067.25   84.83   4
  -2  12  -1  350.98   46.43   4
  -1  12  -1  -51.76   41.35   4
   0  12  -1  -24.12   38.80   4
 -11  13  -1   58.70   37.81   4
 -10  13  -1  377.04   44.42   4
  -9  13  -1   56.08   42.63   4
  -8  13  -1  131.34   45.52   4
  -7  13  -1  181.60   46.35   4
  -6  13  -1  -13.66   44.94   4
  -5  13  -1   38.49   44.20   4
  -4  13  -1 1878.64   60.62   4
  -3  13  -1  312.64   45.96   4
  -2  13  -1  114.26   42.84   4
  -1  13  -1   24.14   39.39   4
   0  13  -1   18.82   29.35   4
 -11  14  -1  254.27   31.24   4
 -10  14  -1  311.92   39.31   4
  -9  14  -1 1338.31   49.43   4
  -8  14  -1  201.45   44.93   4
  -7  14  -1 1993.18   59.63   4
  -6  14  -1  557.30   48.71   4
  -5  14  -1 1891.74   59.68   4
  -4  14  -1 3386.48   72.18   4
  -3  14  -1 2553.20   66.07   4
  -2  14  -1 2403.45   60.82   4
  -1  14  -1  465.85   47.69   4
 -10  15  -1  118.88   29.63   4
  -9  15  -1 1283.33   44.30   4
  -8  15  -1  448.18   42.89   4
  -7  15  -1  741.77   47.35   4
  -5  15  -1 3956.20   72.06   4
  -4  15  -1  109.52   43.04   4
  -3  15  -1  732.84   48.87   4
  -2  15  -1  186.12   43.54   4
  -1  15  -1 6344.58   81.82   4
  -8  16  -1  128.18   35.28   4
  -7  16  -1  353.83   40.86   4
  -6  16  -1 1041.74   47.46   4
  -5  16  -1   53.84   39.16   4
  -4  16  -1  128.99   39.49   4
  -3  16  -1   41.02   38.65   4
  -2  16  -1 1003.63   47.57   4
  -1  16  -1  311.36   43.37   4
  -7  17  -1  -19.91   28.56   4
  -6  17  -1   45.96   32.29   4
  -5  17  -1  215.76   35.95   4
  -4  17  -1 1051.04   39.59   4
  -3  17  -1  -33.74   31.36   4
  -2  17  -1  -16.58   32.06   4
  -9   7   0 1863.89   56.06   4
 -10   8   0 4114.46   73.25   4
  -9   8   0    5.89   42.81   4
  -8   8   0  557.41   46.03   4
 -11   9   0  546.84   50.40   4
 -10   9   0  344.33   49.14   4
  -9   9   0 6680.72   89.42   4
  -8   9   0  472.86   44.24   4
  -7   9   0  260.54   40.88   4
 -11  10   0 2596.52   65.62   4
 -10  10   0  275.22   49.68   4
  -9  10   0  183.80   50.06   4
  -8  10   0  -12.79   41.52   4
  -7  10   0 1218.62   52.43   4
  -6  10   0  308.95   42.84   4
  -5  10   0  467.45   43.11   4
 -11  11   0  140.97   44.67   4
 -10  11   0  460.07   51.01   4
  -9  11   0  298.26   50.31   4
  -8  11   0  255.71   46.01   4
  -7  11   0   15.18   40.36   4
  -6  11   0  238.75   43.22   4
  -5  11   0   10.05   42.23   4
  -4  11   0  411.79   44.45   4
  -3  11   0   10.73   36.86   4
 -12  12   0  -15.93   36.98   4
 -11  12   0  501.68   46.51   4
 -10  12   0   53.66   47.33   4
  -9  12   0   22.25   47.44   4
  -8  12   0    2.66   42.74   4
  -7  12   0  449.76   50.30   4
  -6  12   0  -24.78   44.90   4
  -5  12   0  -27.94   41.40   4
  -4  12   0   61.78   40.69   4
  -3  12   0  252.97   45.64   4
  -2  12   0 3478.99   65.98   4
  -1  12   0 1679.95   52.95   4
   0  12   0 4271.47   65.96   4
 -11  13   0 1049.87   46.42   4
 -10  13   0  164.55   42.09   4
  -9  13   0 3115.88   68.65   4
  -8  13   0  172.74   47.10   4
  -7  13   0  204.37   44.76   4
  -6  13   0  -48.05   43.71   4
  -5  13   0 7806.10   98.08   4
  -4  13   0  156.94   42.30   4
  -3  13   0 1228.58   55.10   4
  -2  13   0  -27.90   37.61   4
  -1  13   0 2626.48   60.10   4
   0  13   0   22.30   38.74   4
 -11  14   0 1326.52   39.30   4
 -10  14   0  169.54   38.74   4
  -8  14   0  559.77   49.12   4
  -7  14   0  671.04   48.17   4
  -6  14   0  192.79   43.79   4
  -5  14   0  292.09   46.94   4
  -4  14   0 2078.33   61.02   4
  -2  14   0   51.91   40.43   4
  -1  14   0   87.54   41.57   4
 -10  15   0    2.93   30.05   4
  -9  15   0  313.12   37.46   4
  -8  15   0   63.49   39.86   4
  -7  15   0   79.45   43.50   4
  -6  15   0 1018.84   51.13   4
  -5  15   0   96.28   44.28   4
  -4  15   0   34.86   40.64   4
  -3  15   0   45.54   40.83   4
  -2  15   0 3573.09   65.63   4
  -1  15   0  747.81   46.76   4
  -9  16   0  288.92   30.12   4
  -8  16   0   88.76   36.96   4
  -7  16   0 1440.59   49.87   4
  -6  16   0  142.00   41.49   4
  -5  16   0  124.71   40.89   4
  -4  16   0  419.00   42.65   4
  -3  16   0 1515.38   50.40   4
  -2  16   0  184.39   41.04   4
  -1  16   0 1031.05   48.36   4
  -7  17   0  -32.01   29.47   4
  -6  17   0   18.89   32.78   4
  -4  17   0  -15.98   33.70   4
  -3  17   0  -35.48   31.15   4
  -2  17   0  362.14   34.43   4
  -9   7   1 7008.63   81.51   4
 -10   8   1  980.77   53.15   4
  -9   8   1 6394.38   84.91   4
  -8   8   1  496.10   44.97   4
 -11   9   1   59.19   44.54   4
 -10   9   1 1856.27   62.68   4
  -9   9   1  268.61   46.76   4
  -8   9   1   86.73   40.67   4
  -7   9   1 1127.26   47.49   4
 -11  10   1 1345.81   61.05   4
  -9  10   1 1131.31   55.69   4
  -8  10   1  115.46   43.51   4
  -7  10   1 2495.10   61.04   4
  -6  10   1  107.05   38.62   4
  -5  10   1 3097.27   60.20   4
 -11  11   1   44.99   47.73   4
 -10  11   1   29.69   48.77   4
  -9  11   1 1029.32   55.52   4
  -8  11   1   58.48   43.03   4
  -7  11   1  -15.99   40.29   4
  -6  11   1  180.51   41.43   4
  -5  11   1 4258.84   70.17   4
  -4  11   1  622.40   44.13   4
  -3  11   119258.77  123.00   4
 -12  12   1   72.23   38.43   4
 -11  12   1  344.37   47.91   4
 -10  12   1   31.05   45.45   4
  -9  12   1  512.72   48.37   4
  -8  12   1  527.11   48.59   4
  -7  12   1  694.06   49.67   4
  -6  12   1    4.07   41.51   4
  -5  12   1 1930.01   59.85   4
  -4  12   1   62.30   41.66   4
  -3  12   1  176.19   40.01   4
  -2  12   1 1746.87   51.78   4
  -1  12   1 3627.01   62.35   4
   0  12   1  -48.49   36.95   4
 -11  13   1  -67.88   40.24   4
 -10  13   1   32.47   42.35   4
  -9  13   1  584.19   50.24   4
  -8  13   1  657.63   50.56   4
  -7  13   1  -46.97   43.49   4
  -6  13   1 3276.16   70.90   4
  -5  13   1    6.89   45.52   4
  -4  13   1    3.00   42.83   4
  -3  13   1  303.46   45.11   4
  -2  13   1  394.41   43.26   4
  -1  13   1   -7.80   38.88   4
   0  13   1  -33.10   40.02   4
 -11  14   1 1565.43   42.02   4
 -10  14   1   13.72   38.23   4
  -9  14   1  102.88   41.63   4
  -8  14   1   97.26   44.43   4
  -7  14   1 3102.72   66.98   4
  -6  14   1  -30.15   42.32   4
  -5  14   1  993.92   53.99   4
  -4  14   1 2584.09   63.53   4
  -3  14   1  900.40   48.62   4
  -2  14   1  333.74   44.07   4
  -1  14   1  948.79   47.79   4
 -10  15   1   -1.50   30.36   4
  -9  15   1 2094.36   50.85   4
  -8  15   1  -20.33   40.63   4
  -7  15   1 1470.63   54.49   4
  -6  15   1  183.58   42.64   4
  -5  15   1  457.06   43.36   4
  -4  15   1  -13.17   39.60   4
  -3  15   1  805.20   47.29   4
  -2  15   1  539.62   42.44   4
  -1  15   1 1136.97   48.95   4
  -9  16   1    0.15   29.35   4
  -8  16   1 1254.08   45.03   4
  -7  16   1  475.63   43.56   4
  -6  16   1  146.68   42.41   4
  -5  16   1  462.93   45.44   4
  -4  16   1  834.82   45.28   4
  -3  16   1  744.64   45.25   4
  -1  16   1  238.70   41.79   4
  -7  17   1   35.20   31.19   4
  -6  17   1 2097.89   46.80   4
  -5  17   1   18.69   34.77   4
  -4  17   1  269.31   37.34   4
  -3  17   1   48.48   32.09   4
  -2  17   1  813.63   37.45   4
 -10   8   2  -41.72   45.44   4
  -9   8   2 1501.66   56.82   4
  -8   8   2 1199.74   48.77   4
 -11   9   2 4643.99   78.77   4
 -10   9   2  356.75   47.49   4
  -9   9   2 3779.70   74.42   4
  -8   9   2   70.90   41.67   4
  -7   9   2 9006.59   89.38   4
 -11  10   2 3312.74   71.75   4
 -10  10   2   20.57   44.05   4
  -9  10   2 5536.05   87.26   4
  -8  10   2  764.21   48.83   4
  -7  10   2 3136.27   65.20   4
  -6  10   2  -56.11   34.75   4
  -5  10   2 3602.61   61.55   4
 -12  11   2   24.05   42.93   4
 -11  11   2  -12.21   47.82   4
 -10  11   2  171.34   47.53   4
  -9  11   2  -35.93   43.47   4
  -8  11   2   53.87   44.74   4
  -7  11   2   27.00   41.86   4
  -6  11   2   48.76   38.54   4
  -5  11   2  -92.32   38.82   4
  -4  11   2 3108.72   60.43   4
 -12  12   2  -20.67   38.86   4
 -11  12   2 1660.07   57.93   4
 -10  12   2   -4.58   44.96   4
  -9  12   2  980.40   53.10   4
  -8  12   2 1286.35   56.78   4
  -7  12   2 2050.15   61.00   4
  -6  12   2   -8.48   39.63   4
  -5  12   2 2834.82   63.88   4
  -4  12   2 2598.49   59.88   4
  -3  12   2   93.57   41.37   4
  -2  12   2 8765.73   88.97   4
  -1  12   2 5417.94   71.24   4
   0  12   2  598.71   41.72   4
 -12  13   2  150.29   32.01   4
 -11  13   2  336.31   43.13   4
 -10  13   2  655.26   46.65   4
  -9  13   2 1276.08   54.88   4
  -8  13   2  105.51   45.72   4
  -7  13   2  743.88   50.42   4
  -6  13   2  137.49   45.29   4
  -5  13   2 2743.02   67.80   4
  -4  13   2   50.14   43.74   4
  -3  13   2 2285.91   58.76   4
  -2  13   2  -64.50   38.15   4
  -1  13   2  -27.61   38.08   4
   0  13   2   83.40   37.30   4
 -11  14   2  562.01   36.77   4
 -10  14   2  -24.99   39.05   4
  -9  14   2 1922.41   54.88   4
  -8  14   2  423.61   45.48   4
  -7  14   2  184.67   43.06   4
  -6  14   2  585.03   48.72   4
  -5  14   2 2730.48   66.64   4
  -4  14   2   72.45   42.90   4
  -3  14   2 1041.79   49.53   4
  -2  14   2   19.35   40.54   4
  -1  14   2  -41.12   39.42   4
 -10  15   2  422.93   34.01   4
  -9  15   2   65.11   38.31   4
  -8  15   2    9.46   40.62   4
  -7  15   2   18.52   40.52   4
  -6  15   2 1850.87   57.45   4
  -5  15   2   18.74   40.20   4
  -4  15   2 1259.74   53.10   4
  -3  15   2   74.84   41.61   4
  -2  15   2   72.62   39.51   4
  -1  15   2   29.38   38.06   4
  -9  16   2  280.13   31.61   4
  -8  16   2  652.81   40.42   4
  -7  16   2   94.07   40.07   4
  -6  16   2   60.16   38.34   4
  -5  16   2  765.61   44.93   4
  -4  16   2  237.17   43.01   4
  -3  16   2  -49.06   36.92   4
  -2  16   2   41.72   36.73   4
  -1  16   2 2230.40   54.31   4
  -7  17   2 1025.14   37.64   4
  -6  17   2   71.56   35.02   4
  -5  17   2  -43.63   36.10   4
  -4  17   2  156.71   34.86   4
  -3  17   2 1801.54   43.50   4
  -2  17   2  -37.57   32.39   4
 -10   8   3  275.97   44.69   4
  -9   8   3 3621.73   67.68   4
  -8   8   3  526.46   42.76   4
 -11   9   3  540.48   49.03   4
 -10   9   3  184.34   49.72   4
  -9   9   3 -129.42   45.06   4
  -8   9   3 1024.70   48.89   4
  -7   9   3 1002.09   44.73   4
 -11  10   3  547.67   49.53   4
 -10  10   3   64.92   46.20   4
  -9  10   3 1122.80   55.13   4
  -7  10   3 -111.21   37.45   4
 -12  11   3  -22.75   43.44   4
 -11  11   3 5173.91   82.42   4
 -10  11   3  316.45   48.23   4
  -9  11   3  214.35   45.36   4
  -8  11   3  150.95   44.18   4
  -7  11   3 1047.02   50.79   4
  -6  11   3  -70.55   36.26   4
  -5  11   3  515.95   42.19   4
 -12  12   3   17.46   38.76   4
 -11  12   3 1277.03   54.65   4
 -10  12   3  206.54   46.95   4
  -9  12   3  629.00   50.87   4
  -8  12   3  649.66   49.90   4
  -7  12   3 3805.61   72.39   4
  -6  12   3  831.59   48.41   4
  -5  12   3 3763.12   68.82   4
  -4  12   3  529.51   42.23   4
  -3  12   3 2667.17   59.38   4
 -12  13   3  146.17   32.78   4
 -11  13   3  143.33   40.37   4
 -10  13   3   47.80   42.41   4
  -9  13   3   25.93   40.53   4
  -8  13   3  136.83   45.35   4
  -7  13   3  326.93   45.87   4
  -6  13   3 2954.38   67.85   4
  -5  13   3  102.63   46.06   4
  -3  13   3 1010.70   47.99   4
  -2  13   3 1071.60   47.14   4
  -1  13   3   24.37   36.21   4
   0  13   3   39.89   34.21   4
 -11  14   3  194.08   34.54   4
 -10  14   3   30.22   37.26   4
  -9  14   3 1423.34   53.05   4
  -8  14   3  258.04   42.52   4
  -7  14   3   21.29   44.62   4
  -6  14   3  101.50   46.04   4
  -5  14   3 5062.64   81.67   4
  -4  14   3  265.18   46.83   4
  -3  14   3  127.10   42.63   4
  -2  14   3  136.87   39.02   4
  -1  14   3 2998.66   59.26   4
 -10  15   3  -26.65   30.94   4
  -9  15   3  -78.54   36.37   4
  -8  15   3   60.92   40.75   4
  -7  15   3 1826.67   57.68   4
  -6  15   3  267.65   45.38   4
  -5  15   3  877.89   51.19   4
  -4  15   3  734.69   46.29   4
  -2  15   3   24.34   38.31   4
  -1  15   3  835.14   45.75   4
  -9  16   3  264.48   31.62   4
  -8  16   3  280.20   38.84   4
  -7  16   3  950.99   47.92   4
  -6  16   3  556.91   45.22   4
  -5  16   3 1038.85   49.45   4
  -4  16   3   82.03   37.70   4
  -3  16   3  403.86   40.46   4
  -2  16   3 1686.90   48.48   4
  -7  17   3   47.07   31.03   4
  -6  17   3  638.42   38.69   4
  -5  17   3   88.40   35.91   4
  -4  17   3 1079.84   41.36   4
  -3  17   3   30.92   32.82   4
  -2  17   3  145.73   32.96   4
  -9   7   4   73.49   41.97   4
 -10   8   4  529.45   49.56   4
  -9   8   4 1184.14   51.35   4
 -11   9   4 6260.06   86.81   4
 -10   9   4 1207.12   56.19   4
  -9   9   4 5588.38   83.31   4
  -8   9   4 1134.60   48.53   4
 -11  10   4  751.30   50.72   4
 -10  10   4  149.08   47.31   4
  -9  10   4 7184.66   92.00   4
  -8  10   4  -73.67   38.92   4
  -7  10   4  210.02   39.65   4
 -12  11   4    3.60   43.80   4
 -11  11   4  325.72   49.36   4
 -10  11   4   14.47   46.22   4
  -9  11   4  279.67   45.58   4
  -8  11   4   15.28   42.41   4
  -7  11   4  269.51   42.87   4
  -6  11   4 1063.27   46.90   4
 -12  12   4    5.59   38.50   4
 -11  12   4  -18.23   41.30   4
 -10  12   4  175.60   45.01   4
  -9  12   4 2826.00   69.06   4
  -8  12   4  281.31   44.60   4
  -7  12   4  -68.13   41.47   4
  -6  12   4 2130.88   58.17   4
  -5  12   4 1075.41   49.39   4
 -12  13   4   24.91   32.03   4
 -11  13   4 3746.18   62.70   4
 -10  13   4  330.18   44.24   4
  -9  13   4  594.90   48.52   4
  -8  13   4  117.70   41.87   4
  -7  13   4 7518.86   95.22   4
  -6  13   4  455.90   47.86   4
  -5  13   4 3165.36   68.11   4
  -4  13   4  127.85   40.22   4
  -3  13   4 1087.75   48.71   4
  -2  13   4  567.65   41.72   4
  -1  13   4 2199.30   53.09   4
   0  13   4  986.52   42.16   4
 -11  14   4  -48.72   33.45   4
 -10  14   4  138.55   39.92   4
  -9  14   4  171.80   39.74   4
  -8  14   4   92.97   42.32   4
  -7  14   4  538.85   47.03   4
  -6  14   4  790.48   48.89   4
  -5  14   4 2943.17   68.36   4
  -4  14   4  956.65   49.37   4
  -3  14   4  161.95   40.68   4
  -2  14   4  198.22   38.49   4
  -1  14   4  165.31   39.11   4
 -10  15   4   40.85   30.38   4
  -9  15   4  126.66   38.78   4
  -8  15   4   26.29   38.58   4
  -7  15   4  752.33   48.97   4
  -6  15   4  194.43   46.26   4
  -5  15   4  281.60   44.45   4
  -4  15   4   90.84   42.27   4
  -3  15   4   21.70   39.76   4
  -2  15   4 1104.23   47.30   4
  -1  15   4  334.32   39.68   4
  -9  16   4  579.14   32.88   4
  -8  16   4  333.80   39.15   4
  -7  16   4  614.85   44.78   4
  -6  16   4   60.53   41.13   4
  -5  16   4 1018.23   47.66   4
  -4  16   4  217.34   37.88   4
  -3  16   4 1765.48   49.93   4
  -2  16   4  321.45   38.40   4
  -7  17   4  514.19   33.12   4
  -6  17   4    3.19   34.13   4
  -5  17   4 1967.69   47.61   4
  -4  17   4   66.30   33.33   4
  -3  17   4  493.11   34.53   4
  -2  17   4   82.14   27.03   4
 -10   8   5  615.17   45.24   4
  -9   8   5  150.40   41.51   4
 -11   9   5   10.70   44.34   4
 -10   9   5  -31.71   42.58   4
  -9   9   5  964.87   50.88   4
 -11  10   5  104.50   45.66   4
 -10  10   5  211.09   46.26   4
  -9  10   5  852.52   50.15   4
  -8  10   5  596.06   44.68   4
 -11  11   5 8067.13   93.06   4
 -10  11   5   -5.30   44.36   4
  -9  11   5  509.48   49.44   4
  -8  11   5  -16.09   40.57   4
  -7  11   5 1866.99   56.20   4
 -12  12   5  290.31   40.33   4
 -11  12   5 1090.14   51.63   4
 -10  12   5   41.75   42.30   4
  -9  12   5 3843.18   72.20   4
  -8  12   5  127.00   44.23   4
  -7  12   5  681.86   48.51   4
 -11  13   5  124.64   38.08   4
 -10  13   5  352.03   43.62   4
  -9  13   5  356.68   43.14   4
  -8  13   5  677.68   48.30   4
  -7  13   5   30.04   41.41   4
  -6  13   5   27.93   41.16   4
  -5  13   5  379.12   46.43   4
  -4  13   5  334.81   42.88   4
 -11  14   5  607.30   35.93   4
 -10  14   5   19.95   37.88   4
  -9  14   5  613.07   43.03   4
  -8  14   5 1713.93   56.30   4
  -7  14   5 1458.26   55.78   4
  -6  14   5  272.64   44.86   4
  -5  14   5  879.39   52.91   4
  -4  14   5   69.13   42.46   4
  -3  14   5 1617.56   54.08   4
  -2  14   5 1856.45   51.66   4
  -1  14   5   18.08   33.55   4
   0  14   5 1394.46   47.06   4
 -10  15   5   25.37   29.56   4
  -9  15   5 1100.63   44.47   4
  -8  15   5   66.70   38.04   4
  -7  15   5  390.10   45.17   4
  -6  15   5  691.28   49.91   4
  -5  15   5 5099.84   77.34   4
  -4  15   5  245.34   44.15   4
  -3  15   5  169.52   41.00   4
  -2  15   5  420.26   40.55   4
  -1  15   5 2818.23   56.39   4
  -9  16   5   74.62   28.47   4
  -8  16   5   61.17   34.50   4
  -7  16   5  586.39   42.65   4
  -6  16   5  571.37   43.33   4
  -5  16   5   47.36   39.98   4
  -4  16   5 1075.04   45.70   4
  -3  16   5 1157.66   45.75   4
  -2  16   5  387.97   37.42   4
  -7  17   5  341.57   29.81   4
  -6  17   5  234.90   34.13   4
  -5  17   5   77.13   32.96   4
  -4  17   5  936.89   38.50   4
  -3  17   5   24.78   30.65   4
 -10   8   6  -14.93   38.88   4
 -11   9   6    2.93   42.66   4
 -10   9   6 1393.22   54.79   4
  -9   9   6 7003.89   87.74   4
 -11  10   6 1377.38   57.12   4
 -10  10   6   -6.63   39.21   4
  -9  10   6  -49.37   42.63   4
 -11  11   6  339.36   46.90   4
 -10  11   6  340.70   46.05   4
  -9  11   6  362.05   44.78   4
  -8  11   6  104.63   39.21   4
 -12  12   6  286.16   39.08   4
 -11  12   6 1334.73   52.02   4
 -10  12   6   97.16   39.28   4
  -9  12   6  134.68   43.68   4
  -8  12   6  380.64   43.62   4
  -7  12   6 2038.56   59.14   4
 -11  13   6  201.52   37.30   4
 -10  13   6   58.68   39.87   4
  -9  13   6 2853.66   61.90   4
  -8  13   6  673.08   49.24   4
  -7  13   6  143.82   42.39   4
  -6  13   6  672.06   49.25   4
  -5  13   6 6964.13   89.54   4
 -11  14   6   -7.39   30.23   4
 -10  14   6   85.85   36.22   4
  -9  14   6  147.33   37.86   4
  -8  14   6   16.23   41.94   4
  -7  14   6 2962.20   66.01   4
  -6  14   6  105.22   42.53   4
  -5  14   6  131.20   44.61   4
  -4  14   6  134.46   42.16   4
  -3  14   6  802.66   46.60   4
  -2  14   6  744.89   42.39   4
  -1  14   6   95.45   33.40   4
   0  14   6  348.11   38.90   4
 -10  15   6   31.94   28.66   4
  -9  15   6   82.67   35.03   4
  -8  15   6  719.02   44.83   4
  -7  15   6   87.70   43.02   4
  -6  15   6  179.60   45.28   4
  -5  15   6  273.22   45.08   4
  -4  15   6  331.59   43.99   4
  -3  15   6  138.25   39.28   4
  -2  15   6  883.38   44.05   4
  -1  15   6   32.18   34.32   4
  -8  16   6  221.55   34.86   4
  -7  16   6  612.61   41.91   4
  -6  16   6   28.32   38.47   4
  -5  16   6   74.32   36.43   4
  -4  16   6 1305.57   47.79   4
  -3  16   6  528.90   38.15   4
  -2  16   6   49.91   32.58   4
  -6  17   6  331.08   32.04   4
  -5  17   6  953.94   36.91   4
  -4  17   6   14.23   30.45   4
  -3  17   6 2022.32   39.89   4
 -10   8   7  -79.35   38.21   4
 -11   9   7  -24.68   43.97   4
 -10   9   7   28.85   42.96   4
 -11  10   7 1031.74   52.59   4
 -10  10   7 1177.28   53.30   4
  -9  10   7  -21.36   37.47   4
 -11  11   7  807.63   50.03   4
 -10  11   7  428.15   43.96   4
  -9  11   7 6327.10   85.73   4
 -12  12   7  500.44   39.43   4
 -11  12   7 3083.86   61.83   4
 -10  12   7  366.63   42.02   4
  -9  12   7   34.49   41.19   4
  -8  12   7   55.43   38.63   4
  -7  12   7 3367.50   67.96   4
 -11  13   7  -27.24   36.66   4
 -10  13   7  858.70   45.98   4
  -9  13   7   78.37   39.19   4
  -8  13   7   99.48   41.21   4
  -7  13   7  101.89   41.03   4
  -6  13   7  358.59   45.52   4
 -11  14   7  860.61   33.91   4
 -10  14   7  634.68   38.29   4
  -9  14   7  960.90   46.11   4
  -8  14   7   58.99   39.60   4
  -7  14   7 1551.29   54.54   4
  -6  14   7   71.45   41.37   4
  -5  14   7  793.89   50.63   4
  -4  14   7  317.77   42.74   4
  -3  14   7 1167.98   49.48   4
  -2  14   7  158.76   35.61   4
  -1  14   7 1920.18   49.42   4
   0  14   7  -15.46   35.25   4
 -10  15   7  108.22   27.36   4
  -9  15   7  316.71   36.03   4
  -8  15   7  620.41   41.84   4
  -7  15   7   67.67   39.32   4
  -6  15   7   40.04   34.51   4
  -5  15   7 1111.76   50.49   4
  -4  15   7   93.39   38.02   4
  -3  15   7 2079.31   52.49   4
  -2  15   7   12.23   33.26   4
  -1  15   7  163.27   36.50   4
  -8  16   7  136.76   31.20   4
  -7  16   7   32.46   34.81   4
  -6  16   7  298.20   37.84   4
  -5  16   7  201.76   38.51   4
  -4  16   7  426.90   39.31   4
  -2  16   7  325.81   34.28   4
  -6  17   7 1320.60   34.10   4
  -5  17   7   54.42   28.25   4
  -4  17   7  253.97   28.45   4
  -3  17   7  396.81   28.92   4
 -11   9   8  190.92   44.18   4
 -10   9   8  -82.37   40.98   4
 -11  10   8 3616.89   69.06   4
 -10  10   8   49.31   42.34   4
 -11  11   8   42.02   41.89   4
 -10  11   8  251.68   41.23   4
  -9  11   8    8.98   40.37   4
 -11  12   8 1206.28   46.29   4
 -10  12   8   70.51   39.53   4
  -9  12   8  471.41   42.71   4
  -8  12   8    7.90   39.03   4
 -11  13   8  933.23   39.47   4
 -10  13   8  129.79   36.57   4
  -9  13   8  227.57   41.53   4
  -8  13   8  109.61   38.46   4
  -7  13   8 4776.38   76.33   4
  -6  13   8    3.11   40.53   4
 -10  14   8  216.78   32.94   4
  -9  14   8 1258.64   44.85   4
  -8  14   8  158.13   41.40   4
  -7  14   8 1052.43   51.18   4
  -6  14   8   18.91   42.75   4
  -5  14   8 1359.66   52.96   4
  -4  14   8   48.70   40.78   4
   0  14   8  -55.44   33.34   4
  -9  15   8   48.56   31.78   4
  -8  15   8  199.33   37.86   4
  -7  15   8  216.37   40.80   4
  -6  15   8   18.51   40.27   4
  -5  15   8   69.72   41.74   4
  -4  15   8  271.35   40.23   4
  -3  15   8   70.10   35.40   4
  -2  15   8  134.72   35.57   4
  -1  15   8   38.67   33.50   4
  -8  16   8   10.26   27.68   4
  -7  16   8   77.24   32.92   4
  -6  16   8  210.63   35.91   4
  -5  16   8  983.23   42.28   4
  -4  16   8   17.72   34.37   4
  -3  16   8  144.53   32.99   4
  -2  16   8  433.60   33.87   4
  -4  17   8  132.13   24.85   4
 -11   9   9  -24.82   41.03   4
 -11  10   9   74.57   41.96   4
 -10  10   9 1195.92   50.95   4
 -11  11   9 4112.08   66.99   4
 -10  11   9    4.91   40.27   4
  -9  11   9  362.02   40.58   4
 -11  12   9   50.00   36.90   4
 -10  12   9  690.17   42.64   4
  -9  12   9 2131.42   55.98   4
  -8  12   9   14.04   38.37   4
 -11  13   9   48.56   31.51   4
 -10  13   9  390.15   37.36   4
  -9  13   9   97.30   38.28   4
  -8  13   9  322.62   41.62   4
  -7  13   9   77.92   39.55   4
 -10  14   9  156.89   31.12   4
  -9  14   9 2221.96   49.39   4
  -8  14   9  302.43   40.38   4
  -7  14   9  101.34   41.29   4
  -6  14   9   62.06   41.63   4
  -5  14   9 2288.49   59.04   4
  -4  14   9  162.98   39.78   4
  -9  15   9   69.19   29.22   4
  -8  15   9  136.85   33.92   4
  -7  15   9 1575.07   48.19   4
  -6  15   9   17.62   38.25   4
  -5  15   9  441.79   42.70   4
  -4  15   9   49.44   36.58   4
  -3  15   9  461.24   37.30   4
  -2  15   9   77.33   33.20   4
  -1  15   9 2636.92   49.61   4
  -7  16   9   33.34   28.02   4
  -6  16   9  572.48   36.04   4
  -5  16   9   26.55   32.36   4
  -4  16   9  290.16   33.20   4
  -3  16   9  820.96   36.10   4
  -2  16   9 1076.21   35.88   4
 -11   9  10  574.51   47.01   4
 -11  10  10  117.13   39.77   4
 -10  10  10  -10.35   37.16   4
 -11  11  10  233.68   39.67   4
 -10  11  10   -4.50   36.45   4
 -11  12  10   28.79   34.72   4
 -10  12  10   -6.04   36.48   4
  -9  12  10 1489.82   48.88   4
 -11  13  10 1224.41   36.95   4
 -10  13  10   30.20   33.20   4
  -9  13  10 1609.82   48.46   4
  -8  13  10  103.93   38.94   4
  -7  13  10 1142.50   50.04   4
 -10  14  10  171.13   29.02   4
  -9  14  10 1476.78   43.68   4
  -8  14  10   79.87   37.70   4
  -7  14  10  352.14   41.45   4
  -6  14  10  -22.59   39.97   4
  -5  14  10   50.08   38.59   4
  -9  15  10  568.10   29.13   4
  -8  15  10  402.67   34.28   4
  -7  15  10  104.90   35.06   4
  -6  15  10  231.65   37.49   4
  -5  15  10   39.71   35.15   4
  -4  15  10  151.50   35.64   4
  -3  15  10  140.68   34.85   4
  -2  15  10   73.17   31.74   4
  -1  15  10  126.11   30.79   4
  -7  16  10  118.11   25.79   4
  -6  16  10  386.93   30.86   4
  -5  16  10   32.95   29.16   4
  -4  16  10   29.54   28.41   4
  -3  16  10  512.07   31.62   4
  -2  16  10  290.40   28.05   4
 -11   9  11  -38.11   38.97   4
 -11  10  11  103.50   38.12   4
 -11  11  11 1142.46   44.39   4
 -10  11  11  835.42   42.78   4
 -11  12  11  341.74   35.45   4
 -10  12  11   23.51   33.61   4
  -9  12  11   45.33   35.74   4
 -10  13  11   -8.65   31.57   4
  -9  13  11   75.30   35.22   4
  -8  13  11   57.61   35.12   4
 -10  14  11  218.53   26.44   4
  -9  14  11   96.25   30.83   4
  -8  14  11    6.95   32.52   4
  -7  14  11 1368.49   45.45   4
  -6  14  11  283.47   38.27   4
  -5  14  11  100.79   39.14   4
  -8  15  11   97.57   27.95   4
  -7  15  11   42.97   31.05   4
  -6  15  11   68.73   31.61   4
  -5  15  11 1571.88   44.51   4
  -4  15  11   95.20   31.13   4
  -3  15  11   60.94   31.05   4
  -2  15  11  388.02   32.63   4
  -1  15  11 1702.75   38.78   4
  -6  16  11   10.97   22.91   4
  -5  16  11  369.39   27.62   4
  -4  16  11  246.41   26.79   4
  -3  16  11  189.94   25.37   4
 -11   9  12  -54.54   38.18   4
 -11  10  12  903.63   43.40   4
 -11  11  12   67.42   33.64   4
 -10  11  12   58.80   36.82   4
 -11  12  12  881.87   36.14   4
 -10  12  12   92.85   35.20   4
  -9  12  12   12.07   34.94   4
 -10  13  12   90.75   30.08   4
  -9  13  12 1895.65   46.34   4
  -8  13  12  195.81   36.97   4
  -9  14  12   96.64   28.35   4
  -8  14  12  110.55   30.77   4
  -7  14  12  536.95   34.82   4
  -6  14  12   83.85   33.55   4
  -5  14  12  262.44   36.34   4
  -8  15  12   27.23   22.15   4
  -7  15  12  -11.30   26.85   4
  -6  15  12  649.73   33.92   4
  -5  15  12  181.10   30.55   4
  -4  15  12   71.58   29.80   4
  -3  15  12  161.56   30.06   4
  -2  15  12  209.44   28.11   4
 -11   9  13   18.44   36.21   4
 -11  10  13  447.18   38.62   4
 -11  11  13  229.54   33.45   4
 -10  11  13  -22.19   33.70   4
 -11  12  13  389.19   28.83   4
 -10  12  13  190.17   32.51   4
  -9  12  13 1133.36   42.82   4
 -10  13  13   47.00   25.94   4
  -9  13  13  268.03   32.37   4
  -8  13  13  -28.08   32.60   4
  -9  14  13  139.21   23.83   4
  -8  14  13  132.27   28.53   4
  -7  14  13  596.81   34.28   4
  -6  14  13  107.32   30.51   4
  -5  14  13 1109.72   40.73   4
  -7  15  13  634.79   25.69   4
  -6  15  13   28.73   25.24   4
  -5  15  13  256.06   27.35   4
  -4  15  13  285.72   27.30   4
  -3  15  13  551.96   28.81   4
  -2  15  13  -14.86   23.15   4
 -11  10  14  378.80   35.11   4
 -11  11  14   11.15   28.92   4
 -10  11  14   27.23   31.77   4
 -10  12  14  267.90   30.98   4
  -9  12  14 1707.57   43.10   4
  -9  13  14   -3.50   27.35   4
  -8  13  14  395.22   31.03   4
  -8  14  14  102.01   23.43   4
  -7  14  14  -23.42   25.83   4
  -6  14  14  397.76   30.76   4
  -5  14  14  860.15   34.28   4
  -5  15  14   38.43   21.03   4
  -4  15  14  183.30   22.60   4
  -3  15  14  167.08   22.04   4
 -10  11  15    7.89   29.49   4
 -10  12  15   58.04   24.46   4
  -9  12  15  472.83   31.91   4
  -9  13  15   29.05   22.01   4
  -8  13  15  335.95   28.58   4
  -7  13  15  -11.25   27.89   4
  -7  14  15   11.27   20.33   4
  -6  14  15  168.17   24.25   4
  -5  14  15  182.86   25.39   4
  -4  14  15  401.90   26.79   4
  -3  14  15  171.51   24.89   4
  -2  14  15  -31.76   23.07   4
 -10  11  16  -22.53   25.35   4
  -9  12  16   69.03   24.78   4
  -8  13  16   13.86   21.13   4
  -7  13  16   26.25   23.83   4
  -5  14  16   18.69   18.86   4
  -4  14  16   75.75   20.58   4
  -3  14  16   15.26   19.80   4
 -10  10  17  -71.39   25.05   4
  -9  11  17 1209.50   32.99   4
  -8  12  17  -63.68   22.92   4
  -6  13  17   -1.37   20.12   4
  -6   7  10 1103.49   42.39   5
  -5   8  10  -38.12   29.64   5
  -4   9  10  172.10   32.20   5
  -3   9  10  104.84   31.90   5
  -2   9  10  712.86   37.15   5
   5   5  11  147.30   27.62   5
  -6   7  11  979.78   42.09   5
  -5   7  11 9157.67   86.12   5
  -5   8  11 1056.12   42.79   5
  -4   8  11  191.51   31.33   5
  -3   8  11 2240.54   47.98   5
  -4   9  11   57.96   31.66   5
  -3   9  11   20.09   31.13   5
  -2   9  11  596.35   36.22   5
  -1   9  11  130.74   30.40   5
  -2  10  11  -10.74   31.66   5
  13   1  12   39.42   21.44   5
  12   2  12   47.86   23.31   5
  -8   3  12 2969.66   65.03   5
  11   3  12   50.21   22.35   5
  -7   5  12   -6.89   34.08   5
   4   5  12  -36.73   27.02   5
   5   5  12  619.45   32.30   5
   6   5  12   60.04   25.46   5
   7   5  12   32.22   25.99   5
  -7   6  12 3063.82   63.29   5
  -6   6  12  -28.19   29.65   5
  -5   6  12  579.94   36.59   5
   3   6  12 8985.37   74.50   5
   4   6  12  487.51   30.16   5
   5   6  12  471.11   30.04   5
  -6   7  12 3574.59   64.16   5
  -5   7  12   12.51   31.03   5
  -4   7  12 1121.01   41.18   5
  -3   7  12  274.91   30.93   5
   0   7  12 1126.81   35.70   5
   1   7  12   43.18   26.41   5
   2   7  12 7466.36   69.00   5
   3   7  12   17.06   25.39   5
  -5   8  12  442.48   38.12   5
  -4   8  12 1173.89   41.67   5
  -3   8  12  151.99   30.57   5
  -2   8  12  380.68   31.98   5
  -1   8  12  987.56   35.81   5
   0   8  12   59.62   26.67   5
   1   8  12  170.58   26.44   5
  -4   9  12  -44.47   30.62   5
  -3   9  12 1238.35   43.88   5
  -2   9  12  590.31   37.08   5
  -1   9  12 1883.48   45.82   5
   0   9  12   42.65   27.46   5
  -3  10  12  262.10   35.50   5
  -2  10  12  628.36   39.44   5
  13  -1  13   35.26   21.88   5
  -8   1  13  645.91   51.41   5
  12   1  13 1203.84   32.73   5
  -8   2  13 1977.03   62.63   5
  12   2  13  519.89   26.01   5
  -8   3  13  -76.97   41.82   5
  -7   3  13 1523.27   50.90   5
  10   3  13   99.88   22.94   5
  11   3  13  675.86   25.72   5
  -7   4  13 1200.78   48.56   5
  -6   4  13  188.05   36.03   5
   3   4  1313266.94   91.69   5
   4   4  13   80.58   26.63   5
   5   4  13 1423.97   39.76   5
   8   4  13   10.61   24.35   5
   9   4  13  778.03   29.59   5
  -7   5  13   29.19   33.65   5
  -6   5  13 3229.04   60.43   5
  -5   5  13 1730.67   47.75   5
   2   5  13 2094.49   43.05   5
   3   5  13  458.56   31.12   5
   4   5  13  701.73   32.76   5
   5   5  13  500.35   31.04   5
   6   5  13  252.26   28.30   5
   7   5  13  112.07   26.21   5
  -7   6  13   64.61   36.78   5
  -6   6  13 2041.20   53.57   5
  -5   6  13  658.80   36.25   5
  -4   6  13   30.77   26.80   5
  -3   6  13  172.26   27.32   5
  -2   6  13 4968.67   62.08   5
  -1   6  13  311.65   30.63   5
   0   6  13 1907.20   44.15   5
   1   6  13   28.07   27.44   5
   2   6  13 5259.62   61.53   5
   3   6  13  601.70   32.43   5
   4   6  13 2294.42   43.96   5
   5   6  13  313.91   27.32   5
   6   6  13 1305.24   37.07   5
  -6   7  13  -37.62   33.31   5
  -5   7  13  199.16   32.68   5
  -4   7  13  481.26   33.37   5
  -3   7  13 2131.35   47.64   5
  -2   7  13  313.65   30.72   5
  -1   7  13  624.71   33.05   5
   0   7  13 1538.61   38.57   5
   1   7  13  153.09   26.21   5
   2   7  13   45.00   26.49   5
   3   7  13 1072.35   34.46   5
   4   7  13   90.59   24.95   5
  -5   8  13  408.92   35.72   5
  -4   8  13  234.17   34.94   5
  -3   8  13   92.12   31.52   5
  -2   8  13  269.92   31.76   5
  -1   8  13 4355.81   58.86   5
   0   8  13   49.21   26.47   5
   1   8  13  503.94   29.86   5
   2   8  13   20.11   23.34   5
  -4   9  13   36.59   32.33   5
  -3   9  13   87.72   31.80   5
  -2   9  13 1204.87   42.05   5
  -1   9  13  327.48   32.07   5
   0   9  13  216.30   29.10   5
  -3  10  13  146.20   34.52   5
  -2  10  13 1525.85   46.88   5
  -1  10  13 2539.93   52.55   5
  12   0  14 1421.77   32.06   5
  -8   1  14   87.93   51.81   5
  -7   1  14  903.23   56.93   5
  11   1  14  143.31   22.72   5
  12   1  14  194.85   22.98   5
  -8   2  14  623.97   53.70   5
  -7   2  14  -47.56   40.01   5
   2   2  14  753.81   32.70   5
  10   2  14   69.77   21.78   5
  11   2  14  174.37   21.23   5
  -8   3  14  -12.20   40.89   5
  -7   3  14 1148.14   51.91   5
  -6   3  14 2021.57   52.77   5
   1   3  14  444.32   29.29   5
   2   3  14  169.31   26.71   5
   3   3  14   60.65   26.77   5
   9   3  14   38.71   22.15   5
  10   3  14  562.46   24.96   5
  -8   4  14 2933.01   68.71   5
  -7   4  14   45.69   38.46   5
  -6   4  14 1406.09   48.69   5
  -5   4  14  163.49   32.96   5
  -4   4  14  258.17   30.71   5
   0   4  14   42.05   28.18   5
   1   4  14 1196.22   37.33   5
   2   4  14 3946.14   55.55   5
   3   4  14  536.92   30.64   5
   4   4  14 4274.71   57.29   5
   5   4  14  842.38   35.04   5
   6   4  14 1657.38   40.14   5
   7   4  14   21.62   23.98   5
   8   4  14  637.65   29.08   5
   9   4  14   68.42   21.43   5
  -7   5  14   82.87   38.66   5
  -6   5  14  239.65   34.87   5
  -5   5  14    5.35   31.28   5
  -4   5  14  439.30   34.57   5
  -3   5  14  294.02   31.80   5
  -2   5  14  316.35   28.01   5
  -1   5  14 5899.10   67.39   5
   0   5  14 1971.42   44.07   5
   1   5  14 2605.81   48.08   5
   2   5  14   60.62   25.42   5
   3   5  14  918.87   34.32   5
   4   5  14  649.35   32.71   5
   5   5  14  187.68   27.39   5
   6   5  14  104.10   26.41   5
   7   5  14   56.20   23.96   5
   8   5  14  348.65   25.69   5
  -7   6  14 1527.54   53.50   5
  -6   6  14   32.70   32.54   5
  -5   6  14 1492.87   45.45   5
  -4   6  14   55.03   28.52   5
  -3   6  14  431.52   33.27   5
  -2   6  14  191.46   28.95   5
  -1   6  14   31.19   26.15   5
   0   6  14  468.27   30.94   5
   1   6  14  133.10   27.27   5
   2   6  14 1078.26   36.72   5
   3   6  14 3378.78   51.44   5
   4   6  14    2.52   24.53   5
   5   6  14 1756.34   39.97   5
   6   6  14  256.08   26.77   5
  -6   7  14  410.73   39.59   5
  -5   7  14  357.51   37.43   5
  -4   7  14  -31.79   29.73   5
  -3   7  14  215.88   30.21   5
  -2   7  14  278.86   29.33   5
  -1   7  14  240.49   28.86   5
   0   7  14 2559.98   46.49   5
   1   7  14  180.75   26.50   5
   2   7  14   38.11   25.16   5
   3   7  14  152.53   26.03   5
   4   7  14  995.82   33.34   5
  -5   8  14  255.51   34.65   5
  -4   8  14  333.90   36.42   5
  -3   8  14   -3.66   29.99   5
  -2   8  14   27.60   27.80   5
  -1   8  14  143.14   27.52   5
   0   8  14  116.27   26.22   5
   1   8  14   86.82   25.67   5
   2   8  14  974.54   32.46   5
   3   8  14   31.64   22.85   5
  -4   9  14  159.76   35.00   5
  -3   9  14 2545.56   52.73   5
  -2   9  14   54.20   29.02   5
  -1   9  14 1563.35   42.01   5
   0   9  14  126.46   27.31   5
   1   9  14 1297.06   36.78   5
  -3  10  14   -1.91   30.80   5
  -2  10  14  336.16   34.04   5
  -1  10  14 2873.98   52.34   5
   0  -3  15  897.72   31.58   5
   0  -2  15    6.45   22.66   5
  12  -2  15 1015.84   21.52   5
   0  -1  15 3544.35   50.89   5
  12  -1  15   11.74   16.74   5
  -6   0  15  257.26   43.60   5
   0   0  15   14.59   25.44   5
   1   0  15   30.18   26.30   5
  11   0  15   28.20   20.36   5
  -8   1  15  365.17   61.34   5
  -7   1  15  -24.31   45.43   5
  -6   1  15   -5.03   34.73   5
  -5   1  15   50.70   30.19   5
   0   1  15 3397.41   52.36   5
   1   1  15 1045.91   34.47   5
  10   1  15  860.28   28.50   5
  11   1  15   67.69   20.87   5
  -8   2  15  418.21   50.93   5
  -7   2  15  645.19   47.55   5
  -6   2  15 5532.27   76.06   5
  -5   2  15  109.56   31.48   5
  -4   2  15 1265.99   40.28   5
  -3   2  15  974.29   37.93   5
  -2   2  1510759.24   87.17   5
  -1   2  15  116.35   20.75   5
   0   2  15   37.78   27.57   5
   1   2  15   30.23   24.54   5
   2   2  15 4709.86   58.67   5
   3   2  15   17.36   22.53   5
   9   2  15   54.88   21.75   5
  10   2  15   25.44   19.96   5
  11   2  15  -16.73   19.21   5
  -8   3  15  455.94   46.41   5
  -7   3  15  953.89   50.10   5
  -6   3  15   82.60   35.80   5
  -5   3  15  392.65   35.42   5
  -4   3  15 1152.04   38.76   5
  -3   3  15  262.06   28.85   5
  -2   3  15    6.79   25.97   5
  -1   3  15  569.96   35.01   5
   0   3  15  863.20   35.34   5
   1   3  15  723.28   34.43   5
   2   3  15  436.70   30.04   5
   3   3  15  169.93   26.60   5
   4   3  15   13.52   23.31   5
   5   3  15 1132.61   35.92   5
   6   3  15  169.58   25.82   5
   7   3  15  108.59   25.02   5
   8   3  15    8.05   22.23   5
   9   3  15  341.75   23.49   5
  10   3  15  123.49   19.02   5
  -7   4  15   65.90   39.66   5
  -6   4  15  193.16   37.56   5
  -5   4  15 3214.34   58.40   5
  -4   4  15   23.58   27.17   5
  -3   4  15  462.60   31.03   5
  -2   4  15  330.74   32.07   5
  -1   4  15   31.67   27.32   5
   0   4  15   17.33   27.67   5
   1   4  15  708.06   34.10   5
   2   4  15   86.71   26.05   5
   3   4  15 1037.83   35.22   5
   4   4  15  213.70   28.09   5
   5   4  15   62.60   25.93   5
   6   4  15  438.81   29.25   5
   7   4  15   72.09   24.07   5
   8   4  15  236.02   23.89   5
   9   4  15  250.28   21.27   5
  -7   5  15  727.42   46.97   5
  -6   5  15  255.60   37.25   5
  -5   5  15  209.75   32.16   5
  -4   5  15  598.20   33.28   5
  -3   5  15  271.64   31.68   5
  -2   5  15  131.30   26.96   5
  -1   5  15   86.08   26.59   5
   0   5  15 3161.13   52.57   5
   1   5  15  401.17   31.12   5
   2   5  15 1024.47   36.04   5
   3   5  15  375.67   27.61   5
   4   5  15   70.11   25.25   5
   5   5  15   11.56   25.28   5
   6   5  15 1463.57   36.56   5
   7   5  15   18.23   22.39   5
   8   5  15  375.85   23.54   5
  -7   6  15  -36.23   36.89   5
  -6   6  15 1326.23   48.10   5
  -5   6  15  263.89   35.29   5
  -4   6  15  586.32   38.10   5
  -3   6  15 1204.04   40.59   5
  -2   6  15 5753.34   67.96   5
  -1   6  15   50.08   27.16   5
   0   6  15 3899.91   55.50   5
   1   6  15  344.85   30.28   5
   2   6  15 4040.84   55.44   5
   3   6  15    8.47   25.30   5
   4   6  15  810.97   32.83   5
   5   6  15   44.31   24.09   5
   6   6  15 2011.86   39.53   5
   7   6  15    4.13    8.09   5
  -6   7  15  591.32   42.62   5
  -5   7  15    9.64   31.13   5
  -4   7  15   56.92   29.41   5
  -3   7  15  812.36   38.37   5
  -2   7  15  562.63   33.22   5
  -1   7  15  819.62   34.77   5
   0   7  15  241.07   27.93   5
   1   7  15   37.63   23.80   5
   2   7  15   88.54   23.77   5
   3   7  15  868.49   32.11   5
   4   7  15   14.72   23.30   5
   5   7  15   -8.56   22.97   5
  -5   8  15  801.20   41.06   5
  -4   8  15 1841.08   49.38   5
  -3   8  15 1151.62   41.07   5
  -2   8  15   54.74   27.85   5
  -1   8  15  829.02   35.64   5
   0   8  15   59.22   21.97   5
   1   8  15  -28.76   23.43   5
   2   8  15   -4.23   22.62   5
   3   8  15  103.49   23.42   5
  -4   9  15  974.56   42.44   5
  -3   9  15  316.25   35.31   5
  -2   9  15  906.02   38.36   5
  -1   9  15  115.14   27.66   5
   0   9  15   -6.32   24.40   5
   1   9  15   15.79   23.22   5
  -3  10  15  998.99   40.57   5
  -2  10  15 1094.88   40.08   5
  -1  10  15  394.11   30.50   5
   0  10  15  167.49   26.86   5
   8  -8  16  261.08   13.56   5
   9  -7  16   24.67   11.96   5
  10  -6  16    4.02   11.10   5
   0  -4  16  289.92   25.55   5
  -1  -3  16  403.14   26.62   5
   0  -3  16 1736.00   38.00   5
  11  -3  16   49.44   14.26   5
  -2  -2  16  343.33   25.39   5
  -1  -2  16   81.02   23.74   5
   0  -2  16  131.40   26.06   5
   1  -2  16  155.71   25.75   5
  11  -2  16  312.30   17.67   5
  -4  -1  16 1906.92   42.59   5
  -3  -1  16  108.28   26.99   5
  -2  -1  16  344.32   28.01   5
  -1  -1  16  121.63   24.38   5
   0  -1  16   70.44   26.31   5
   1  -1  16   35.97   23.97   5
  10  -1  16  536.51   24.24   5
  11  -1  16   11.74   16.32   5
  -7   0  16  769.00   50.17   5
  -6   0  16 6344.29   81.93   5
  -5   0  16   29.92   29.89   5
  -4   0  16  166.89   27.08   5
  -3   0  16   58.98   26.67   5
  -2   0  16 4882.84   59.15   5
  -1   0  16 1124.94   35.60   5
   0   0  16  297.25   27.75   5
   1   0  16  594.12   30.99   5
   2   0  16 1847.28   40.44   5
  10   0  16  148.85   21.00   5
  11   0  16   14.88   17.02   5
  -8   1  16  933.18   59.01   5
  -7   1  16  125.01   42.29   5
  -6   1  16  724.81   41.25   5
  -5   1  16  914.61   38.05   5
  -4   1  16 1775.85   43.68   5
  -3   1  16  121.21   28.08   5
  -2   1  16  338.84   30.18   5
  -1   1  16  133.47   27.07   5
   0   1  16   96.45   27.22   5
   1   1  16   71.01   24.07   5
   2   1  16 1096.57   35.45   5
   3   1  16   21.93   24.26   5
   8   1  16  170.76   21.17   5
   9   1  16  130.36   21.76   5
  10   1  16  585.49   23.23   5
  11   1  16  -22.21   17.10   5
  -8   2  16  -39.52   45.21   5
  -7   2  16 1168.94   50.79   5
  -6   2  16   72.77   34.26   5
  -5   2  16   32.60   30.06   5
  -4   2  16   95.65   27.45   5
  -3   2  16 1154.89   37.84   5
  -2   2  16  357.45   29.58   5
  -1   2  16   88.68   27.62   5
   0   2  16  177.26   26.42   5
   1   2  16  127.11   26.46   5
   2   2  16  373.36   28.50   5
   3   2  16   20.98   23.86   5
   4   2  16  113.00   24.82   5
   5   2  16  176.73   24.80   5
   6   2  16    9.70   22.25   5
   7   2  16 1013.14   32.79   5
   8   2  16   79.00   21.89   5
   9   2  16  237.62   21.56   5
  10   2  16   11.39   18.36   5
  -8   3  16  783.47   48.92   5
  -7   3  16 1228.44   49.62   5
  -6   3  16  771.83   40.56   5
  -5   3  16  154.16   32.27   5
  -4   3  16 3338.52   56.44   5
  -3   3  16  332.58   31.44   5
  -2   3  16  327.35   31.05   5
  -1   3  16  332.99   31.60   5
   0   3  16 1481.96   39.50   5
   1   3  16  131.13   25.82   5
   2   3  16 1663.58   41.14   5
   3   3  16   32.06   24.32   5
   4   3  16  268.45   27.94   5
   5   3  16   50.31   24.53   5
   6   3  16  889.26   31.56   5
   7   3  16  179.93   24.50   5
   8   3  16    2.18   20.02   5
   9   3  16  138.17   19.63   5
  10   3  16  264.67   18.86   5
  -8   4  16  -42.24   40.44   5
  -7   4  16   83.10   36.92   5
  -6   4  16 4101.61   69.02   5
  -5   4  16   37.29   29.49   5
  -4   4  16 1134.39   39.62   5
  -3   4  16  114.59   27.97   5
  -2   4  16  980.38   35.64   5
  -1   4  16  816.47   33.74   5
   0   4  16  228.00   29.79   5
   1   4  16   79.95   26.67   5
   2   4  16   25.42   25.78   5
   3   4  16   55.32   25.57   5
   4   4  16 3514.67   52.20   5
   5   4  16   44.36   23.92   5
   6   4  16  122.20   21.85   5
   7   4  16   45.67   21.53   5
   8   4  16 2253.64   35.40   5
   9   4  16    8.10   17.18   5
  -7   5  16  501.62   41.45   5
  -6   5  16   46.95   35.71   5
  -5   5  16 1927.14   51.79   5
  -4   5  16  553.26   34.36   5
  -3   5  16  191.58   31.06   5
  -2   5  16  160.37   29.46   5
  -1   5  16 2920.66   50.94   5
   0   5  16   90.49   27.54   5
   1   5  16  112.15   25.45   5
   2   5  16   91.47   26.50   5
   3   5  16  996.40   34.10   5
   4   5  16   23.01   24.05   5
   5   5  16  357.37   26.88   5
   6   5  16  363.50   25.88   5
   7   5  16  434.55   24.47   5
   8   5  16   -6.59   17.22   5
  -7   6  16  312.72   39.34   5
  -6   6  16   20.66   36.23   5
  -5   6  16  417.43   36.95   5
  -4   6  16   37.21   31.49   5
  -3   6  16 1187.97   40.88   5
  -2   6  16  213.44   30.31   5
  -1   6  16   84.24   25.60   5
   0   6  16  201.57   26.08   5
   1   6  16  911.85   34.29   5
   2   6  16  121.25   26.24   5
   3   6  16    1.76   23.63   5
   4   6  16  487.17   28.60   5
   5   6  16  232.55   24.81   5
   6   6  16    6.73   21.13   5
   7   6  16  356.91   21.77   5
  -6   7  16  -18.17   32.86   5
  -5   7  16   14.95   33.78   5
  -4   7  16  321.81   35.72   5
  -3   7  16  632.20   36.92   5
  -2   7  16  199.95   28.33   5
  -1   7  16  224.78   28.30   5
   0   7  16   82.61   24.67   5
   1   7  16   52.39   23.63   5
   2   7  16   -2.15   21.90   5
   3   7  16  325.75   25.04   5
   4   7  16   64.80   21.29   5
   5   7  16   21.27   20.25   5
  -5   8  16   79.18   34.44   5
  -4   8  16  100.52   32.32   5
  -3   8  16  264.35   31.60   5
  -2   8  16 3822.14   57.95   5
  -1   8  16  118.91   27.11   5
   0   8  16  112.27   25.08   5
   1   8  16  108.14   24.16   5
   2   8  16  107.75   23.10   5
   3   8  16  194.53   22.99   5
  -4   9  16   25.61   32.13   5
  -3   9  16 1761.72   46.47   5
  -2   9  16   87.84   28.31   5
  -1   9  16 1102.51   36.78   5
   0   9  16   -7.74   23.52   5
   1   9  16  399.93   27.40   5
   2   9  16   11.17   20.99   5
  -2  10  16   92.28   27.46   5
  -1  10  16   49.97   25.12   5
   0  10  16  -24.91   23.94   5
   5  -7  17  667.61   22.48   5
   6  -7  17   17.17   15.05   5
   7  -7  17   33.64   13.35   5
   8  -7  17   23.91   11.49   5
   3  -6  17  256.12   22.96   5
   8  -6  17  347.44   16.62   5
   9  -6  17   45.77   11.40   5
   2  -5  17 1407.61   34.58   5
   9  -5  17   34.24   14.07   5
   0  -4  17   57.59   22.89   5
   1  -4  17  893.58   31.52   5
   2  -4  17   71.89   22.87   5
   9  -4  17   61.60   16.82   5
  10  -4  17   53.77   12.64   5
  -1  -3  17  815.07   30.26   5
   0  -3  17   57.94   23.87   5
   1  -3  17  324.12   26.66   5
   2  -3  17  602.13   29.53   5
   9  -3  17  215.70   19.66   5
  10  -3  17  130.17   15.25   5
  -3  -2  17   52.39   24.66   5
  -2  -2  17  229.52   25.78   5
  -1  -2  17  212.62   25.19   5
   0  -2  17 1611.07   38.06   5
   1  -2  17   29.18   24.71   5
   2  -2  17  363.48   29.06   5
   9  -2  17  139.52   20.04   5
  10  -2  17  551.90   19.83   5
  -5  -1  17   29.12   27.84   5
  -4  -1  17  654.08   30.98   5
  -3  -1  17   45.66   24.89   5
  -2  -1  17  164.32   26.05   5
  -1  -1  17  186.95   26.13   5
   0  -1  17 1021.36   34.11   5
   1  -1  17  345.04   29.10   5
   2  -1  17 2108.95   43.39   5
   3  -1  17   71.96   24.81   5
   8  -1  17   73.61   21.03   5
   9  -1  17   12.51   19.60   5
  10  -1  17  178.31   17.60   5
  -7   0  17  -15.17   36.51   5
  -6   0  17   26.10   31.70   5
  -5   0  17    8.95   26.87   5
  -4   0  17   87.39   24.79   5
  -3   0  17  -17.72   25.54   5
  -2   0  17  108.64   27.10   5
  -1   0  17   15.19   23.43   5
   0   0  17  113.29   25.41   5
   1   0  17   31.87   24.41   5
   2   0  17   16.93   25.47   5
   3   0  17   19.64   25.29   5
   4   0  17   60.15   23.85   5
   5   0  17   20.67   24.36   5
   6   0  17   46.83   23.97   5
   7   0  17   29.69   22.32   5
   8   0  17   59.47   20.60   5
   9   0  17   -0.92   19.36   5
  10   0  17   47.60   16.91   5
  -8   1  17 1435.10   57.57   5
  -7   1  17  -78.60   37.98   5
  -6   1  17   -6.38   30.89   5
  -5   1  17   57.03   28.32   5
  -4   1  17  597.54   31.08   5
  -3   1  17  137.48   26.21   5
  -2   1  17  134.15   26.25   5
  -1   1  17  183.24   27.19   5
   0   1  17  930.49   34.20   5
   1   1  17  311.51   27.07   5
   2   1  17 2071.98   43.69   5
   3   1  17  174.95   25.94   5
   4   1  17  307.64   28.01   5
   5   1  17   21.53   22.38   5
   6   1  17  130.10   23.54   5
   7   1  17   14.18   20.73   5
   8   1  17   74.80   21.25   5
   9   1  17    5.28   17.60   5
  10   1  17  168.14   17.70   5
  -8   2  17  -67.31   41.10   5
  -7   2  17   -2.25   36.49   5
  -6   2  17 2014.99   50.53   5
  -5   2  17   65.71   27.70   5
  -4   2  17 3257.99   54.60   5
  -3   2  17   41.23   26.57   5
  -2   2  17  225.72   27.11   5
  -1   2  17  216.11   27.56   5
   0   2  17 1358.28   39.41   5
   1   2  17   21.46   24.91   5
   2   2  17  351.81   29.00   5
   3   2  17   96.95   25.98   5
   4   2  17 1064.26   34.71   5
   5   2  17  200.78   24.36   5
   6   2  17  131.18   23.59   5
   7   2  17   39.79   21.15   5
   8   2  17  752.29   25.73   5
   9   2  17  125.33   18.67   5
  10   2  17  621.51   19.60   5
  -8   3  17  259.79   41.01   5
  -7   3  17   85.21   34.94   5
  -6   3  17  387.35   35.79   5
  -5   3  17  276.57   32.61   5
  -4   3  17   -9.05   28.22   5
  -3   3  17   89.52   26.20   5
  -2   3  17  163.76   28.76   5
  -1   3  17  729.02   32.96   5
   0   3  17   34.45   26.68   5
   1   3  17  270.31   27.81   5
   2   3  17 1062.76   36.04   5
   3   3  17   30.81   22.79   5
   4   3  17 1074.04   33.85   5
   5   3  17  350.19   27.08   5
   6   3  17  334.95   25.66   5
   7   3  17   41.07   20.13   5
   8   3  17  264.11   20.62   5
   9   3  17  200.09   17.75   5
  -7   4  17  861.42   46.90   5
  -6   4  17  -16.37   32.62   5
  -5   4  17   13.60   29.13   5
  -4   4  17  743.01   36.38   5
  -3   4  17  254.55   30.06   5
  -2   4  17  266.64   28.95   5
  -1   4  17 2415.29   46.87   5
   0   4  17   35.66   24.40   5
   1   4  17  736.14   33.23   5
   2   4  17   18.88   23.56   5
   3   4  17  812.70   33.01   5
   4   4  17   46.69   23.93   5
   5   4  17  -11.35   22.66   5
   6   4  17   38.58   21.26   5
   7   4  17 1105.26   28.72   5
   8   4  17   71.68   17.56   5
   9   4  17   57.80   14.95   5
  -7   5  17  669.29   44.22   5
  -6   5  17 1467.28   51.19   5
  -5   5  17   10.95   31.78   5
  -4   5  17   -8.83   28.13   5
  -3   5  17   64.17   26.91   5
  -2   5  17 1168.72   35.71   5
  -1   5  17  741.64   33.37   5
   0   5  17   29.66   24.62   5
   1   5  17   61.63   25.97   5
   2   5  17 1135.43   35.94   5
   3   5  17  414.68   28.09   5
   4   5  17  316.15   26.11   5
   5   5  17   55.82   22.15   5
   6   5  17 1117.64   29.90   5
   7   5  17   49.10   18.51   5
   8   5  17  445.07   17.76   5
  -7   6  17  135.57   38.11   5
  -6   6  17    5.63   35.53   5
  -5   6  17  732.87   39.56   5
  -4   6  17  113.30   32.10   5
  -3   6  17   91.63   29.45   5
  -2   6  17  795.63   34.32   5
  -1   6  17  882.03   33.72   5
   0   6  17 1792.05   40.45   5
   1   6  17   58.47   23.80   5
   2   6  17  376.79   26.59   5
   3   6  17  176.95   24.50   5
   4   6  17 2262.77   40.38   5
   5   6  17   41.91   20.87   5
   6   6  17  494.97   22.51   5
  -6   7  17  128.32   33.86   5
  -5   7  17  340.91   37.58   5
  -4   7  17   15.71   31.39   5
  -3   7  17  470.28   33.51   5
  -2   7  17  306.51   30.48   5
  -1   7  17  897.77   35.06   5
   0   7  17  307.40   26.95   5
   1   7  17  155.24   24.10   5
   2   7  17   95.89   22.79   5
   3   7  17   76.03   21.37   5
   4   7  17   77.32   19.97   5
   5   7  17  652.50   23.42   5
  -5   8  17  610.10   39.91   5
  -4   8  17   24.50   29.86   5
  -3   8  17 3675.29   58.87   5
  -2   8  17  376.20   30.80   5
  -1   8  17   15.61   25.03   5
   0   8  17  -17.16   23.07   5
   1   8  17   68.46   22.65   5
   2   8  17  289.51   23.54   5
   3   8  17  463.79   24.56   5
  -4   9  17  225.41   31.35   5
  -3   9  17   56.12   28.99   5
  -2   9  17  620.13   32.40   5
  -1   9  17  119.54   25.86   5
   0   9  17  -23.03   22.92   5
   1   9  17   -3.27   21.07   5
   2   9  17   36.33   21.66   5
  -2  10  17   30.94   25.23   5
  -1  10  17  357.49   27.18   5
   0  10  17  119.36   24.16   5
   6  -7  18   47.52   12.70   5
   3  -6  18 1059.33   26.90   5
   4  -6  18  229.38   19.77   5
   5  -6  18   30.05   16.42   5
   6  -6  18   61.47   15.07   5
   7  -6  18  806.21   18.79   5
   8  -6  18    5.62   10.20   5
   2  -5  18   32.86   10.97   5
   3  -5  18  204.18   21.80   5
   4  -5  18  297.34   21.59   5
   5  -5  18  320.86   20.56   5
   6  -5  18   53.84   17.23   5
   7  -5  18   74.99   15.59   5
   8  -5  18   98.72   13.91   5
   0  -4  18  130.27   21.99   5
   1  -4  18  136.32   23.36   5
   2  -4  18 1251.43   33.17   5
   3  -4  18   55.02   22.09   5
   4  -4  18  309.05   23.32   5
   5  -4  18  169.44   21.07   5
   6  -4  18 1420.82   30.22   5
   7  -4  18   65.62   17.95   5
   8  -4  18   95.85   16.17   5
   9  -4  18   23.72   12.38   5
  -1  -3  18  354.74   25.42   5
   0  -3  18   37.87   22.36   5
   1  -3  18   -0.38   22.21   5
   2  -3  18  749.17   30.09   5
   3  -3  18    7.33   22.10   5
   4  -3  18 1124.79   31.79   5
   5  -3  18  219.03   23.10   5
   6  -3  18  575.05   26.08   5
   7  -3  18   29.23   19.80   5
   8  -3  18  897.55   24.91   5
   9  -3  18   99.81   14.99   5
  -3  -2  18  123.14   21.78   5
  -2  -2  18  198.04   24.67   5
  -1  -2  18   21.77   22.48   5
   0  -2  18   68.71   20.96   5
   1  -2  18   36.39   23.27   5
   2  -2  18  103.13   25.59   5
   3  -2  18  351.57   27.13   5
   4  -2  18   34.81   23.50   5
   5  -2  18  300.77   24.29   5
   6  -2  18  196.93   21.85   5
   7  -2  18   87.55   20.60   5
   8  -2  18   23.22   18.26   5
   9  -2  18   84.96   16.47   5
  -5  -1  18 1044.94   35.23   5
  -4  -1  18  103.84   23.54   5
  -3  -1  18  730.87   29.19   5
  -2  -1  18  202.96   24.50   5
  -1  -1  18  347.82   26.77   5
   0  -1  18   22.97   23.25   5
   1  -1  18   58.53   24.16   5
   2  -1  18  759.28   32.84   5
   3  -1  18   17.17   23.37   5
   4  -1  18  356.59   26.88   5
   5  -1  18   91.19   22.33   5
   6  -1  18   88.37   22.00   5
   7  -1  18  140.80   21.39   5
   8  -1  18  314.66   21.90   5
   9  -1  18    1.01   15.99   5
  -7   0  18  343.28   31.49   5
  -6   0  18   71.75   28.71   5
  -5   0  18  766.62   33.50   5
  -4   0  18 3378.62   50.36   5
  -3   0  18   24.66   21.82   5
  -2   0  18   17.77   23.49   5
  -1   0  18  270.17   26.65   5
   0   0  18 2682.10   47.48   5
   1   0  18  206.80   27.26   5
   2   0  18  209.48   25.42   5
   3   0  18   19.01   23.82   5
   4   0  18  233.10   24.86   5
   5   0  18  251.55   25.03   5
   6   0  18  600.76   26.87   5
   7   0  18  103.84   21.01   5
   8   0  18  144.20   19.98   5
   9   0  18  -16.11   15.90   5
  -8   1  18  -35.84   36.90   5
  -7   1  18  100.17   34.82   5
  -6   1  18  283.52   31.87   5
  -5   1  18  931.65   35.77   5
  -4   1  18  137.68   25.96   5
  -3   1  18  606.43   28.53   5
  -2   1  18  139.51   27.61   5
  -1   1  18  291.56   29.37   5
   0   1  18    8.57   23.93   5
   1   1  18   60.89   25.58   5
   2   1  18  758.33   30.77   5
   3   1  18   -8.40   23.81   5
   4   1  18  262.78   21.31   5
   5   1  18   94.44   22.19   5
   6   1  18   87.46   21.87   5
   7   1  18  111.65   21.60   5
   8   1  18  323.56   21.11   5
   9   1  18   -9.65   15.60   5
  -8   2  18  -30.93   36.38   5
  -7   2  18  -20.55   33.15   5
  -6   2  18  192.64   31.63   5
  -5   2  18  114.80   29.12   5
  -4   2  18  155.97   27.68   5
  -3   2  18   44.35   25.08   5
  -2   2  18  207.89   27.84   5
  -1   2  18   34.27   25.51   5
   0   2  18   59.79   27.03   5
   1   2  18   19.83   24.56   5
   2   2  18  106.88   25.45   5
   3   2  18  342.22   25.84   5
   4   2  18   15.86   21.24   5
   5   2  18  305.34   24.22   5
   6   2  18  213.79   22.57   5
   7   2  18   92.94   20.18   5
   8   2  18    6.98   17.05   5
   9   2  18   80.53   15.43   5
  -7   3  18  -15.47   32.92   5
  -6   3  18 3897.61   64.27   5
  -5   3  18   -9.67   28.25   5
  -4   3  18   16.96   26.91   5
  -3   3  18  139.37   23.83   5
  -2   3  18 1345.66   37.80   5
  -1   3  18  299.72   29.84   5
   0   3  18   23.36   25.38   5
   1   3  18   -1.18   24.71   5
   2   3  18  556.09   30.25   5
   3   3  18   21.95   22.64   5
   4   3  18 1133.12   33.59   5
   5   3  18  195.47   23.02   5
   6   3  18  500.29   24.29   5
   7   3  18  -13.58   18.01   5
   8   3  18  776.29   22.03   5
   9   3  18   85.43   13.71   5
  -7   4  18   55.48   35.45   5
  -6   4  18  123.24   34.08   5
  -5   4  18  216.01   33.88   5
  -4   4  18 2511.55   50.64   5
  -3   4  18   60.95   27.51   5
  -2   4  18   97.62   25.67   5
  -1   4  18  136.56   27.12   5
   0   4  18  111.55   27.21   5
   1   4  18  129.09   23.55   5
   2   4  18 1061.50   34.00   5
   3   4  18   33.27   22.65   5
   4   4  18  257.14   24.97   5
   5   4  18  165.97   22.48   5
   6   4  18 1375.83   30.53   5
   7   4  18   48.10   17.38   5
   8   4  18  105.70   14.17   5
  -7   5  18  209.13   36.23   5
  -6   5  18   71.55   33.08   5
  -5   5  18 1036.85   41.06   5
  -4   5  18  362.84   32.89   5
  -3   5  18  906.32   37.23   5
  -2   5  18   60.69   24.84   5
  -1   5  18    9.85   22.62   5
   0   5  18   14.70   23.11   5
   1   5  18 1081.17   33.45   5
   2   5  18    7.69   23.08   5
   3   5  18  156.83   23.43   5
   4   5  18  306.13   24.64   5
   5   5  18  280.08   22.51   5
   6   5  18   33.19   16.85   5
   7   5  18   66.02   15.06   5
  -6   6  18   15.73   34.11   5
  -5   6  18  -17.61   30.24   5
  -4   6  18    8.15   27.41   5
  -3   6  18  276.08   29.82   5
  -2   6  18   42.10   24.84   5
  -1   6  18  353.35   27.53   5
   0   6  18  184.19   26.12   5
   1   6  18  135.90   24.27   5
   2   6  18   76.97   21.76   5
   3   6  18  953.11   29.38   5
   4   6  18  211.22   21.18   5
   5   6  18   40.48   17.26   5
   6   6  18   77.21   15.79   5
  -6   7  18   60.81   31.44   5
  -5   7  18  354.30   34.28   5
  -4   7  18  448.39   33.50   5
  -3   7  18  210.62   30.92   5
  -2   7  18 1755.43   41.77   5
  -1   7  18   10.90   22.58   5
   0   7  18   43.36   22.15   5
   1   7  18   24.26   21.78   5
   2   7  18   68.67   20.61   5
   3   7  18   58.28   19.24   5
   4   7  18  120.06   19.57   5
   5   7  18   64.28   15.92   5
  -5   8  18  199.11   31.61   5
  -4   8  18  721.97   36.63   5
  -3   8  18 1305.23   40.00   5
  -2   8  18   46.92   25.16   5
  -1   8  18  187.05   26.39   5
   0   8  18   38.09   22.77   5
   1   8  18   31.08   21.42   5
   2   8  18   24.20   19.83   5
   3   8  18   66.07   18.70   5
  -3   9  18  447.72   29.98   5
  -2   9  18  199.65   27.23   5
  -1   9  18  -19.30   23.21   5
   0   9  18  533.55   27.25   5
   1   9  18  664.55   26.78   5
   2   9  18   52.20   19.77   5
   0  10  18  -15.49   20.01   5
   4  -6  19  102.50   16.31   5
   5  -6  19  227.83   14.23   5
   6  -6  19  431.65   15.02   5
   2  -5  19    2.32   17.96   5
   3  -5  19    9.41   16.54   5
   4  -5  19 1267.91   26.67   5
   5  -5  19  103.36   16.25   5
   6  -5  19   23.61   14.17   5
   7  -5  19   18.05   12.14   5
   0  -4  19  -10.35   20.28   5
   1  -4  19  150.31   22.25   5
   2  -4  19  175.72   22.12   5
   3  -4  19  284.54   21.89   5
   4  -4  19   88.97   18.97   5
   5  -4  19   55.46   17.02   5
   6  -4  19  286.44   18.32   5
   7  -4  19  529.78   18.50   5
   8  -4  19  107.07   12.48   5
  -1  -3  19   29.44   21.97   5
   0  -3  19   79.12   22.11   5
   1  -3  19   15.12   21.82   5
   2  -3  19   16.57   21.80   5
   3  -3  19  513.73   24.87   5
   4  -3  19  391.96   23.69   5
   5  -3  19   28.09   19.07   5
   6  -3  19    8.06   17.40   5
   7  -3  19    5.51   15.92   5
   8  -3  19   20.04   13.81   5
  -3  -2  19  277.02   23.12   5
  -2  -2  19 1433.99   34.32   5
  -1  -2  19   35.82   22.39   5
   0  -2  19  263.43   25.49   5
   1  -2  19   87.21   23.49   5
   2  -2  19 3436.85   48.44   5
   3  -2  19   13.95   20.99   5
   4  -2  19   23.04   20.24   5
   5  -2  19   34.90   20.45   5
   6  -2  19 1082.52   28.17   5
   7  -2  19   20.65   17.74   5
   8  -2  19   -5.61   15.27   5
  -5  -1  19  138.91   25.24   5
  -4  -1  19   64.39   20.63   5
  -3  -1  19  173.14   23.04   5
  -2  -1  19   41.94   21.53   5
  -1  -1  19  192.09   24.90   5
   0  -1  19  365.95   27.87   5
   1  -1  19   15.31   23.21   5
   2  -1  19  516.28   28.54   5
   3  -1  19  -14.11   20.95   5
   4  -1  19  701.13   27.77   5
   5  -1  19    9.94   20.94   5
   6  -1  19  246.99   21.60   5
   7  -1  19   72.09   19.36   5
   8  -1  19  156.97   17.20   5
   9  -1  19    4.72   11.80   5
  -7   0  19  -45.68   27.92   5
  -6   0  19   14.49   27.10   5
  -5   0  19    4.70   23.98   5
  -4   0  19   69.07   22.83   5
  -3   0  19   20.89   22.04   5
  -2   0  19  -25.58   22.33   5
  -1   0  19  -20.71   22.62   5
   0   0  19   82.84   24.95   5
   1   0  19    2.94   22.36   5
   2   0  19   57.21   22.26   5
   3   0  19    4.69   22.56   5
   4   0  19   -1.31   21.71   5
   5   0  19   -9.40   20.02   5
   6   0  19   -5.46   19.26   5
   7   0  19   28.01   14.72   5
   8   0  19    4.23   15.69   5
   9   0  19    5.81   12.04   5
  -7   1  19  279.39   33.29   5
  -6   1  19 1491.72   41.62   5
  -5   1  19  171.31   27.03   5
  -4   1  19   47.28   23.38   5
  -3   1  19  139.93   25.04   5
  -2   1  19   54.71   23.53   5
  -1   1  19  258.67   27.87   5
   0   1  19  314.15   28.44   5
   1   1  19    5.15   23.61   5
   2   1  19  494.73   28.26   5
   3   1  19   -6.21   22.27   5
   4   1  19  693.10   28.49   5
   5   1  19   33.25   19.67   5
   6   1  19  213.33   21.07   5
   7   1  19   57.17   18.65   5
   8   1  19  111.14   16.60   5
  -7   2  19  185.37   32.89   5
  -6   2  19 1008.08   38.29   5
  -5   2  19  208.61   29.28   5
  -4   2  19 1439.12   39.04   5
  -3   2  19  245.48   26.73   5
  -2   2  19 1363.64   36.38   5
  -1   2  19   25.12   25.75   5
   0   2  19  239.93   27.82   5
   1   2  19   58.98   23.24   5
   2   2  19 3162.39   47.28   5
   3   2  19    3.18   21.18   5
   4   2  19   11.45   19.96   5
   5   2  19   26.30   19.50   5
   6   2  19 1033.78   27.50   5
   7   2  19   -7.36   16.93   5
   8   2  19  -15.20   14.15   5
  -7   3  19  418.41   36.40   5
  -6   3  19  982.07   39.10   5
  -5   3  19  367.55   30.44   5
  -4   3  19  288.76   29.68   5
  -3   3  19  741.63   32.18   5
  -2   3  19   89.71   26.09   5
  -1   3  19   66.06   22.45   5
   0   3  19   88.85   24.10   5
   1   3  19    2.75   21.88   5
   2   3  19   -9.28   21.12   5
   3   3  19  336.09   24.51   5
   4   3  19  437.07   25.07   5
   5   3  19    2.64   19.64   5
   6   3  19    7.01   18.13   5
   7   3  19   -7.12   15.29   5
   8   3  19   36.36   12.84   5
  -7   4  19  196.59   32.93   5
  -6   4  19    0.71   21.95   5
  -5   4  19  226.54   30.09   5
  -4   4  19  290.00   29.87   5
  -3   4  19   61.02   25.15   5
  -2   4  19   28.68   23.13   5
  -1   4  19 1962.77   40.71   5
   0   4  19   -1.83   22.40   5
   1   4  19  150.35   22.96   5
   2   4  19  164.01   24.50   5
   3   4  19  277.30   24.58   5
   4   4  19   56.95   20.25   5
   5   4  19   46.06   19.41   5
   6   4  19  290.31   19.30   5
   7   4  19  593.27   17.89   5
  -7   5  19   -7.92   31.05   5
  -6   5  19  829.42   40.17   5
  -5   5  19   13.16   28.83   5
  -4   5  19  107.17   29.84   5
  -3   5  19  108.05   26.34   5
  -2   5  19  277.69   27.83   5
  -1   5  19   -7.24   23.58   5
   0   5  19  157.70   23.44   5
   1   5  19  266.57   23.49   5
   2   5  19   35.84   21.51   5
   3   5  19   13.61   19.71   5
   4   5  19 1148.82   28.43   5
   5   5  19  111.02   17.00   5
   6   5  19   42.16   14.71   5
   7   5  19    3.01   11.70   5
  -6   6  19  123.78   31.24   5
  -5   6  19   12.96   28.35   5
  -4   6  19    8.19   26.26   5
  -3   6  19   74.82   26.60   5
  -2   6  19  446.07   28.92   5
  -1   6  19  139.73   24.71   5
   0   6  19  254.68   24.23   5
   1   6  19  341.77   24.48   5
   2   6  19  398.12   23.68   5
   3   6  19   76.52   19.60   5
   4   6  19  113.81   18.38   5
   5   6  19  197.57   16.95   5
   6   6  19  395.16   15.26   5
  -5   7  19  759.26   38.41   5
  -4   7  19   65.94   28.79   5
  -3   7  19  240.10   29.01   5
  -2   7  19  165.80   26.47   5
  -1   7  19   35.77   22.52   5
   0   7  19   87.81   21.68   5
   1   7  19  356.30   23.93   5
   2   7  19   70.41   19.77   5
   3   7  19  161.63   18.94   5
   4   7  19  277.18   17.90   5
  -4   8  19   64.78   26.56   5
  -3   8  19  758.90   32.75   5
  -2   8  19   22.20   22.27   5
  -1   8  19  120.61   23.61   5
   0   8  19  267.90   23.53   5
   1   8  19   -4.43   19.42   5
   2   8  19    1.32   18.46   5
   3   8  19   60.50   17.35   5
  -3   9  19    8.85   23.67   5
  -2   9  19  313.17   25.39   5
  -1   9  19  186.05   23.34   5
   0   9  19  -13.80   20.20   5
   1   9  19   24.08   18.34   5
   2  -5  20  151.47   18.01   5
   3  -5  20  589.15   19.70   5
   4  -5  20   -3.96   13.54   5
   5  -5  20   17.40   12.93   5
   6  -5  20    7.16   10.45   5
   0  -4  20  106.89   19.99   5
   1  -4  20  130.05   19.66   5
   2  -4  20  920.30   26.02   5
   3  -4  20   39.76   17.30   5
   4  -4  20  332.90   18.55   5
   5  -4  20   13.62   14.40   5
   6  -4  20  552.98   17.18   5
   7  -4  20    9.52   10.22   5
  -1  -3  20  119.56   21.01   5
   0  -3  20  544.65   25.51   5
   1  -3  20  315.96   23.39   5
   2  -3  20  204.84   21.18   5
   3  -3  20   10.02   18.25   5
   4  -3  20  411.46   20.80   5
   5  -3  20   18.66   16.37   5
   6  -3  20   84.00   15.46   5
   7  -3  20    4.89   12.82   5
  -3  -2  20   -4.46   18.96   5
  -2  -2  20    7.51   18.99   5
  -1  -2  20   47.72   21.32   5
   0  -2  20   -4.90   21.53   5
   1  -2  20  143.39   22.76   5
   2  -2  20  127.28   21.39   5
   3  -2  20  -29.55   19.58   5
   4  -2  20   11.88   18.12   5
   5  -2  20   15.08   17.21   5
   6  -2  20  160.12   17.47   5
   7  -2  20    6.60   14.20   5
  -5  -1  20  412.73   26.19   5
  -4  -1  20  593.41   26.87   5
  -3  -1  20  119.59   21.69   5
  -2  -1  20    2.66   20.54   5
  -1  -1  20   -4.10   21.67   5
   0  -1  20  485.84   28.05   5
   1  -1  20   80.87   22.66   5
   2  -1  20   58.02   21.79   5
   3  -1  20   54.05   20.92   5
   4  -1  20  445.21   23.89   5
   5  -1  20  128.69   19.80   5
   6  -1  20   43.99   18.16   5
   7  -1  20   55.68   16.14   5
   8  -1  20    2.02   11.35   5
  -7   0  20  725.95   32.69   5
  -6   0  20 1203.62   34.76   5
  -5   0  20   41.18    9.81   5
  -4   0  20  238.07   23.87   5
  -3   0  20  181.57   23.73   5
  -2   0  20 1999.70   38.52   5
  -1   0  20  -14.56   23.14   5
   0   0  20  642.93   29.58   5
   1   0  20   38.72   21.87   5
   2   0  20 2846.17   43.47   5
   3   0  20   19.64   20.94   5
   4   0  20  148.70   20.75   5
   5   0  20   82.58   19.09   5
   6   0  20  127.32   18.51   5
   7   0  20  284.98   17.75   5
   8   0  20  341.95   14.24   5
  -7   1  20   -1.74   24.92   5
  -6   1  20  117.72   25.27   5
  -5   1  20  353.21   26.91   5
  -4   1  20  640.62   28.93   5
  -3   1  20   99.46   22.94   5
  -2   1  20   -0.26   21.73   5
  -1   1  20   13.82   19.62   5
   0   1  20  462.63   26.92   5
   1   1  20   69.60   23.66   5
   2   1  20   71.84   22.50   5
   3   1  20   43.29   21.74   5
   4   1  20  405.43   22.95   5
   5   1  20  115.43   19.11   5
   6   1  20   44.92   17.05   5
   7   1  20   48.64   15.29   5
  -7   2  20   45.64   27.56   5
  -6   2  20   76.73   26.77   5
  -5   2  20  229.54   26.90   5
  -4   2  20   91.74   24.23   5
  -3   2  20  -29.01   22.32   5
  -2   2  20   35.16   21.52   5
  -1   2  20   54.22   23.06   5
   0   2  20  -18.27   21.34   5
   1   2  20  188.55   24.24   5
   2   2  20  113.26   21.29   5
   3   2  20   -6.48   18.93   5
   4   2  20   24.67   18.29   5
   5   2  20   -4.86   17.37   5
   6   2  20  164.40   17.62   5
   7   2  20   27.66   13.96   5
  -7   3  20  -28.17   28.05   5
  -6   3  20  186.35   27.92   5
  -5   3  20   58.16   26.03   5
  -4   3  20  261.69   26.84   5
  -3   3  20  312.79   27.03   5
  -2   3  20   16.48   21.68   5
  -1   3  20  112.15   18.54   5
   0   3  20  488.80   26.99   5
   1   3  20  291.43   24.35   5
   2   3  20  139.27   21.86   5
   3   3  20   -4.19   18.68   5
   4   3  20  369.68   22.70   5
   5   3  20   12.17   17.03   5
   6   3  20   53.75   15.30   5
   7   3  20  -11.09   11.92   5
  -7   4  20   27.28   27.47   5
  -6   4  20 1312.35   40.20   5
  -5   4  20   -9.68   26.90   5
  -4   4  20  982.03   34.68   5
  -3   4  20   41.61   23.68   5
  -2   4  20  916.08   31.48   5
  -1   4  20   31.90   21.12   5
   0   4  20   84.29   21.95   5
   1   4  20  149.69   21.92   5
   2   4  20  794.07   26.38   5
   3   4  20   86.65   19.08   5
   4   4  20  342.44   20.36   5
   5   4  20   33.84   15.17   5
   6   4  20  551.26   17.19   5
  -6   5  20    9.76   28.08   5
  -5   5  20  480.09   31.56   5
  -4   5  20  349.03   28.74   5
  -3   5  20   12.52   23.65   5
  -2   5  20   19.47   21.71   5
  -1   5  20   92.77   22.18   5
   0   5  20    9.55   19.43   5
   1   5  20   44.42   19.75   5
   2   5  20  157.44   19.72   5
   3   5  20  570.75   22.80   5
   4   5  20   20.00   15.92   5
   5   5  20   23.55   13.68   5
   6   5  20    6.24   11.53   5
  -6   6  20   17.04   26.79   5
  -5   6  20  563.61   32.48   5
  -4   6  20  249.64   27.84   5
  -3   6  20  175.64   26.36   5
  -2   6  20   11.70   22.77   5
  -1   6  20 1152.41   31.66   5
   0   6  20   27.68   19.70   5
   1   6  20   60.18   19.91   5
   2   6  20    0.58   17.16   5
   3   6  20  100.43   17.29   5
   4   6  20   16.64   14.55   5
   5   6  20  155.15   13.65   5
  -5   7  20   10.70   26.91   5
  -4   7  20  138.80   26.12   5
  -3   7  20   45.89   24.35   5
  -2   7  20   68.45   22.93   5
  -1   7  20   78.16   22.17   5
   0   7  20  124.95   20.84   5
   1   7  20   47.55   16.32   5
   2   7  20   31.15   17.37   5
   3   7  20   14.49   16.04   5
   4   7  20  150.61   14.60   5
  -4   8  20  -15.61   24.43   5
  -3   8  20  -13.58   23.23   5
  -2   8  20  680.82   28.25   5
  -1   8  20  167.37   22.17   5
   0   8  20   67.47   19.69   5
   1   8  20   13.83   18.31   5
   2   8  20  187.57   17.65   5
  -1   9  20  487.39   22.85   5
   0   9  20  -10.63   17.81   5
   4  -5  21   35.44   10.57   5
   1  -4  21  915.23   22.98   5
   2  -4  21   40.51   15.31   5
   3  -4  21   -5.92   13.40   5
   4  -4  21   -7.38   12.90   5
   5  -4  21  235.40   12.60   5
  -1  -3  21   79.45   18.07   5
   0  -3  21   35.73   17.60   5
   1  -3  21  125.25   18.67   5
   2  -3  21   57.98   17.20   5
   3  -3  21    3.72   15.61   5
   4  -3  21    1.53   14.32   5
   5  -3  21   24.08   10.34   5
   6  -3  21  189.94   12.34   5
  -3  -2  21    4.50   17.22   5
  -2  -2  21  305.68   21.54   5
  -1  -2  21  176.36   19.81   5
   0  -2  21  113.53   20.47   5
   1  -2  21    7.12   18.73   5
   2  -2  21  928.72   26.15   5
   3  -2  21  145.07   17.90   5
   4  -2  21  460.38   20.14   5
   5  -2  21   -7.65   14.59   5
   6  -2  21  184.73   14.38   5
  -4  -1  21  386.75   22.93   5
  -3  -1  21   -0.69   18.52   5
  -2  -1  21  318.75   21.72   5
  -1  -1  21   18.33   19.54   5
   0  -1  21  338.15   24.01   5
   1  -1  21    4.73   19.56   5
   2  -1  21  266.90   21.51   5
   3  -1  21   -1.38   17.40   5
   4  -1  21  165.81   18.34   5
   5  -1  21  266.57   18.23   5
   6  -1  21  215.26   15.67   5
  -6   0  21   10.56   20.73   5
  -5   0  21    1.57   20.40   5
  -4   0  21   12.60   20.01   5
  -3   0  21    8.64   19.74   5
  -2   0  21    7.76   20.20   5
  -1   0  21   13.76   19.67   5
   0   0  21    4.77   19.89   5
   1   0  21   11.09   19.64   5
   2   0  21   43.09   18.98   5
   3   0  21  -17.51   18.35   5
   4   0  21   -9.96   16.99   5
   5   0  21   -4.02   16.59   5
   6   0  21    1.79   13.85   5
  -7   1  21   10.09   22.79   5
  -6   1  21   69.33   23.21   5
  -5   1  21   39.53   21.76   5
  -4   1  21  373.04   24.97   5
  -3   1  21    5.44   21.22   5
  -2   1  21  366.59   24.96   5
  -1   1  21   25.24   21.05   5
   0   1  21  401.04   24.32   5
   1   1  21   15.71   20.74   5
   2   1  21  259.39   21.33   5
   3   1  21   -8.21   17.66   5
   4   1  21  157.17   17.98   5
   5   1  21  282.44   18.79   5
   6   1  21  222.91   15.88   5
  -7   2  21  367.41   26.99   5
  -6   2  21  974.42   33.16   5
  -5   2  21   16.82   23.16   5
  -4   2  21  476.79   26.99   5
  -3   2  21   -9.21   21.00   5
  -2   2  21  310.37   23.43   5
  -1   2  21  134.10   21.20   5
   0   2  21  144.95   21.84   5
   1   2  21   32.37   19.37   5
   2   2  21  889.71   26.13   5
   3   2  21  142.19   19.43   5
   4   2  21  455.79   20.92   5
   5   2  21    3.28   14.95   5
   6   2  21  212.35   14.11   5
  -6   3  21   42.82   24.54   5
  -5   3  21 1323.79   36.07   5
  -4   3  21  643.59   30.20   5
  -3   3  21   93.99   23.39   5
  -2   3  21    7.55   21.01   5
  -1   3  21   79.40   21.40   5
   0   3  21   40.78   18.90   5
   1   3  21  154.35   19.32   5
   2   3  21  105.67   17.95   5
   3   3  21   35.71   16.44   5
   4   3  21   14.65   15.72   5
   5   3  21   20.11   13.95   5
   6   3  21  235.54   13.20   5
  -6   4  21   17.17   25.82   5
  -5   4  21   38.58   24.42   5
  -4   4  21   95.99   24.42   5
  -3   4  21   43.62   22.60   5
  -2   4  21   55.31   21.22   5
  -1   4  21  185.72   21.31   5
   0   4  21   56.64   18.99   5
   1   4  21  949.67   26.41   5
   2   4  21   54.92   16.72   5
   3   4  21   42.73   15.85   5
   4   4  21   27.36   13.89   5
   5   4  21  283.57   14.91   5
  -6   5  21   73.48   25.36   5
  -5   5  21  -12.25   25.39   5
  -4   5  21  331.38   27.76   5
  -3   5  21  150.44   23.45   5
  -2   5  21   -8.67   20.23   5
  -1   5  21    1.64   20.28   5
   0   5  21   11.41   16.62   5
   1   5  21  151.07   18.74   5
   2   5  21   43.64   16.40   5
   3   5  21   12.19   14.88   5
   4   5  21   40.84   13.91   5
   5   5  21   94.02   11.65   5
  -5   6  21    7.83   25.42   5
  -4   6  21   77.89   23.55   5
  -3   6  21   83.17   23.69   5
  -2   6  21   21.49   20.83   5
  -1   6  21   24.64   20.48   5
   0   6  21  604.55   24.60   5
   1   6  21   58.17   18.03   5
   2   6  21   92.95   16.62   5
   3   6  21   31.12   14.37   5
   4   6  21  650.07   16.27   5
  -4   7  21   30.86   22.32   5
  -3   7  21  651.71   27.99   5
  -2   7  21    7.67   20.15   5
  -1   7  21  166.50   20.86   5
   0   7  21   -6.42   17.79   5
   1   7  21    6.65   16.49   5
   2   7  21   44.28   15.72   5
   3   7  21  115.43   13.77   5
  -2   8  21  177.42   21.19   5
  -1   8  21  361.98   21.78   5
   0   8  21   23.92   16.93   5
   1   8  21  203.40   16.62   5
   2  -4  22   12.54   11.24   5
   3  -4  22  105.26   10.49   5
   0  -3  22   95.28   15.39   5
   1  -3  22   54.66   14.16   5
   2  -3  22  507.11   16.67   5
   3  -3  22   39.83   12.41   5
   4  -3  22   91.93   11.13   5
  -2  -2  22   66.27   16.41   5
  -1  -2  22   11.58   15.67   5
   0  -2  22  139.12   16.92   5
   1  -2  22  130.86   16.34   5
   2  -2  22    3.78   14.39   5
   3  -2  22   80.38   14.34   5
   4  -2  22    7.24   12.52   5
   5  -2  22   16.17   10.14   5
  -4  -1  22   33.89   17.89   5
  -3  -1  22    6.09   18.01   5
  -2  -1  22  177.15   19.10   5
  -1  -1  22   63.75   18.26   5
   0  -1  22   95.79   17.62   5
   1  -1  22  137.16   17.40   5
   2  -1  22  527.63   20.57   5
   3  -1  22    4.21   14.62   5
   4  -1  22    4.06   13.44   5
   5  -1  22   17.05   11.60   5
  -6   0  22  521.40   24.12   5
  -5   0  22   -4.07   19.14   5
  -4   0  22  432.24   23.51   5
  -3   0  22   65.07   19.13   5
  -2   0  22  269.12   21.40   5
  -1   0  22   -2.94   18.17   5
   0   0  22  457.98   22.00   5
   1   0  22  134.33   18.26   5
   2   0  22  335.57   18.93   5
   3   0  22  182.85   17.33   5
   4   0  22  203.98   15.76   5
   5   0  22  197.09   13.68   5
  -6   1  22  254.69   22.55   5
  -5   1  22   24.75   20.69   5
  -4   1  22   37.07   19.86   5
  -3   1  22   21.14   19.59   5
  -2   1  22  207.61   21.27   5
  -1   1  22   61.27   19.43   5
   0   1  22   98.92   18.56   5
   1   1  22  152.04   18.08   5
   2   1  22  564.35   21.37   5
   3   1  22   12.82   14.95   5
   4   1  22   20.56   14.32   5
   5   1  22    8.46   12.28   5
  -6   2  22   25.86   21.44   5
  -5   2  22   -7.88   21.20   5
  -4   2  22    8.99   20.34   5
  -3   2  22  169.25   21.96   5
  -2   2  22   63.62   19.41   5
  -1   2  22   -6.90   18.32   5
   0   2  22  160.32   19.74   5
   1   2  22  161.65   18.12   5
   2   2  22   16.53   15.57   5
   3   2  22  116.91   16.24   5
   4   2  22   17.35   13.62   5
   5   2  22    6.65   11.43   5
  -6   3  22    7.04   21.72   5
  -5   3  22   32.14   22.00   5
  -4   3  22  130.92   22.07   5
  -3   3  22  197.40   22.09   5
  -2   3  22  192.77   21.20   5
  -1   3  22   54.30   18.59   5
   0   3  22  106.45   18.12   5
   1   3  22   46.78   17.18   5
   2   3  22  456.93   20.09   5
   3   3  22   57.28   15.05   5
   4   3  22  100.80   13.43   5
   5   3  22   -3.91   10.53   5
  -6   4  22  296.53   25.86   5
  -5   4  22  170.17   23.75   5
  -4   4  22    4.43   21.04   5
  -3   4  22  -10.11   20.98   5
  -2   4  22    1.54   20.37   5
  -1   4  22   70.96   18.49   5
   0   4  22  329.49   19.95   5
   1   4  22   29.33   16.89   5
   2   4  22   25.14   14.66   5
   3   4  22  118.01   14.38   5
   4   4  22  388.01   14.71   5
  -5   5  22  -19.51   22.52   5
  -4   5  22   87.99   22.44   5
  -3   5  22   -3.10   21.05   5
  -2   5  22   56.96   20.13   5
  -1   5  22  126.17   19.33   5
   0   5  22   91.44   18.19   5
   1   5  22  144.76   17.35   5
   2   5  22   96.43   15.25   5
   3   5  22  118.61   13.97   5
  -4   6  22  -18.77   20.53   5
  -3   6  22  230.35   22.16   5
  -2   6  22   19.87   19.72   5
  -1   6  22   15.96   17.37   5
   0   6  22    3.95   16.20   5
   1   6  22  228.74   16.87   5
   2   6  22   37.30   13.70   5
  -3   7  22  101.21   19.88   5
  -2   7  22  294.01   20.42   5
  -1   7  22    0.33   17.00   5
   0   7  22  -21.94   15.38   5
   1   7  22  -11.43   13.54   5
   1  -3  23  265.24   12.57   5
  -1  -2  23  131.94   14.14   5
   0  -2  23  755.61   18.51   5
   1  -2  23   34.73   12.13   5
   2  -2  23   51.32   11.19   5
   3  -2  23   14.64    9.56   5
  -3  -1  23  111.41   17.21   5
  -2  -1  23  728.57   21.62   5
  -1  -1  23   81.42   15.44   5
   0  -1  23   10.06   12.86   5
   1  -1  23   22.84   13.57   5
   2  -1  23  194.47   14.16   5
   3  -1  23    4.93   10.98   5
  -5   0  23  -23.56   17.65   5
  -4   0  23   16.01   17.37   5
  -3   0  23    2.26   17.31   5
  -2   0  23    4.32   15.53   5
  -1   0  23   11.09   15.72   5
   0   0  23   28.28   15.44   5
   1   0  23   15.97   14.24   5
   2   0  23    3.77   12.84   5
   3   0  23    0.16   11.92   5
   4   0  23   -1.42   10.01   5
  -5   1  23   22.62   18.32   5
  -4   1  23  -13.69   18.07   5
  -3   1  23  126.71   19.30   5
  -2   1  23  636.53   23.21   5
  -1   1  23  112.89   17.52   5
   0   1  23   12.35   15.16   5
   1   1  23   17.99   14.30   5
   2   1  23  209.21   15.39   5
   3   1  23   21.84   12.56   5
   4   1  23  -10.73   10.50   5
  -5   2  23  354.87   22.56   5
  -4   2  23  227.13   21.23   5
  -3   2  23   42.86   19.40   5
  -2   2  23   -5.91   17.70   5
  -1   2  23  158.10   18.45   5
   0   2  23  796.20   22.60   5
   1   2  23   56.39   14.93   5
   2   2  23   68.34   14.42   5
   3   2  23   18.05   12.06   5
  -5   3  23   -0.40   19.34   5
  -4   3  23   34.28   19.51   5
  -3   3  23    1.91   18.52   5
  -2   3  23    0.52   17.33   5
  -1   3  23   19.91   17.24   5
   0   3  23   26.87   15.85   5
   1   3  23  322.23   17.41   5
   2   3  23  127.15   13.20   5
   3   3  23   14.68   11.57   5
  -5   4  23   15.99   19.28   5
  -4   4  23    5.80   19.18   5
  -3   4  23   14.69   19.65   5
  -2   4  23  216.69   20.04   5
  -1   4  23   16.47   16.70   5
   0   4  23   30.56   15.40   5
   1   4  23   48.23   14.39   5
   2   4  23   37.35   12.80   5
  -4   5  23  254.94   20.91   5
  -3   5  23   26.95   18.75   5
  -2   5  23  246.77   19.39   5
  -1   5  23   -3.00   15.59   5
   0   5  23    1.71   14.96   5
   1   5  23   16.49   13.49   5
   2   5  23  144.00   11.98   5
  -3   6  23   49.77   17.62   5
  -2   6  23   55.71   16.41   5
  -1   6  23   74.83   14.61   5
   0   6  23  146.51   15.01   5
  -2  -1  24  216.27   14.57   5
  -1  -1  24  154.40   13.27   5
   0  -1  24  135.90   12.13   5
  -4   0  24  551.61   18.73   5
  -3   0  24   82.18   15.65   5
  -2   0  24  587.12   18.45   5
  -1   0  24   39.01   13.16   5
   0   0  24 1089.77   19.39   5
   1   0  24    9.07   11.05   5
  -4   1  24   -1.10   15.96   5
  -3   1  24   -5.56   15.86   5
  -2   1  24  217.49   16.77   5
  -1   1  24  136.21   15.40   5
   0   1  24  156.41   14.24   5
   1   1  24  162.23   13.01   5
  -4   2  24    3.53   16.20   5
  -3   2  24    7.27   16.03   5
  -2   2  24    9.59   15.24   5
  -1   2  24   39.66   14.62   5
   0   2  24    4.51   13.17   5
   1   2  24   19.19   12.02   5
  -4   3  24   96.92   17.59   5
  -3   3  24    3.12   15.96   5
  -2   3  24  275.29   17.52   5
  -1   3  24   91.63   14.78   5
   0   3  24   23.42   12.74   5
   1   3  24    6.36   11.29   5
  -3   4  24    8.03   15.44   5
  -2   4  24  200.82   16.29   5
  -1   4  24   18.20   13.89   5
   0   4  24  185.00   14.05   5
  -2   5  24  -11.85   13.42   5
  -1   5  24   -6.66   12.51   5
  -2  -1 -24  197.45   14.59   6
  -1  -5 -23   11.51   14.43   6
  -2  -4 -23   46.37   15.50   6
  -3  -3 -23   13.34   14.61   6
  -3  -2 -23   28.86   16.13   6
  -3  -1 -23   15.44   16.21   6
  -3   0 -23    8.84   16.20   6
  -3   1 -23   29.83   15.65   6
  -2  -6 -22   50.83   15.08   6
  -3  -5 -22  113.96   16.29   6
  -4  -4 -22  366.74   18.20   6
  -3  -4 -22  145.95   18.50   6
  -5  -3 -22    5.74   13.33   6
  -4  -3 -22  114.26   17.65   6
  -5  -2 -22   -2.92   14.57   6
  -4  -2 -22   15.86   17.10   6
  -5  -1 -22    3.98   15.58   6
  -4  -1 -22    2.07   17.55   6
  -5   0 -22  185.59   16.75   6
  -4   0 -22  175.16   19.41   6
  -4   1 -22  -14.28   17.31   6
  -4   2 -22   14.10   16.13   6
  -3   3 -22   74.29   17.36   6
  -3  -7 -21  101.58   14.52   6
  -2  -7 -21   72.89   16.49   6
  -1  -7 -21   10.86   16.92   6
  -4  -6 -21  591.80   18.99   6
  -3  -6 -21   30.66   17.16   6
  -5  -5 -21  103.78   15.98   6
  -4  -5 -21   39.36   17.48   6
  -6  -4 -21    9.58   13.17   6
  -5  -4 -21  317.59   19.40   6
  -4  -4 -21    9.31   18.01   6
  -6  -3 -21  249.34   16.71   6
  -5  -3 -21   26.43   17.12   6
  -6  -2 -21  208.40   18.42   6
  -5  -2 -21   21.18   19.07   6
  -6  -1 -21  204.35   18.46   6
  -5  -1 -21  297.15   22.49   6
  -6   0 -21   10.96   16.76   6
  -5   0 -21   -1.97   18.94   6
  -6   1 -21  232.49   18.13   6
  -5   1 -21  323.20   21.92   6
  -5   2 -21   -2.38   17.84   6
  -4   3 -21    4.70   18.41   6
  -4  -7 -20  145.52   17.14   6
  -3  -7 -20   22.02   18.42   6
  -2  -7 -20   37.32   19.17   6
  -6  -6 -20   70.14   14.13   6
  -5  -6 -20  162.14   17.96   6
  -4  -6 -20   18.02   18.02   6
  -6  -5 -20   34.38   15.63   6
  -5  -5 -20   29.98   17.63   6
  -4  -5 -20    5.59   19.22   6
  -7  -4 -20   16.39   14.13   6
  -6  -4 -20  525.90   22.23   6
  -5  -4 -20   19.12   18.52   6
  -7  -3 -20   -3.06   15.88   6
  -6  -3 -20   60.35   19.10   6
  -5  -3 -20   52.24   20.44   6
  -7  -2 -20   28.50   16.19   6
  -6  -2 -20  143.90   20.79   6
  -5  -2 -20  -11.75   20.69   6
  -7  -1 -20   50.53   18.55   6
  -6  -1 -20   54.40   20.76   6
  -7   0 -20  355.16   21.44   6
  -6   0 -20  102.79   21.83   6
  -7   1 -20   73.36   17.94   6
  -6   1 -20   64.40   21.99   6
  -5   1 -20  184.02   24.42   6
  -6   2 -20  179.90   21.45   6
  -5   2 -20    5.48   21.45   6
  -5   3 -20   60.50   20.89   6
  -4  -8 -19    8.60   16.40   6
  -3  -8 -19  104.27   19.12   6
  -2  -8 -19   12.17   18.95   6
  -6  -7 -19   62.98   14.78   6
  -5  -7 -19  269.40   20.14   6
  -4  -7 -19  248.85   21.71   6
  -3  -7 -19  173.78   22.35   6
  -7  -6 -19    4.35   13.67   6
  -6  -6 -19  353.01   20.29   6
  -5  -6 -19  169.22   20.22   6
  -4  -6 -19  133.58   21.56   6
  -7  -5 -19   25.92   16.47   6
  -6  -5 -19   11.44   18.74   6
  -5  -5 -19  102.90   20.71   6
  -8  -4 -19   82.10   14.69   6
  -7  -4 -19  564.29   22.75   6
  -6  -4 -19  236.76   22.22   6
  -5  -4 -19   44.94   21.48   6
  -8  -3 -19   11.91   16.78   6
  -7  -3 -19   -6.21   18.12   6
  -6  -3 -19    7.74   20.92   6
  -8  -2 -19   -1.25   17.86   6
  -7  -2 -19    5.98   20.23   6
  -6  -2 -19  966.51   31.34   6
  -8  -1 -19  137.91   19.77   6
  -7  -1 -19   48.78   22.26   6
  -6  -1 -19  232.03   25.71   6
  -8   0 -19   -5.37   18.45   6
  -7   0 -19    6.89   21.85   6
  -6   0 -19   -9.05   24.65   6
  -8   1 -19  148.83   19.58   6
  -7   1 -19   73.85   22.07   6
  -6   1 -19  244.11   27.20   6
  -7   2 -19    0.43   21.16   6
  -6   2 -19 1282.41   35.29   6
  -6   3 -19   -8.77   22.17   6
  -5   3 -19   43.75   25.32   6
  -6  -8 -18  366.64   18.02   6
  -5  -8 -18   28.04   17.98   6
  -4  -8 -18   10.80   19.49   6
  -3  -8 -18   62.56   21.53   6
  -7  -7 -18   60.00   15.66   6
  -6  -7 -18   43.33   17.74   6
  -5  -7 -18   17.34   13.72   6
  -4  -7 -18  106.83   22.04   6
  -8  -6 -18  -24.28   14.16   6
  -7  -6 -18  854.64   24.44   6
  -6  -6 -18   64.50   19.08   6
  -5  -6 -18   25.92   19.40   6
  -8  -5 -18   93.93   17.15   6
  -7  -5 -18   49.44   19.50   6
  -6  -5 -18   49.87   19.55   6
  -5  -5 -18  249.53   24.23   6
  -9  -4 -18    6.75   14.98   6
  -8  -4 -18   74.91   19.03   6
  -7  -4 -18   43.32   20.66   6
  -6  -4 -18 1137.85   32.70   6
  -9  -3 -18   95.72   17.38   6
  -8  -3 -18  646.57   25.94   6
  -7  -3 -18   14.86   21.64   6
  -6  -3 -18  512.86   28.66   6
  -9  -2 -18  201.75   17.65   6
  -8  -2 -18   -0.67   21.73   6
  -7  -2 -18  100.84   24.67   6
  -6  -2 -18  216.05   25.93   6
  -9  -1 -18   -1.34   18.66   6
  -8  -1 -18  371.26   25.37   6
  -7  -1 -18  160.16   25.22   6
  -9   0 -18    2.44   18.49   6
  -8   0 -18  137.94   24.86   6
  -7   0 -18  143.66   26.05   6
  -9   1 -18  -45.86   18.49   6
  -8   1 -18  392.11   25.88   6
  -7   1 -18  166.31   26.31   6
  -8   2 -18   10.95   20.85   6
  -7   2 -18  101.35   25.68   6
  -6   2 -18  250.69   29.98   6
  -6   3 -18  720.19   32.93   6
  -7  -8 -17  349.81   18.79   6
  -6  -8 -17   -7.49   18.75   6
  -5  -8 -17  304.59   23.93   6
  -4  -8 -17   18.61   21.88   6
  -3  -8 -17  477.01   28.33   6
  -8  -7 -17    6.75   15.22   6
  -7  -7 -17   34.80   17.89   6
  -6  -7 -17  -13.63   19.85   6
  -5  -7 -17  606.24   27.17   6
  -4  -7 -17   50.90   23.49   6
  -9  -6 -17   37.62   14.59   6
  -8  -6 -17  278.28   19.80   6
  -7  -6 -17  148.29   19.97   6
  -6  -6 -17  426.22   24.03   6
  -5  -6 -17   43.27   22.74   6
  -9  -5 -17   41.60   16.71   6
  -8  -5 -17  343.46   21.65   6
  -7  -5 -17   88.41   21.65   6
  -6  -5 -17 1039.51   32.70   6
 -10  -4 -17   25.23   14.24   6
  -9  -4 -17   52.47   18.68   6
  -8  -4 -17   97.36   21.66   6
  -7  -4 -17  872.49   31.00   6
  -6  -4 -17   39.26   22.45   6
 -10  -3 -17  131.16   17.34   6
  -9  -3 -17  165.67   22.16   6
  -8  -3 -17  290.56   25.76   6
  -7  -3 -17  120.15   25.11   6
 -10  -2 -17  527.13   22.48   6
  -9  -2 -17  170.82   24.24   6
  -8  -2 -17  739.31   32.37   6
  -7  -2 -17   75.97   26.46   6
 -10  -1 -17  184.84   20.68   6
  -9  -1 -17   -9.27   23.55   6
  -8  -1 -17   62.79   25.50   6
  -7  -1 -17   23.25   26.09   6
 -10   0 -17   -0.42   19.21   6
  -9   0 -17  -11.19   22.97   6
  -8   0 -17   48.42   26.60   6
  -7   0 -17   13.11   28.45   6
  -9   1 -17   -5.84   23.60   6
  -8   1 -17  109.54   28.33   6
  -7   1 -17    9.64   27.47   6
  -9   2 -17  175.39   23.38   6
  -8   2 -17  992.38   35.36   6
  -7   2 -17   98.72   28.38   6
  -7   3 -17   55.71   25.35   6
  -6   3 -17  362.86   31.35   6
  -8  -8 -16  266.15   18.58   6
  -7  -8 -16  284.16   21.49   6
  -6  -8 -16   59.31   22.24   6
  -5  -8 -16  245.90   24.76   6
  -4  -8 -16    5.14   24.44   6
  -9  -7 -16  -15.63   15.31   6
  -8  -7 -16    1.25   16.94   6
  -7  -7 -16   79.69   20.54   6
  -6  -7 -16  572.15   26.73   6
  -5  -7 -16  -10.68   23.27   6
 -10  -6 -16  -17.87   13.17   6
  -9  -6 -16   50.50   17.52   6
  -8  -6 -16  193.14   21.80   6
  -7  -6 -16  311.23   24.97   6
  -6  -6 -16   12.06   21.96   6
 -10  -5 -16   11.02    6.94   6
  -9  -5 -16  217.12   20.51   6
  -8  -5 -16    6.90   21.14   6
  -7  -5 -16  367.85   26.66   6
  -6  -5 -16  309.23   26.99   6
 -11  -4 -16    8.06   13.58   6
 -10  -4 -16    2.70   17.84   6
  -9  -4 -16   15.61   21.92   6
  -8  -4 -16 1975.84   41.55   6
  -7  -4 -16   70.96   25.26   6
 -11  -3 -16   38.07   16.16   6
 -10  -3 -16  253.33   22.74   6
  -9  -3 -16   83.01   24.78   6
  -8  -3 -16   43.26   25.39   6
  -7  -3 -16  176.17   28.24   6
 -11  -2 -16  278.66   20.18   6
 -10  -2 -16   12.32   22.67   6
  -9  -2 -16  231.52   27.99   6
  -8  -2 -16   92.73   27.90   6
  -7  -2 -16  935.93   39.67   6
 -11  -1 -16  -33.63   18.26   6
 -10  -1 -16  611.59   28.95   6
  -9  -1 -16  141.77   30.10   6
  -8  -1 -16  107.57   29.48   6
  -7  -1 -16  341.79   33.65   6
 -11   0 -16  -15.68   17.92   6
 -10   0 -16  170.19   24.64   6
  -9   0 -16   29.92   26.70   6
  -8   0 -16 2964.96   57.28   6
  -7   0 -16  521.78   36.53   6
 -10   1 -16  567.63   28.48   6
  -8   1 -16   92.61   31.28   6
  -7   1 -16  320.29   34.70   6
  -9   2 -16  273.58   28.78   6
  -8   2 -16   78.67   31.23   6
  -7   2 -16 1106.63   43.06   6
  -7   3 -16  223.13   31.53   6
  -7  -9 -15  -23.96   19.74   6
  -6  -9 -15  220.70   24.39   6
  -9  -8 -15   20.47   15.90   6
  -8  -8 -15  116.77   19.54   6
  -7  -8 -15   42.10   21.37   6
  -6  -8 -15   48.63   23.14   6
  -5  -8 -15 2610.51   46.34   6
  -4  -8 -15   23.23   24.11   6
 -10  -7 -15   -4.48   14.18   6
  -9  -7 -15  149.06   19.38   6
  -8  -7 -15   29.36   20.41   6
  -7  -7 -15  755.34   30.51   6
  -6  -7 -15   33.61   22.00   6
  -5  -7 -15   31.07   24.27   6
 -10  -6 -15   21.36   16.79   6
  -9  -6 -15   38.04   19.05   6
  -8  -6 -15 1189.89   33.77   6
  -7  -6 -15   26.07   23.63   6
  -6  -6 -15 1524.15   39.12   6
 -11  -5 -15   14.22   15.21   6
 -10  -5 -15  675.79   26.31   6
  -9  -5 -15   16.17   22.35   6
  -8  -5 -15  321.67   27.95   6
  -7  -5 -15   26.85   25.50   6
 -11  -4 -15   -9.77   17.61   6
 -10  -4 -15   32.16   21.61   6
  -9  -4 -15  237.56   27.74   6
  -8  -4 -15  209.46   28.55   6
  -7  -4 -15   40.89   26.11   6
 -11  -3 -15  214.70   23.40   6
 -10  -3 -15  122.00   26.33   6
  -9  -3 -15  340.99   31.81   6
  -8  -3 -15   10.12   28.10   6
  -7  -3 -15  117.16   29.28   6
 -11  -2 -15   -7.23   23.73   6
 -10  -2 -15   24.58   27.62   6
  -9  -2 -15   45.62   30.86   6
  -8  -2 -15 1891.76   50.90   6
 -11  -1 -15   53.88   24.80   6
 -10  -1 -15  846.83   37.82   6
  -9  -1 -15   75.10   32.51   6
  -8  -1 -15   40.30   33.25   6
 -11   0 -15  -45.13   23.89   6
 -10   0 -15   28.02   27.76   6
  -9   0 -15    7.75   32.63   6
  -8   0 -15  171.54   35.80   6
 -11   1 -15   40.29   23.19   6
 -10   1 -15  917.25   36.39   6
  -9   1 -15  103.00   32.09   6
  -8   1 -15   29.44   33.97   6
 -10   2 -15   -7.44   26.80   6
  -9   2 -15   68.84   29.74   6
  -8   2 -15 2222.90   53.91   6
  -7   2 -15  465.92   37.93   6
  -8   3 -15   11.53   29.04   6
  -7   3 -15   89.95   34.07   6
  -9  -9 -14   40.43   16.10   6
  -8  -9 -14  -29.11   20.10   6
  -7  -9 -14 1649.45   35.73   6
  -6  -9 -14  152.99   26.14   6
 -10  -8 -14    9.96   14.87   6
  -9  -8 -14  261.88   21.28   6
  -8  -8 -14  741.70   27.75   6
  -7  -8 -14    5.74   22.08   6
  -6  -8 -14  -17.61   26.23   6
  -5  -8 -14  851.27   36.05   6
  -4  -8 -14  626.35   34.54   6
 -11  -7 -14   66.98   13.35   6
 -10  -7 -14  276.02   20.03   6
  -9  -7 -14  117.14   20.33   6
  -8  -7 -14  281.45   25.82   6
  -7  -7 -14   65.35   23.79   6
  -6  -7 -14  453.70   31.59   6
  -5  -7 -14  667.25   34.16   6
 -11  -6 -14  -18.87   16.34   6
 -10  -6 -14   44.40   21.07   6
  -9  -6 -14  432.55   26.36   6
  -8  -6 -14  184.24   25.40   6
  -7  -6 -14   51.11   25.31   6
  -6  -6 -14  182.10   28.29   6
 -12  -5 -14   18.39   13.62   6
 -11  -5 -14  105.39   20.49   6
 -10  -5 -14   80.05   23.95   6
  -9  -5 -14   53.27   24.82   6
  -8  -5 -14  188.00   27.87   6
  -7  -5 -14   39.75   26.84   6
 -12  -4 -14  477.68   20.65   6
 -11  -4 -14   -6.21   22.72   6
 -10  -4 -14  474.56   30.79   6
  -9  -4 -14   53.99   29.88   6
  -8  -4 -14  590.21   37.74   6
  -7  -4 -14    6.94   30.30   6
 -12  -3 -14  136.61   21.32   6
 -11  -3 -14  209.84   28.35   6
 -10  -3 -14  519.80   35.97   6
  -9  -3 -14    6.09   31.02   6
  -8  -3 -14 1292.53   47.47   6
 -12  -2 -14   61.75   23.07   6
 -11  -2 -14  155.03   27.87   6
 -10  -2 -14   82.90   30.06   6
  -9  -2 -14  994.92   45.29   6
  -8  -2 -14  240.95   39.27   6
 -12  -1 -14  144.35   24.28   6
 -11  -1 -14  141.93   29.55   6
 -10  -1 -14  247.57   38.02   6
  -9  -1 -14   -1.59   37.00   6
  -8  -1 -14  305.92   40.05   6
 -12   0 -14 1335.74   32.03   6
 -11   0 -14   -2.33   28.63   6
 -10   0 -14 1510.24   47.95   6
  -9   0 -14  423.74   40.54   6
  -8   0 -14 2897.80   67.10   6
 -12   1 -14  115.21   20.41   6
 -11   1 -14  113.04   29.49   6
 -10   1 -14  215.71   35.33   6
  -9   1 -14   49.61   34.03   6
  -8   1 -14  329.84   38.45   6
 -10   2 -14   83.92   29.90   6
  -9   2 -14 1024.88   43.23   6
  -8   2 -14  230.86   37.78   6
  -8   3 -14 1534.45   48.11   6
  -7   3 -14   54.01   33.57   6
  -9  -9 -13    0.80    4.02   6
  -8  -9 -13   77.67   24.35   6
  -7  -9 -13   25.48   25.17   6
  -6  -9 -13  577.08   33.65   6
 -10  -8 -13    6.66   17.63   6
  -9  -8 -13  491.72   26.71   6
  -8  -8 -13   54.48   23.98   6
  -7  -8 -13 1218.39   38.23   6
  -6  -8 -13  116.85   29.65   6
  -5  -8 -13  936.97   38.67   6
 -11  -7 -13  480.74   20.73   6
 -10  -7 -13  -11.28   21.04   6
  -9  -7 -13  230.16   25.39   6
  -8  -7 -13  572.19   32.47   6
  -7  -7 -13 1636.59   42.96   6
  -6  -7 -13  222.67   30.20   6
 -12  -6 -13   52.05   11.76   6
 -11  -6 -13   -8.22   20.30   6
 -10  -6 -13  832.91   31.51   6
  -9  -6 -13  137.89   27.61   6
  -8  -6 -13  171.99   29.85   6
  -7  -6 -13   52.83   27.69   6
  -6  -6 -13 1202.07   41.39   6
 -12  -5 -13  302.57   21.42   6
 -11  -5 -13   65.63   25.49   6
 -10  -5 -13   21.32   25.77   6
  -9  -5 -13   16.16   29.47   6
  -8  -5 -13 3144.99   59.63   6
  -7  -5 -13   95.70   28.56   6
 -13  -4 -13  227.74   16.11   6
 -12  -4 -13   30.68   21.73   6
 -11  -4 -13  227.47   30.49   6
 -10  -4 -13   70.82   31.88   6
  -9  -4 -13  854.26   42.69   6
  -8  -4 -13   16.36   33.07   6
  -7  -4 -13  -20.70   33.61   6
 -13  -3 -13   64.00   17.27   6
 -12  -3 -13   43.05   26.46   6
 -11  -3 -13  677.68   37.42   6
 -10  -3 -13   37.17   33.60   6
  -9  -3 -13  483.77   42.35   6
 -13  -2 -13    9.39   19.59   6
 -12  -2 -13  430.25   31.86   6
 -11  -2 -13   -1.13   31.82   6
 -10  -2 -13 1671.39   55.95   6
  -9  -2 -13  109.08   40.47   6
  -8  -2 -13 1147.52   54.09   6
 -13  -1 -13   41.88   19.76   6
 -12  -1 -13 1246.73   39.00   6
 -11  -1 -13  453.46   38.62   6
 -10  -1 -13  130.77   39.22   6
  -9  -1 -13  412.76   48.36   6
  -8  -1 -13 3973.24   82.14   6
 -12   0 -13  -14.07   28.06   6
 -11   0 -13   23.51   33.99   6
 -10   0 -13   83.87   34.12   6
  -9   0 -13    8.77   41.58   6
  -8   0 -13   74.11   41.80   6
 -12   1 -13 1338.60   37.07   6
 -11   1 -13  460.96   38.33   6
 -10   1 -13  139.81   37.65   6
  -9   1 -13  296.45   42.53   6
  -8   1 -13 4043.16   77.99   6
 -11   2 -13  -21.36   29.47   6
 -10   2 -13 1772.36   49.12   6
  -9   2 -13  121.25   38.11   6
  -8   2 -13 1176.51   50.50   6
  -9   3 -13  544.65   39.90   6
  -8   3 -13 1147.33   46.30   6
  -7   3 -13 2206.84   57.56   6
 -10  -9 -12   12.39   18.20   6
  -9  -9 -12  856.93   29.99   6
  -8  -9 -12   20.33   25.86   6
  -7  -9 -12   18.00   27.68   6
  -6  -9 -12  282.71   31.31   6
 -11  -8 -12   45.12   17.25   6
 -10  -8 -12  787.87   28.18   6
  -9  -8 -12  117.78   25.35   6
  -8  -8 -12   11.86   25.54   6
  -7  -8 -12  545.00   33.18   6
  -6  -8 -12 1237.14   41.49   6
  -5  -8 -12  122.47   29.21   6
 -12  -7 -12  194.60   16.50   6
 -11  -7 -12   -0.53   19.39   6
 -10  -7 -12   34.62   24.85   6
  -9  -7 -12   85.08   27.49   6
  -8  -7 -12 2424.62   52.01   6
  -7  -7 -12   92.04   29.49   6
  -6  -7 -12  475.46   34.61   6
 -12  -6 -12   36.58   19.64   6
 -11  -6 -12  796.84   31.47   6
 -10  -6 -12  115.08   28.86   6
  -9  -6 -12   59.12   30.62   6
  -8  -6 -12  566.08   36.71   6
  -7  -6 -12   43.27   31.39   6
  -6  -6 -12  291.18   32.55   6
 -13  -5 -12  144.59   16.94   6
 -12  -5 -12  344.12   27.33   6
 -11  -5 -12  433.24   32.59   6
 -10  -5 -12   57.59   30.94   6
  -9  -5 -12  -16.76   32.50   6
  -8  -5 -12  850.42   43.14   6
  -7  -5 -12  -19.10   33.44   6
 -13  -4 -12   63.70   20.95   6
 -12  -4 -12  -36.52   26.14   6
 -11  -4 -12  177.39   33.88   6
 -10  -4 -12 3187.43   66.47   6
  -9  -4 -12  386.63   42.33   6
  -8  -4 -12  720.37   45.30   6
 -13  -3 -12  179.58   24.65   6
 -12  -3 -12 1444.94   45.43   6
 -11  -3 -12   36.54   36.05   6
 -10  -3 -12  136.05   39.78   6
  -9  -3 -12  647.86   47.77   6
  -8  -3 -12 2402.64   65.82   6
 -13  -2 -12  -22.87   26.86   6
 -12  -2 -12    8.18   32.49   6
 -11  -2 -12  886.76   48.19   6
 -10  -2 -12  488.37   48.60   6
  -9  -2 -12  -18.13   42.08   6
  -8  -2 -12   39.36   43.29   6
 -13  -1 -12   -2.83   26.04   6
 -12  -1 -12  798.31   43.40   6
 -11  -1 -12  -14.18   40.28   6
 -10  -1 -12  -37.33   44.84   6
  -9  -1 -12   37.63   49.53   6
  -8  -1 -12 1099.38   59.89   6
 -13   0 -12  -31.05   25.39   6
 -12   0 -12  -15.37   32.23   6
 -11   0 -12  119.66   41.11   6
 -10   0 -12 2283.66   68.63   6
  -9   0 -12   99.62   45.52   6
  -8   0 -12   11.86   45.94   6
 -13   1 -12   57.75   22.17   6
 -12   1 -12  708.47   37.08   6
 -11   1 -12  -20.73   33.95   6
 -10   1 -12   -0.13   39.62   6
  -9   1 -12   48.85   41.17   6
  -8   1 -12  906.20   51.37   6
 -11   2 -12  919.53   43.64   6
 -10   2 -12  558.12   42.76   6
  -9   2 -12    9.72   37.70   6
  -8   2 -12   49.07   39.21   6
  -9   3 -12  647.25   42.77   6
  -8   3 -12 2727.46   60.48   6
 -11  -9 -11   83.82   16.77   6
 -10  -9 -11  207.24   23.48   6
  -9  -9 -11   41.58   25.78   6
  -8  -9 -11  227.85   30.06   6
  -7  -9 -11   35.23   29.64   6
 -12  -8 -11   91.87   14.87   6
 -11  -8 -11  267.98   23.64   6
 -10  -8 -11  111.68   25.23   6
  -9  -8 -11  388.98   30.91   6
  -8  -8 -11  255.32   32.48   6
  -7  -8 -11 2005.21   50.74   6
  -6  -8 -11   62.03   30.97   6
  -5  -8 -11 1790.99   46.68   6
 -12  -7 -11   19.42   19.26   6
 -11  -7 -11  -16.76   24.35   6
 -10  -7 -11  -16.75   28.76   6
  -9  -7 -11 1650.25   47.19   6
  -8  -7 -11  396.96   35.61   6
  -7  -7 -11  318.36   33.47   6
  -6  -7 -11  173.94   32.09   6
 -13  -6 -11  111.62   16.85   6
 -12  -6 -11  203.68   25.66   6
 -11  -6 -11  188.20   29.91   6
 -10  -6 -11 1180.15   43.16   6
  -9  -6 -11   31.83   30.44   6
  -8  -6 -11  352.35   38.50   6
  -7  -6 -11   94.31   32.92   6
 -13  -5 -11  208.84   24.18   6
 -12  -5 -11  871.65   36.65   6
 -11  -5 -11   43.26   33.60   6
 -10  -5 -11  136.65   35.51   6
  -9  -5 -11   36.31   35.75   6
  -8  -5 -11  308.95   40.23   6
  -7  -5 -11  156.54   35.86   6
 -14  -4 -11  100.97   16.33   6
 -13  -4 -11   15.60   26.59   6
 -12  -4 -11   84.91   33.30   6
 -11  -4 -11 1045.33   47.78   6
 -10  -4 -11  327.95   42.13   6
  -9  -4 -11  261.96   41.35   6
  -8  -4 -11  388.59   43.15   6
 -14  -3 -11   71.77   19.75   6
 -13  -3 -11  404.78   33.90   6
 -12  -3 -11  293.58   37.94   6
 -11  -3 -11    6.86   40.02   6
 -10  -3 -11  224.39   46.54   6
  -9  -3 -11 2387.62   70.73   6
  -8  -3 -11  544.70   49.43   6
 -14  -2 -11 1879.89   34.35   6
 -13  -2 -11  -11.26   34.38   6
 -12  -2 -11  744.05   48.62   6
 -11  -2 -11  -12.83   45.12   6
 -10  -2 -11 1551.22   67.43   6
  -9  -2 -11   21.44   48.03   6
  -8  -2 -11 1343.71   61.85   6
 -14  -1 -11   58.63   21.26   6
 -13  -1 -11   34.82   33.64   6
 -12  -1 -11 2176.76   63.00   6
 -11  -1 -11  -25.42   46.87   6
 -10  -1 -11  129.74   58.26   6
  -9  -1 -11   85.25   56.28   6
  -8  -1 -11 1340.22   69.98   6
 -13   0 -11    6.11   29.59   6
 -12   0 -11  -62.38   36.98   6
 -11   0 -11  -44.49   43.80   6
 -10   0 -11   99.50   47.04   6
  -9   0 -11   17.65   36.41   6
 -13   1 -11   13.87   28.15   6
 -12   1 -11 2259.11   56.09   6
 -11   1 -11   45.60   36.49   6
 -10   1 -11  145.66   40.45   6
  -9   1 -11   67.44   41.82   6
  -8   1 -11 1272.87   58.52   6
 -12   2 -11  791.23   39.60   6
 -11   2 -11  -62.76   37.01   6
 -10   2 -11 1610.89   54.06   6
  -9   2 -11    8.90   36.80   6
  -8   2 -11 1305.68   52.33   6
  -8   3 -11  518.38   43.72   6
 -11  -9 -10   48.20   20.54   6
 -10  -9 -10  416.28   28.86   6
  -9  -9 -10 2658.46   50.09   6
  -8  -9 -10   10.60   29.25   6
  -7  -9 -10 1405.26   45.05   6
 -12  -8 -10  244.84   20.75   6
 -11  -8 -10  672.57   31.13   6
 -10  -8 -10 1642.79   43.42   6
  -9  -8 -10  451.28   35.10   6
  -8  -8 -10 2129.08   52.64   6
  -7  -8 -10  534.54   37.95   6
  -6  -8 -10  -30.58   29.01   6
  -5  -8 -10  136.29   32.22   6
 -13  -7 -10  150.64   16.98   6
 -12  -7 -10  149.96   25.11   6
 -11  -7 -10  -16.97   26.88   6
 -10  -7 -10  985.16   41.14   6
  -9  -7 -10   57.14   34.14   6
  -8  -7 -10   33.87   32.45   6
  -6  -7 -10   54.59   30.82   6
 -13  -6 -10    7.97   21.48   6
 -12  -6 -10   75.56   29.05   6
 -11  -6 -10 1235.47   46.40   6
 -10  -6 -10  128.82   36.20   6
  -9  -6 -10   59.47   34.77   6
  -8  -6 -10  554.43   43.07   6
  -7  -6 -10  276.22   37.31   6
  -6  -6 -10  898.46   41.55   6
 -14  -5 -10  244.06   19.78   6
 -13  -5 -10 1247.81   38.50   6
 -12  -5 -10   13.22   32.41   6
 -11  -5 -10  -18.08   37.85   6
 -10  -5 -10   66.00   37.99   6
  -9  -5 -10  531.93   44.20   6
  -8  -5 -10  875.37   48.30   6
  -7  -5 -10  106.47   36.39   6
 -14  -4 -10  587.19   27.76   6
 -13  -4 -10   56.00   31.41   6
 -12  -4 -10 3217.46   68.13   6
 -11  -4 -10   91.71   42.34   6
 -10  -4 -10  335.57   46.25   6
  -9  -4 -10  120.51   28.66   6
  -8  -4 -10 3699.04   75.57   6
 -14  -3 -10 1164.87   36.23   6
 -13  -3 -10  102.64   37.31   6
 -12  -3 -10  490.52   48.97   6
 -11  -3 -10  354.36   50.39   6
 -10  -3 -10 2544.92   74.76   6
  -9  -3 -10  101.34   45.50   6
  -8  -3 -10 2111.02   66.40   6
 -14  -2 -10  197.81   31.57   6
 -13  -2 -10   -3.25   41.47   6
 -12  -2 -10  109.63   50.90   6
 -11  -2 -10    3.57   53.97   6
 -10  -2 -10   71.68   54.03   6
  -9  -2 -10  931.28   61.72   6
  -8  -2 -10  106.46   46.39   6
 -14  -1 -10  255.24   30.44   6
 -13  -1 -10    7.90   41.47   6
 -12  -1 -10  126.95   51.52   6
 -11  -1 -10    6.72   60.80   6
 -10  -1 -10  331.47   67.68   6
  -9  -1 -10  251.08   65.50   6
  -8  -1 -10   93.98   56.60   6
 -14   0 -10 2876.38   43.72   6
 -13   0 -10   93.68   37.40   6
 -12   0 -10 3377.76   73.61   6
 -11   0 -10   66.86   44.33   6
 -10   0 -10  939.83   62.02   6
  -9   0 -10   11.82   46.55   6
  -8   0 -10 3679.66   88.72   6
 -13   1 -10    7.63   32.11   6
 -12   1 -10  138.36   40.46   6
 -11   1 -10   11.32   41.01   6
 -10   1 -10  293.47   45.75   6
  -9   1 -10  224.12   43.17   6
  -8   1 -10   37.63   43.53   6
 -12   2 -10   72.43   36.29   6
 -11   2 -10  -26.56   39.17   6
 -10   2 -10   97.97   40.37   6
  -9   2 -10 1020.75   49.93   6
  -8   2 -10  108.52   37.63   6
 -12  -9  -9  111.39   18.34   6
 -11  -9  -9   32.38   23.69   6
 -10  -9  -9 1822.02   44.01   6
  -9  -9  -9    0.20   30.66   6
  -8  -9  -9  -27.02   32.11   6
  -7  -9  -9  129.68   31.79   6
 -13  -8  -9  -41.61   17.90   6
 -12  -8  -9   51.59   23.48   6
 -11  -8  -9  803.49   34.86   6
 -10  -8  -9  -10.54   30.58   6
  -9  -8  -9 3962.58   65.26   6
  -8  -8  -9  759.03   39.88   6
  -7  -8  -9  211.55   34.72   6
  -6  -8  -9  147.81   34.24   6
 -13  -7  -9  835.71   27.58   6
 -12  -7  -9   54.11   28.07   6
 -11  -7  -9  460.99   37.75   6
 -10  -7  -9  223.42   35.82   6
  -9  -7  -9  374.39   39.35   6
  -8  -7  -9  473.88   41.35   6
  -7  -7  -9 2551.89   59.00   6
  -6  -7  -9  362.85   36.69   6
 -14  -6  -9   49.73   19.18   6
 -13  -6  -9   49.14   26.61   6
 -12  -6  -9  749.96   40.73   6
 -11  -6  -9  642.97   43.91   6
 -10  -6  -9 3109.95   67.66   6
  -9  -6  -9  537.74   42.07   6
  -8  -6  -9  283.64   37.83   6
  -7  -6  -9   37.87   34.86   6
  -6  -6  -9 1652.53   49.99   6
 -14  -5  -9 1245.27   33.24   6
 -13  -5  -9  651.55   39.51   6
 -12  -5  -9   -3.51   38.28   6
 -11  -5  -9  666.65   49.02   6
 -10  -5  -9 1180.70   53.01   6
  -9  -5  -9  338.17   44.01   6
  -8  -5  -9  242.44   39.52   6
  -7  -5  -9  366.96   41.33   6
 -14  -4  -9   31.70   27.73   6
 -13  -4  -9  533.30   44.46   6
 -12  -4  -9  330.53   46.96   6
 -11  -4  -9   59.38   42.64   6
 -10  -4  -9  146.25   43.05   6
  -9  -4  -9 2615.47   68.66   6
  -8  -4  -9  483.72   45.01   6
  -7  -4  -9 1161.70   48.90   6
 -14  -3  -9  906.02   42.95   6
 -13  -3  -9   28.95   41.39   6
 -12  -3  -9  -36.24   50.18   6
 -11  -3  -9  140.34   48.27   6
 -10  -3  -9  631.14   51.86   6
  -9  -3  -9  366.48   48.43   6
  -8  -3  -9  424.17   44.73   6
 -14  -2  -9 1075.71   48.49   6
 -13  -2  -9  -20.33   51.37   6
 -12  -2  -9 4589.67  104.35   6
 -11  -2  -9  -29.57   56.84   6
 -10  -2  -9  166.81   54.43   6
  -9  -2  -9   58.44   48.84   6
  -8  -2  -9 5683.19   94.82   6
 -14  -1  -9  558.53   40.79   6
 -13  -1  -9  -18.27   45.57   6
 -12  -1  -9 -117.12   55.70   6
 -11  -1  -9   47.25   56.77   6
 -10  -1  -9  279.20   61.47   6
  -9  -1  -9  296.79   55.67   6
  -8  -1  -9  779.01   57.79   6
 -14   0  -9  107.76   31.92   6
 -13   0  -9  -39.95   38.24   6
 -12   0  -9    8.20   34.95   6
 -11   0  -9   -4.42   43.25   6
 -10   0  -9   17.84   45.89   6
  -9   0  -9  -20.16   45.38   6
  -8   0  -9  103.77   44.28   6
 -14   1  -9  673.49   32.12   6
 -13   1  -9  -20.04   35.46   6
 -12   1  -9  -23.82   41.31   6
 -11   1  -9   32.52   42.61   6
 -10   1  -9  317.21   45.18   6
  -9   1  -9  309.59   45.18   6
  -8   1  -9  742.93   46.32   6
 -12   2  -9 5112.49   76.48   6
 -11   2  -9  -17.75   40.73   6
 -10   2  -9  236.61   41.22   6
  -9   2  -9   92.01   37.16   6
  -8   2  -9 5936.91   84.55   6
 -12  -9  -8  148.93   21.13   6
 -11  -9  -8 2291.14   44.38   6
 -10  -9  -8   43.32   30.85   6
  -9  -9  -8  -22.17   32.78   6
  -8  -9  -8  381.73   36.86   6
 -13  -8  -8  294.99   21.36   6
 -12  -8  -8  600.21   31.40   6
 -11  -8  -8   -4.94   30.27   6
 -10  -8  -8 1339.16   48.27   6
  -9  -8  -8 1945.11   54.37   6
  -8  -8  -8  620.86   40.41   6
  -7  -8  -8  115.32   32.70   6
  -6  -8  -8 3265.14   59.11   6
 -14  -7  -8  298.69   23.05   6
 -13  -7  -8   57.32   24.42   6
 -12  -7  -8   32.18   31.76   6
 -11  -7  -8  203.89   30.58   6
 -10  -7  -8 1247.50   50.96   6
  -9  -7  -8    9.45   33.98   6
  -8  -7  -8  493.93   40.80   6
  -7  -7  -8  406.53   39.66   6
  -6  -7  -8 2379.55   54.15   6
 -14  -6  -8  114.63   22.96   6
 -13  -6  -8 1959.82   49.49   6
 -12  -6  -8  537.25   41.36   6
 -11  -6  -8  115.99   41.44   6
 -10  -6  -8  138.72   37.96   6
  -9  -6  -8 6251.62   88.92   6
  -8  -6  -8  127.27   38.97   6
  -7  -6  -8   59.92   35.29   6
 -15  -5  -8  204.88   23.04   6
 -14  -5  -8  342.94   31.30   6
 -13  -5  -8  156.73   37.34   6
 -12  -5  -8  148.18   42.34   6
 -11  -5  -8 1571.19   58.67   6
 -10  -5  -8 1184.62   54.44   6
  -9  -5  -8  347.91   42.16   6
  -8  -5  -8   86.67   37.68   6
  -7  -5  -8 5011.53   75.65   6
 -14  -4  -8  962.14   42.62   6
 -13  -4  -8  102.58   41.23   6
 -12  -4  -8  556.54   50.76   6
 -11  -4  -8   86.68   42.08   6
 -10  -4  -8 2573.98   69.82   6
  -9  -4  -8  198.06   40.94   6
  -8  -4  -8 2295.28   60.30   6
 -15  -3  -8  -88.32   31.61   6
 -14  -3  -8 1979.08   58.63   6
 -13  -3  -8   18.10   46.11   6
 -12  -3  -8 2651.97   80.09   6
 -11  -3  -8  299.83   51.00   6
 -10  -3  -8  338.92   46.52   6
  -9  -3  -8  789.00   49.69   6
  -8  -3  -8 6606.21   92.08   6
 -15  -2  -8   51.21   33.73   6
 -14  -2  -8   22.30   49.12   6
 -13  -2  -8  -99.54   62.99   6
 -12  -2  -8   86.65   59.75   6
 -11  -2  -8  573.42   57.85   6
 -10  -2  -8   82.60   46.96   6
  -9  -2  -8 1323.27   58.18   6
  -8  -2  -8   47.66   39.56   6
 -14  -1  -8 1405.40   54.13   6
 -13  -1  -8   85.67   52.52   6
 -12  -1  -8  -64.04   54.85   6
 -11  -1  -8   38.38   48.92   6
 -10  -1  -8  651.37   56.01   6
  -9  -1  -8  575.45   49.79   6
  -8  -1  -8 2368.54   65.46   6
 -14   0  -8  301.09   38.43   6
 -13   0  -8   94.56   45.03   6
 -12   0  -8 1654.05   65.20   6
 -11   0  -8   10.67   44.15   6
 -10   0  -8 1962.89   64.66   6
  -9   0  -8  299.63   43.93   6
 -14   1  -8 1533.19   43.81   6
 -13   1  -8   80.14   40.18   6
 -12   1  -8   58.59   44.36   6
 -11   1  -8   54.98   40.06   6
 -10   1  -8  499.28   46.99   6
  -9   1  -8  630.36   44.35   6
 -13   2  -8   28.93   35.62   6
 -12   2  -8  182.21   40.69   6
 -11   2  -8  558.50   46.14   6
 -10   2  -8   21.94   38.96   6
  -9   2  -8 1479.90   52.06   6
 -12  -9  -7  121.20   24.60   6
 -11  -9  -7   98.53   30.88   6
 -10  -9  -7  262.94   34.62   6
  -9  -9  -7  147.92   36.28   6
  -8  -9  -7 4913.58   70.66   6
 -13  -8  -7 1706.48   36.23   6
 -12  -8  -7   57.07   28.82   6
 -11  -8  -7  186.64   34.50   6
 -10  -8  -7  252.93   37.40   6
  -9  -8  -7 8209.89   93.35   6
  -8  -8  -7  740.73   40.03   6
  -7  -8  -7  645.17   40.46   6
 -13  -7  -7  697.70   34.86   6
 -12  -7  -7  125.42   35.74   6
 -11  -7  -7 2000.07   56.06   6
 -10  -7  -7   66.34   37.45   6
  -9  -7  -7 1041.52   46.27   6
  -8  -7  -7   70.89   35.88   6
  -7  -7  -7 3375.55   62.12   6
 -14  -6  -7 2127.77   44.84   6
 -13  -6  -7  729.94   42.75   6
 -12  -6  -7 3129.08   68.37   6
 -11  -6  -7  -59.02   38.81   6
 -10  -6  -7  137.34   38.55   6
  -9  -6  -7 2224.06   59.62   6
  -8  -6  -7 2736.69   61.06   6
  -7  -6  -7  838.24   41.11   6
 -15  -5  -7   54.25   28.98   6
 -14  -5  -7 1627.57   48.72   6
 -13  -5  -7  186.67   40.34   6
 -12  -5  -7  973.27   52.50   6
 -11  -5  -7   55.44   43.21   6
 -10  -5  -7 1122.53   50.03   6
  -9  -5  -7   39.19   36.33   6
  -8  -5  -7 1523.33   51.32   6
 -15  -4  -7  205.28   35.33   6
 -14  -4  -7   93.18   38.31   6
 -13  -4  -7 1429.32   58.74   6
 -12  -4  -7   81.93   44.20   6
 -11  -4  -7  201.61   45.35   6
 -10  -4  -7  593.17   46.44   6
  -9  -4  -7  213.39   38.89   6
  -8  -4  -7  222.58   37.78   6
 -15  -3  -7   93.52   38.43   6
 -14  -3  -7  242.57   48.64   6
 -13  -3  -7  415.86   52.78   6
 -12  -3  -7 1924.42   70.58   6
 -11  -3  -7  434.06   48.62   6
 -10  -3  -7  112.30   41.33   6
  -9  -3  -7  201.69   40.02   6
 -15  -2  -7  205.73   42.84   6
 -14  -2  -7 1558.16   79.73   6
 -13  -2  -7   -7.33   59.71   6
 -12  -2  -7 2148.84   79.83   6
 -11  -2  -7  146.06   47.75   6
 -10  -2  -7 5951.43   94.79   6
  -9  -2  -7  378.46   42.48   6
 -15  -1  -7  -79.43   36.75   6
 -14  -1  -7 1463.89   60.16   6
 -13  -1  -7  -54.79   48.64   6
 -12  -1  -7  612.24   60.55   6
 -11  -1  -7   22.55   45.09   6
 -10  -1  -7  225.98   45.11   6
  -9  -1  -7  234.55   40.45   6
 -14   0  -7   75.96   36.43   6
 -13   0  -7  -44.12   43.27   6
 -12   0  -7 -103.15   44.50   6
 -11   0  -7  -12.09   38.08   6
 -10   0  -7  181.75   39.40   6
  -9   0  -7    0.62   33.97   6
 -14   1  -7 1743.20   48.77   6
 -13   1  -7   15.70   40.97   6
 -12   1  -7  714.17   50.46   6
 -11   1  -7   20.84   39.96   6
 -10   1  -7  217.89   39.06   6
  -9   1  -7  300.38   37.34   6
 -13   2  -7   84.76   38.24   6
 -12   2  -7 2939.78   68.63   6
 -11   2  -7  -64.77   41.71   6
 -10   2  -7 6487.13   86.92   6
  -9   2  -7  453.01   38.92   6
 -13  -9  -6  403.72   27.45   6
 -12  -9  -6  215.92   28.76   6
 -11  -9  -6 1580.06   44.21   6
 -10  -9  -6  790.19   40.67   6
  -9  -9  -6 7922.41   86.90   6
  -8  -9  -6  216.57   35.99   6
 -13  -8  -6  384.48   29.63   6
 -12  -8  -6  190.96   32.88   6
 -11  -8  -6  277.71   36.12   6
 -10  -8  -6  153.14   36.68   6
  -9  -8  -6  430.56   42.11   6
  -8  -8  -6 9434.93   94.82   6
  -7  -8  -6 1183.52   43.97   6
 -15  -7  -6   20.70   17.16   6
 -14  -7  -6  383.91   33.21   6
 -13  -7  -6  277.01   32.76   6
 -12  -7  -6  721.69   43.30   6
 -11  -7  -6  266.75   39.84   6
 -10  -7  -6  203.78   39.34   6
  -9  -7  -6  628.66   42.31   6
  -8  -7  -6  186.40   34.49   6
  -7  -7  -6  -23.91   32.77   6
 -15  -6  -6  443.06   28.71   6
 -14  -6  -6  395.32   34.64   6
 -13  -6  -6  705.38   44.23   6
 -12  -6  -6    3.48   37.88   6
 -11  -6  -6  -54.54   38.73   6
 -10  -6  -6   48.61   36.66   6
  -9  -6  -6 9698.57  102.55   6
  -8  -6  -6   89.40   33.17   6
 -15  -5  -6 1270.59   42.89   6
 -14  -5  -6  249.07   38.20   6
 -13  -5  -6 2642.76   66.56   6
 -12  -5  -6   29.71   41.85   6
 -11  -5  -6  531.20   47.56   6
 -10  -5  -6   26.40   33.35   6
  -9  -5  -6 2380.11   58.23   6
  -8  -5  -6  343.05   36.52   6
 -16  -4  -6  197.20   23.25   6
 -15  -4  -6 -101.82   36.71   6
 -14  -4  -6 1514.11   55.59   6
 -13  -4  -6  142.56   46.05   6
 -12  -4  -6  170.84   44.04   6
 -11  -4  -6    4.76   40.70   6
 -10  -4  -6 1848.28   56.45   6
  -9  -4  -6    0.46   33.03   6
 -16  -3  -6  393.52   30.74   6
 -15  -3  -6  198.60   42.65   6
 -14  -3  -6  227.91   47.47   6
 -13  -3  -6   89.54   50.06   6
 -12  -3  -6 5088.26   92.71   6
 -11  -3  -6   14.27   38.38   6
 -10  -3  -6 1828.15   56.38   6
  -9  -3  -6  175.12   38.11   6
 -16  -2  -6  -37.18   30.86   6
 -15  -2  -6  264.26   50.76   6
 -14  -2  -6  165.56   57.46   6
 -13  -2  -6  214.76   52.59   6
 -12  -2  -6   22.86   50.65   6
 -11  -2  -6  189.58   42.24   6
 -10  -2  -6  449.44   42.16   6
  -9  -2  -6  892.07   44.33   6
 -16  -1  -6  290.29   28.21   6
 -15  -1  -6   22.87   40.71   6
 -14  -1  -6  871.12   52.82   6
 -13  -1  -6  276.23   51.20   6
 -12  -1  -6 1753.61   66.63   6
 -11  -1  -6  303.06   43.61   6
 -10  -1  -6  384.49   39.45   6
  -9  -1  -6  502.08   38.71   6
 -14   0  -6 2101.45   58.77   6
 -13   0  -6  264.70   47.03   6
 -12   0  -6   71.94   41.33   6
 -11   0  -6   80.34   36.68   6
 -10   0  -6 2400.08   59.89   6
 -14   1  -6  919.18   43.86   6
 -13   1  -6  343.04   41.63   6
 -12   1  -6 1636.93   59.34   6
 -11   1  -6  158.97   41.20   6
 -10   1  -6  401.36   40.03   6
 -14   2  -6  228.87   34.40   6
 -13   2  -6  182.40   40.18   6
 -12   2  -6   74.21   37.33   6
 -11   2  -6   39.67   40.04   6
 -10   2  -6  393.66   40.42   6
 -14  -9  -5    5.51   15.92   6
 -13  -9  -5  -49.99   27.43   6
 -12  -9  -5  152.97   29.22   6
 -11  -9  -5  179.01   31.95   6
 -10  -9  -5  130.53   36.41   6
  -9  -9  -5  252.51   38.18   6
 -14  -8  -5  -28.78   26.23   6
 -13  -8  -5  131.77   29.89   6
 -12  -8  -5  192.75   33.07   6
 -11  -8  -5 8605.15   93.26   6
 -10  -8  -5  114.60   39.08   6
  -9  -8  -5  878.95   44.76   6
  -8  -8  -5  556.26   40.16   6
 -15  -7  -5  523.26   25.90   6
 -14  -7  -5  -86.74   32.11   6
 -13  -7  -5 2098.06   52.23   6
 -12  -7  -5  278.90   38.22   6
 -11  -7  -5  198.72   39.76   6
 -10  -7  -5  461.50   44.41   6
  -9  -7  -5 7476.31   88.21   6
  -8  -7  -5  162.97   33.20   6
 -15  -6  -5  373.83   34.04   6
 -14  -6  -5 2637.05   56.01   6
 -13  -6  -5   37.73   37.12   6
 -12  -6  -5  135.02   38.95   6
 -11  -6  -5  353.96   41.57   6
 -10  -6  -5 1262.22   51.10   6
  -9  -6  -5  421.59   38.69   6
  -8  -6  -5 6009.55   75.16   6
 -16  -5  -5  288.81   24.24   6
 -15  -5  -5  -27.41   35.80   6
 -14  -5  -5   60.65   35.40   6
 -13  -5  -5  376.74   43.57   6
 -12  -5  -5 1147.88   52.62   6
 -11  -5  -5  -93.39   38.92   6
 -10  -5  -5 2597.14   60.15   6
  -9  -5  -5 1109.22   44.21   6
 -16  -4  -5  -23.38   28.01   6
 -15  -4  -5  454.39   44.25   6
 -14  -4  -5  361.53   45.70   6
 -13  -4  -5    4.54   43.21   6
 -12  -4  -5  207.37   42.30   6
 -11  -4  -5  297.64   41.46   6
 -10  -4  -5   65.78   32.92   6
  -9  -4  -5  240.04   32.97   6
 -16  -3  -5  511.12   40.54   6
 -15  -3  -5  431.93   47.69   6
 -14  -3  -5  103.20   45.60   6
 -13  -3  -5  407.70   50.69   6
 -12  -3  -5   88.24   40.81   6
 -11  -3  -5   33.84   38.96   6
 -10  -3  -5  388.70   37.37   6
  -9  -3  -5  217.60   32.40   6
 -16  -2  -5  -83.70   39.68   6
 -15  -2  -5  194.19   47.30   6
 -14  -2  -5 5369.77   94.32   6
 -13  -2  -5  203.06   46.94   6
 -12  -2  -5 5123.56   89.70   6
 -11  -2  -5  253.10   39.61   6
 -10  -2  -5 9126.77   97.11   6
 -16  -1  -5  844.22   38.43   6
 -15  -1  -5   -4.64   42.72   6
 -14  -1  -5   70.87   43.14   6
 -13  -1  -5  122.40   44.56   6
 -12  -1  -5 2144.47   66.26   6
 -11  -1  -5   23.71   35.15   6
 -10  -1  -5 2960.73   60.95   6
 -16   0  -5  -14.16   26.32   6
 -14   0  -5  152.02   41.11   6
 -13   0  -5  -22.44   40.26   6
 -12   0  -5  -78.98   39.46   6
 -11   0  -5  -33.18   38.05   6
 -10   0  -5   86.95   30.26   6
 -14   1  -5  161.09   37.96   6
 -13   1  -5  153.69   39.27   6
 -12   1  -5 2152.77   61.10   6
 -11   1  -5  -63.59   36.34   6
 -10   1  -5 3429.22   61.71   6
 -14   2  -5 5319.89   70.14   6
 -13   2  -5  224.00   41.92   6
 -12   2  -5 5981.68   84.77   6
 -11   2  -5  238.95   39.54   6
 -10   2  -511420.31  101.62   6
 -14  -9  -4  120.70   19.84   6
 -13  -9  -4 3523.94   50.67   6
 -12  -9  -4  167.81   31.60   6
 -11  -9  -4 2603.32   54.10   6
 -10  -9  -4  200.36   35.22   6
  -9  -9  -4 6143.79   77.73   6
 -15  -8  -4  513.20   18.99   6
 -14  -8  -4 1049.44   36.12   6
 -12  -8  -4  394.44   35.65   6
 -11  -8  -4  702.38   44.14   6
 -10  -8  -4  660.37   42.72   6
  -9  -8  -4  739.96   42.83   6
  -8  -8  -4 1105.73   45.79   6
 -15  -7  -4  -14.18   25.16   6
 -14  -7  -4  363.69   38.93   6
 -13  -7  -4   70.36   35.08   6
 -12  -7  -4  248.86   39.68   6
 -11  -7  -4  841.79   46.90   6
 -10  -7  -4 1978.39   55.82   6
  -9  -7  -4 2147.52   54.03   6
  -8  -7  -4   59.31   30.18   6
 -16  -6  -4  153.72   19.57   6
 -15  -6  -4 1749.55   46.06   6
 -14  -6  -4  510.79   39.05   6
 -13  -6  -4 1352.00   51.53   6
 -12  -6  -4  365.94   42.54   6
 -11  -6  -4  758.44   46.44   6
 -10  -6  -4  -35.52   34.43   6
  -9  -6  -4 2569.19   55.25   6
 -16  -5  -4   50.51   26.82   6
 -15  -5  -4  -50.30   38.76   6
 -14  -5  -4  306.22   35.10   6
 -13  -5  -4 2479.67   63.06   6
 -12  -5  -4  236.70   39.64   6
 -11  -5  -4  354.25   39.60   6
 -10  -5  -4 1881.68   54.20   6
  -9  -5  -4 2652.96   54.66   6
 -16  -4  -4  -40.18   32.70   6
 -15  -4  -4   81.45   43.45   6
 -14  -4  -4  535.22   44.91   6
 -13  -4  -4   -2.52   39.25   6
 -12  -4  -4  -47.64   37.38   6
 -11  -4  -4  -43.62   35.66   6
 -10  -4  -4   35.24   30.27   6
 -16  -3  -4  141.48   43.10   6
 -15  -3  -4  102.52   45.40   6
 -14  -3  -4  148.44   43.05   6
 -13  -3  -4  524.53   48.32   6
 -12  -3  -4  -55.86   37.99   6
 -11  -3  -4  177.41   36.82   6
 -10  -3  -4 6873.44   80.64   6
 -16  -2  -4   23.79   46.94   6
 -15  -2  -4  103.18   47.52   6
 -14  -2  -4  268.61   44.10   6
 -13  -2  -4  186.19   43.32   6
 -12  -2  -4  432.59   42.91   6
 -11  -2  -4  284.68   38.84   6
 -10  -2  -4   78.03   29.68   6
 -16  -1  -4  842.17   41.53   6
 -15  -1  -4  128.29   41.46   6
 -14  -1  -4  972.63   50.75   6
 -13  -1  -4  211.38   43.37   6
 -12  -1  -4  905.44   47.68   6
 -11  -1  -4  731.85   44.08   6
 -10  -1  -4 2908.12   56.22   6
 -16   0  -4  304.62   32.18   6
 -15   0  -4 -126.03   43.36   6
 -14   0  -4 4873.33   78.07   6
 -13   0  -4   31.77   39.38   6
 -12   0  -4 2498.43   61.78   6
 -11   0  -4  153.56   37.16   6
 -10   0  -4   62.66   27.96   6
 -16   1  -4  917.95   30.34   6
 -15   1  -4   -1.12   36.88   6
 -14   1  -4  963.88   46.51   6
 -12   1  -4  960.53   47.46   6
 -11   1  -4  922.76   45.30   6
 -10   1  -4 3227.50   57.74   6
 -14   2  -4  186.73   39.78   6
 -13   2  -4  215.35   39.33   6
 -12   2  -4  590.64   44.17   6
 -11   2  -4  246.68   36.48   6
 -10   2  -4   44.16   34.63   6
 -14  -9  -3  575.55   25.01   6
 -13  -9  -3  -73.64   30.05   6
 -11  -9  -3   86.63   31.11   6
 -10  -9  -3  630.17   40.25   6
  -9  -9  -3   26.27   31.65   6
 -15  -8  -3  283.76   20.44   6
 -14  -8  -3  475.26   35.08   6
 -13  -8  -3 4374.26   66.86   6
 -12  -8  -3  737.12   40.81   6
 -11  -8  -3  537.92   41.01   6
 -10  -8  -3  211.92   37.59   6
  -9  -8  -3 7963.40   87.42   6
  -8  -8  -3  399.99   37.52   6
 -15  -7  -3  163.11   28.14   6
 -14  -7  -3   35.71   36.59   6
 -13  -7  -3  519.98   38.41   6
 -12  -7  -3  807.91   43.97   6
 -11  -7  -3 5944.79   82.48   6
 -10  -7  -3 1015.82   45.61   6
  -9  -7  -3  637.48   41.21   6
 -16  -6  -3  458.78   25.31   6
 -15  -6  -3  510.02   39.25   6
 -14  -6  -3  128.78   35.61   6
 -13  -6  -3  349.84   38.30   6
 -12  -6  -3  617.76   42.41   6
 -11  -6  -3   90.85   33.49   6
 -10  -6  -3 9132.91   94.89   6
  -9  -6  -3  693.51   39.04   6
 -16  -5  -3  697.21   34.20   6
 -15  -5  -3   -3.98   37.37   6
 -14  -5  -3  536.54   40.49   6
 -13  -5  -3   30.94   36.30   6
 -12  -5  -3   12.41   35.26   6
 -11  -5  -3  320.12   37.02   6
 -10  -5  -3 3460.90   63.08   6
  -9  -5  -3  186.80   30.93   6
 -16  -4  -3  -47.68   34.49   6
 -15  -4  -3 2449.97   63.47   6
 -14  -4  -3  602.16   44.18   6
 -13  -4  -3  303.34   39.72   6
 -12  -4  -3  120.08   35.25   6
 -11  -4  -3  259.15   36.62   6
 -10  -4  -3  -28.10   30.79   6
 -17  -3  -3  496.04   27.37   6
 -16  -3  -3  -47.00   41.28   6
 -15  -3  -3  -77.45   44.55   6
 -14  -3  -3  735.83   44.22   6
 -13  -3  -3 -133.80   37.51   6
 -12  -3  -3   41.52   33.31   6
 -11  -3  -3  251.52   35.07   6
 -10  -3  -3 7313.61   79.92   6
 -17  -2  -3  485.05   28.86   6
 -16  -2  -3  979.67   51.91   6
 -15  -2  -3   53.42   44.74   6
 -14  -2  -3  824.89   47.52   6
 -13  -2  -3  130.86   39.80   6
 -12  -2  -3 4451.09   74.16   6
 -11  -2  -3  346.37   37.43   6
 -10  -2  -3 2164.71   47.70   6
 -17  -1  -3  544.50   21.88   6
 -16  -1  -3  264.83   37.97   6
 -15  -1  -3  -71.83   42.18   6
 -14  -1  -3 4453.38   75.61   6
 -13  -1  -3  483.42   42.08   6
 -12  -1  -3  -28.43   35.48   6
 -11  -1  -3  276.98   35.82   6
 -16   0  -3  233.90   29.37   6
 -15   0  -3  -13.42   40.66   6
 -14   0  -3   91.79   35.84   6
 -13   0  -3   87.19   35.84   6
 -12   0  -3  -17.16   35.79   6
 -11   0  -3  -26.28   33.00   6
 -16   1  -3  449.89   29.77   6
 -14   1  -3 4563.60   71.73   6
 -13   1  -3  537.49   42.98   6
 -12   1  -3    3.96   33.32   6
 -11   1  -3  322.13   35.19   6
 -14   2  -3  607.50   46.61   6
 -13   2  -3  189.36   38.35   6
 -12   2  -3 5584.10   78.95   6
 -11   2  -3  583.89   39.68   6
 -14  -9  -2  219.58   23.56   6
 -13  -9  -2  138.02   31.93   6
 -12  -9  -2   77.79   36.84   6
 -11  -9  -2 7284.68   79.35   6
 -10  -9  -2  182.93   35.19   6
 -15  -8  -2  428.04   23.55   6
 -14  -8  -2   97.09   31.84   6
 -13  -8  -2 2100.40   53.51   6
 -12  -8  -2  374.59   37.57   6
 -11  -8  -2   61.12   34.97   6
 -10  -8  -2  220.20   36.65   6
  -9  -8  -2 2231.91   54.20   6
 -16  -7  -2  443.88   18.78   6
 -15  -7  -2   45.62   28.36   6
 -14  -7  -2 1271.52   45.22   6
 -13  -7  -2  218.14   35.43   6
 -12  -7  -2  682.76   42.26   6
 -11  -7  -2 1216.57   48.32   6
 -10  -7  -2  998.96   43.75   6
  -9  -7  -2  828.65   41.23   6
 -16  -6  -2  284.40   26.21   6
 -15  -6  -2  688.01   40.70   6
 -14  -6  -2  123.91   38.90   6
 -13  -6  -2 6140.95   81.15   6
 -12  -6  -2  459.60   38.50   6
 -11  -6  -2  223.94   37.27   6
 -10  -6  -2  263.29   36.75   6
  -9  -6  -2 7179.72   78.76   6
 -16  -5  -2   46.73   28.83   6
 -15  -5  -2 1485.83   50.36   6
 -14  -5  -2  200.07   36.50   6
 -13  -5  -2   59.94   27.63   6
 -12  -5  -2 1576.52   51.39   6
 -11  -5  -2  404.70   36.89   6
 -10  -5  -2  674.04   37.76   6
 -17  -4  -2  788.58   25.55   6
 -16  -4  -2 1058.51   41.80   6
 -15  -4  -2  -39.77   41.29   6
 -14  -4  -2  508.25   38.68   6
 -13  -4  -2  183.51   35.75   6
 -12  -4  -2  875.40   42.11   6
 -11  -4  -2   50.35   32.49   6
 -10  -4  -2 6905.04   77.48   6
 -17  -3  -2  538.90   31.29   6
 -16  -3  -2   67.93   38.69   6
 -15  -3  -2   94.77   43.75   6
 -14  -3  -2  255.76   36.68   6
 -13  -3  -2   23.86   33.42   6
 -12  -3  -2  174.34   33.73   6
 -11  -3  -2  741.74   39.84   6
 -10  -3  -2 9514.56   87.25   6
 -17  -2  -2  553.11   31.74   6
 -16  -2  -2   11.83   37.82   6
 -15  -2  -2  548.77   49.94   6
 -14  -2  -2  150.23   35.76   6
 -13  -2  -2 1430.91   50.95   6
 -12  -2  -2   59.79   33.71   6
 -11  -2  -2    3.69   29.34   6
 -17  -1  -2  802.49   26.90   6
 -16  -1  -2  131.80   34.52   6
 -15  -1  -2  648.22   46.24   6
 -14  -1  -2 2499.31   57.94   6
 -13  -1  -2  655.27   42.20   6
 -11  -1  -2 1060.10   41.40   6
 -17   0  -2  936.12   22.32   6
 -16   0  -2 8669.45   76.07   6
 -15   0  -2  369.84   45.38   6
 -14   0  -2 2022.60   54.19   6
 -13   0  -2  342.09   37.85   6
 -12   0  -216705.70  125.07   6
 -11   0  -2  -18.79   29.35   6
 -16   1  -2  265.48   30.11   6
 -15   1  -2  644.94   44.49   6
 -14   1  -2 2540.41   57.83   6
 -13   1  -2  724.87   43.17   6
 -12   1  -2  711.97   42.75   6
 -15   2  -2  682.65   39.71   6
 -13   2  -2 1946.32   52.49   6
 -12   2  -2   78.11   34.65   6
 -11   2  -2   51.13   32.43   6
 -15  -9  -1  819.50   16.09   6
 -14  -9  -1  550.53   25.20   6
 -13  -9  -1  -38.90   30.62   6
 -12  -9  -1 1654.75   49.47   6
 -11  -9  -1  709.82   43.58   6
 -10  -9  -1  285.81   34.83   6
 -15  -8  -1  469.15   24.68   6
 -14  -8  -1  131.60   30.21   6
 -13  -8  -1 5223.01   70.55   6
 -12  -8  -1  358.47   38.89   6
 -11  -8  -1 2638.77   56.36   6
 -10  -8  -1 1036.44   45.01   6
  -9  -8  -1 6611.64   78.07   6
 -16  -7  -1  532.64   20.85   6
 -15  -7  -1 1518.65   38.60   6
 -14  -7  -1  123.06   35.11   6
 -13  -7  -1  885.76   44.01   6
 -12  -7  -1  263.67   34.52   6
 -11  -7  -1 1556.77   48.96   6
 -10  -7  -1  647.63   40.67   6
  -9  -7  -111646.67   98.40   6
 -16  -6  -1  551.55   27.72   6
 -15  -6  -1   -6.53   32.27   6
 -14  -6  -1   17.99   36.55   6
 -13  -6  -1  511.78   38.64   6
 -12  -6  -1 2005.25   52.56   6
 -11  -6  -1  828.35   41.19   6
 -10  -6  -1 8769.94   89.16   6
 -17  -5  -1  763.70   21.16   6
 -16  -5  -1  111.06   28.32   6
 -15  -5  -1  410.55   40.72   6
 -14  -5  -1   67.49   34.87   6
 -12  -5  -1 4307.07   68.61   6
 -11  -5  -1 1206.80   44.49   6
 -10  -5  -1  508.22   34.85   6
 -17  -4  -1 1472.12   30.15   6
 -16  -4  -1   86.31   33.28   6
 -15  -4  -1  992.85   47.15   6
 -14  -4  -1  170.33   34.38   6
 -13  -4  -1  465.84   36.96   6
 -12  -4  -1   23.90   30.40   6
 -11  -4  -1 1312.23   43.58   6
 -10  -4  -1   65.92   29.56   6
 -17  -3  -1  735.11   31.95   6
 -16  -3  -1  325.31   37.83   6
 -15  -3  -1 2484.69   60.04   6
 -14  -3  -1   81.30   33.26   6
 -13  -3  -1   46.10   30.40   6
 -11  -3  -1  219.98   31.17   6
 -17  -2  -1  791.52   32.02   6
 -16  -2  -1  872.10   42.11   6
 -15  -2  -1  -10.27   37.93   6
 -14  -2  -1 3403.16   63.42   6
 -13  -2  -1  189.70   35.81   6
 -12  -2  -1  738.47   39.62   6
 -11  -2  -1  338.56   34.24   6
 -17  -1  -1  834.14   27.89   6
 -16  -1  -1 1264.36   42.76   6
 -15  -1  -1   40.19   40.84   6
 -14  -1  -1 1158.50   43.95   6
 -13  -1  -1  822.01   41.48   6
 -12  -1  -1 3038.47   58.83   6
 -11  -1  -1   48.39   30.24   6
 -17   0  -1 1025.95   23.99   6
 -16   0  -1  143.47   33.34   6
 -15   0  -1  -26.47   37.53   6
 -13   0  -1  122.11   32.30   6
 -12   0  -1   97.15   31.94   6
 -11   0  -1  -42.94   30.75   6
 -16   1  -1 1475.83   37.02   6
 -15   1  -1  139.94   37.17   6
 -14   1  -1  980.20   47.98   6
 -13   1  -1  956.83   43.72   6
 -12   1  -1 3407.64   61.69   6
 -11   1  -1   89.34   31.11   6
 -15   2  -1   21.77   33.29   6
 -14   2  -1 3696.98   66.78   6
 -13   2  -1  295.05   37.21   6
 -12   2  -1 1081.70   44.13   6
 -11   2  -1  458.45   36.73   6
 -15  -9   0 1505.93   20.43   6
 -14  -9   0  731.67   27.17   6
 -13  -9   0 2738.13   47.17   6
 -12  -9   0  730.11   41.76   6
 -11  -9   0  488.78   41.24   6
 -10  -9   0  229.16   37.88   6
 -15  -8   0  646.81   25.57   6
 -14  -8   0 1374.57   39.18   6
 -13  -8   0   13.97   33.06   6
 -12  -8   0   13.93   36.95   6
 -11  -8   0 2927.58   57.86   6
 -10  -8   0 4593.51   67.25   6
  -9  -8   0   87.69   32.45   6
 -16  -7   0  712.72   22.10   6
 -15  -7   0  164.77   28.50   6
 -14  -7   0   57.72   32.50   6
 -13  -7   0  -84.87   37.40   6
 -12  -7   0 2272.07   52.51   6
 -11  -7   0  174.37   34.12   6
 -10  -7   0  142.95   34.33   6
  -9  -7   0 2200.85   50.91   6
 -17  -6   0 1379.82   21.00   6
 -16  -6   0  472.87   27.31   6
 -15  -6   0   11.77   29.87   6
 -14  -6   0  254.98   37.59   6
 -13  -6   0  637.37   40.21   6
 -12  -6   0  165.45   34.21   6
 -11  -6   0 6699.44   80.26   6
 -10  -6   0 2219.37   52.10   6
 -17  -5   0 1172.80   24.77   6
 -16  -5   0  525.50   30.24   6
 -15  -5   0 1273.36   43.98   6
 -13  -5   0  700.45   38.43   6
 -12  -5   0  957.80   41.28   6
 -11  -5   0  650.34   38.16   6
 -10  -5   0   62.00   30.40   6
 -17  -4   0  956.67   27.57   6
 -16  -4   0  612.18   35.27   6
 -15  -4   0    5.11   34.65   6
 -14  -4   0 1666.12   50.87   6
 -13  -4   0  186.53   30.82   6
 -12  -4   0  440.21   34.80   6
 -11  -4   0  611.34   35.93   6
 -17  -3   0  847.58   29.86   6
 -16  -3   0  257.54   33.12   6
 -15  -3   0 1122.19   46.20   6
 -14  -3   0  898.76   43.16   6
 -13  -3   0  118.11   30.57   6
 -12  -3   0 2974.35   56.98   6
 -11  -3   0  718.62   37.36   6
 -17  -2   0 1100.05   30.72   6
 -16  -2   0  111.08   31.56   6
 -15  -2   0   -0.73   36.96   6
 -14  -2   0  243.16   36.46   6
 -13  -2   0  161.61   30.91   6
 -12  -2   0  120.46   32.15   6
 -11  -2   0  126.10   31.91   6
 -17  -1   0  800.21   25.96   6
 -16  -1   0 2551.13   49.23   6
 -15  -1   0  294.90   39.12   6
 -14  -1   0   24.02   33.75   6
 -13  -1   0  993.44   41.64   6
 -12  -1   0  282.17   33.47   6
 -11  -1   0  443.94   33.69   6
 -17   0   0 1153.76   25.08   6
 -16   0   0 1171.12   37.49   6
 -15   0   0  123.26   38.57   6
 -14   0   012965.52  110.42   6
 -13   0   0  175.64   32.90   6
 -12   0   0   16.11   29.88   6
 -11   0   0  433.85   35.79   6
 -16   1   0 2571.30   42.16   6
 -15   1   0  256.98   36.79   6
 -13   1   0 1282.97   43.76   6
 -12   1   0  308.98   35.31   6
 -11   1   0  319.51   34.62   6
 -15   2   0  169.53   32.90   6
 -14   2   0   79.58   38.27   6
 -13   2   0  231.02   34.44   6
 -12   2   0  189.77   32.35   6
 -11   2   0  154.26   30.90   6
 -15  -9   1 1470.18   22.15   6
 -14  -9   1  874.71   26.55   6
 -13  -9   1  219.96   27.95   6
 -12  -9   1 2614.08   52.76   6
 -10  -9   1 1875.73   54.57   6
 -16  -8   1 1676.40   23.86   6
 -15  -8   1 1326.54   27.75   6
 -14  -8   1  720.98   32.41   6
 -13  -8   1  130.65   33.46   6
 -12  -8   1  -15.79   39.22   6
 -11  -8   1 1317.26   51.04   6
 -10  -8   1 1175.52   43.51   6
  -9  -8   1 7474.61   77.81   6
 -16  -7   1  979.95   23.28   6
 -15  -7   1  566.51   28.34   6
 -14  -7   1  785.39   36.85   6
 -13  -7   1 2803.73   58.95   6
 -12  -7   1  -43.29   36.92   6
 -11  -7   1  362.81   35.53   6
 -10  -7   1  119.77   31.39   6
  -9  -7   1 7659.41   78.44   6
 -17  -6   1 1547.81   24.99   6
 -16  -6   1  852.30   27.46   6
 -15  -6   1  225.84   28.51   6
 -14  -6   1 1293.90   46.37   6
 -12  -6   1 1398.94   44.59   6
 -11  -6   1 1420.56   45.09   6
 -10  -6   1  545.11   35.71   6
 -17  -5   1 1032.37   22.68   6
 -16  -5   1  774.03   30.92   6
 -15  -5   1  253.96   33.25   6
 -14  -5   1   27.89   35.21   6
 -13  -5   1   21.67   31.18   6
 -12  -5   1 1604.32   45.87   6
 -10  -5   1 1123.23   41.68   6
 -17  -4   1 1354.68   28.24   6
 -16  -4   1  212.47   27.94   6
 -15  -4   1  -10.62   31.63   6
 -14  -4   1  163.48   37.31   6
 -13  -4   1  399.45   33.62   6
 -12  -4   1   95.49   29.93   6
 -11  -4   1 1473.41   43.78   6
 -17  -3   1 1164.32   29.43   6
 -16  -3   1  589.60   33.09   6
 -15  -3   1  -16.30   32.32   6
 -14  -3   1 1108.65   47.15   6
 -13  -3   1 1263.41   43.33   6
 -12  -3   1 1499.69   45.09   6
 -11  -3   1  485.08   34.98   6
 -17  -2   1  984.29   28.33   6
 -16  -2   1  301.35   30.87   6
 -15  -2   1   16.42   33.84   6
 -14  -2   1  973.99   46.11   6
 -13  -2   1  184.89   32.14   6
 -12  -2   1  565.23   36.31   6
 -11  -2   1  172.59   32.30   6
 -17  -1   1 1163.80   27.91   6
 -16  -1   1 2198.70   43.41   6
 -15  -1   1  162.81   34.86   6
 -14  -1   1 1301.11   50.56   6
 -13  -1   1 1230.69   42.50   6
 -12  -1   1  476.85   35.10   6
 -11  -1   1  496.29   34.26   6
 -17   0   1 1285.06   25.42   6
 -16   0   1  394.51   30.02   6
 -15   0   1  305.64   36.90   6
 -14   0   1 -109.47   39.47   6
 -13   0   1  157.86   30.76   6
 -12   0   1 -135.35   30.60   6
[truncated: 253,190 more chars]
