# Supplementary material for: Distorted zinc coordination polyhedra in bis­(1-eth­oxy-2-{[(2-meth­oxy­eth­yl)imino]­meth­yl}propan-1-olato)zinc, a possible CVD precursor for zinc oxide thin films
Source: Acta Crystallogr E Crystallogr Commun. 2022 Feb 10;78(Pt 3):317–21. doi: 10.1107/S2056989022001475 (PMC8900511; doi:10.1107/S2056989022001475)
Supplement: Supplementary file 2 [file e-78-00317-Isup2.hkl]

data_I                                                                          
_shelx_title '    koj-65a_twin1_hklf4 in P2(1)/c'                               
_shelx_refln_list_code          4                                               
_shelx_F_calc_maximum      353.83                                               
_exptl_crystal_F_000      1856.00                                               
_reflns_d_resolution_high  0.7945                                               
                                                                                
loop_                                                                           
 _space_group_symop_operation_xyz                                               
 'x, y, z'                                                                      
 '-x, y+1/2, -z+1/2'                                                            
 '-x, -y, -z'                                                                   
 'x, -y-1/2, z-1/2'                                                             
                                                                                
_cell_length_a    14.6212                                                       
_cell_length_b    14.8002                                                       
_cell_length_c    20.1288                                                       
_cell_angle_alpha  90.000                                                       
_cell_angle_beta  101.719                                                       
_cell_angle_gamma  90.000                                                       
                                                                                
_shelx_F_squared_multiplier     1.000                                           
                                                                                
loop_                                                                           
 _refln_index_h                                                                 
 _refln_index_k                                                                 
 _refln_index_l                                                                 
 _refln_F_squared_calc                                                          
 _refln_F_squared_meas                                                          
 _refln_F_squared_sigma                                                         
 _refln_observed_status                                                         
   1   0   0       1050.18        758.51        99.34 o                         
   2   0   0       1884.66       2734.25       194.47 o                         
   3   0   0        143.92        151.76        27.74 o                         
   4   0   0      73390.73     101509.03      5847.74 o                         
   5   0   0        532.85        316.63        14.87 o                         
   6   0   0       4980.22       8873.29       484.48 o                         
   7   0   0        643.94        609.63        53.73 o                         
   8   0   0      12894.50      15057.46       300.95 o                         
   9   0   0        799.63        478.33        70.74 o                         
  10   0   0      20775.58      26326.88       315.20 o                         
  11   0   0        323.99        379.74        56.24 o                         
  12   0   0         15.54         11.11        20.81 o                         
  13   0   0          7.90        132.18        57.56 o                         
  14   0   0      12886.02      12864.51        73.78 o                         
  15   0   0         20.91        261.65        89.49 o                         
  16   0   0        894.53       1168.25        37.40 o                         
   1   1   0       1917.82       1830.15       218.10 o                         
   2   1   0      32785.40      30119.83      1936.59 o                         
   3   1   0        292.84        316.71        17.11 o                         
   4   1   0       6360.76       5985.41       299.09 o                         
   5   1   0        134.29        169.65        15.11 o                         
   6   1   0       7041.17       6387.76       197.24 o                         
   7   1   0       1054.81        843.19        35.33 o                         
   8   1   0       6803.83       5730.34       268.01 o                         
   9   1   0        199.16        445.31        83.39 o                         
  10   1   0         67.86         55.95        62.66 o                         
  11   1   0        309.43        361.09        22.25 o                         
  12   1   0        228.51        257.15        25.16 o                         
  13   1   0        980.93       1021.85        80.44 o                         
  14   1   0         28.65         53.88        17.72 o                         
  15   1   0        426.42        372.86        65.20 o                         
  16   1   0       2875.41       2556.52        31.94 o                         
   0   2   0       2489.63       1245.71        27.66 o                         
   1   2   0       1283.79       1576.79        23.95 o                         
   2   2   0        445.87        325.16        25.75 o                         
   3   2   0      12260.99      14319.22       521.92 o                         
   4   2   0        228.45        164.57        21.39 o                         
   5   2   0        541.15        531.32        18.07 o                         
   6   2   0        205.66        123.63        29.75 o                         
   7   2   0       1498.57       1821.44        54.28 o                         
   8   2   0        374.04        305.29        39.98 o                         
   9   2   0       5476.32       6041.98       156.92 o                         
  10   2   0        523.22        386.18        73.16 o                         
  11   2   0         17.44         96.49        25.72 o                         
  12   2   0        205.75        127.18        24.83 o                         
  13   2   0        138.91        167.37        19.61 o                         
  14   2   0        266.89        229.96        35.10 o                         
  15   2   0          1.58        172.75        53.29 o                         
  16   2   0         27.05        110.81        31.48 o                         
  17   2   0        401.24       1097.35        30.64 o                         
   1   3   0        199.99        284.81        32.69 o                         
   2   3   0       1408.90       1264.69        83.14 o                         
   3   3   0      17764.05      15755.60       766.98 o                         
   4   3   0       2859.35       2166.79       193.14 o                         
   5   3   0        735.76        858.25        44.52 o                         
   6   3   0       7962.21       7327.84        87.47 o                         
   7   3   0         11.92         29.08        28.63 o                         
   8   3   0      14702.01      13433.22       828.85 o                         
   9   3   0        390.49        280.91        66.05 o                         
  10   3   0        919.19        871.77        87.34 o                         
  11   3   0        878.99        792.58        71.15 o                         
  12   3   0       3570.25       3436.98       201.11 o                         
  13   3   0          5.55         64.33        27.16 o                         
  14   3   0        914.50       1017.21        38.46 o                         
  15   3   0       1325.21       1119.44        46.09 o                         
  16   3   0        251.32        256.91        33.04 o                         
   0   4   0      12025.91      13778.77       111.40 o                         
   1   4   0       2197.15       1459.90        68.60 o                         
   2   4   0         17.86         33.10        19.43 o                         
   3   4   0        744.03        474.70        28.34 o                         
   4   4   0      12968.02      18467.08       916.94 o                         
   5   4   0        723.56        484.74        38.24 o                         
   6   4   0       3981.17       6087.27        84.51 o                         
   7   4   0        786.99        474.82        39.40 o                         
   8   4   0         13.29         12.43        57.10 o                         
   9   4   0          4.96         37.08        63.63 o                         
  10   4   0      14205.20      16187.59       276.31 o                         
  11   4   0        379.24        554.52       111.46 o                         
  12   4   0        440.22        470.52        28.89 o                         
  13   4   0        123.88        126.24        52.24 o                         
  14   4   0       1838.21       1770.61        93.14 o                         
  15   4   0         40.62         40.84        32.05 o                         
  16   4   0        510.13        610.68        35.18 o                         
   1   5   0       1989.21       1889.91        59.36 o                         
   2   5   0      13796.42      11991.63       426.82 o                         
   3   5   0       1907.64       1834.77        92.09 o                         
   4   5   0        264.86        156.84        27.38 o                         
   5   5   0       3128.18       2901.25        53.41 o                         
   6   5   0        282.83        170.64        35.22 o                         
   7   5   0       1423.51       1906.40        92.50 o                         
   8   5   0          2.32         73.89        62.04 o                         
   9   5   0       5871.21       5015.69       162.27 o                         
  10   5   0         68.51        110.42        22.01 o                         
  11   5   0       1001.81        743.03        63.95 o                         
  12   5   0        930.63        904.53        51.41 o                         
  13   5   0        503.16        663.61        35.72 o                         
  14   5   0          8.03        -27.46        27.46 o                         
  15   5   0       1247.78       1407.64       119.94 o                         
  16   5   0        337.66        526.04        22.02 o                         
  17   5   0        463.39       1169.92        24.71 o                         
   0   6   0        352.90        215.25        41.69 o                         
   1   6   0       7229.78       9514.25        86.66 o                         
   2   6   0         41.05         26.61        26.98 o                         
   3   6   0      11173.31      13230.73       447.39 o                         
   4   6   0          1.44         32.48        30.87 o                         
   5   6   0       3343.88       4875.95        74.60 o                         
   6   6   0       1580.56       1313.94        55.90 o                         
   7   6   0       3262.20       3752.12       135.22 o                         
   8   6   0          1.52         13.09        65.66 o                         
   9   6   0         72.51        100.11        74.72 o                         
  10   6   0       2349.25       2275.05       198.43 o                         
  11   6   0       6584.54       7457.48       729.07 o                         
  12   6   0         81.81        133.63        38.49 o                         
  13   6   0        496.74        564.14        70.14 o                         
  14   6   0        389.35        316.11        47.75 o                         
  15   6   0          1.01         13.70        20.24 o                         
  16   6   0        114.21        408.96       180.96 o                         
  17   6   0        440.80       1376.44        20.95 o                         
   1   7   0       3993.22       3847.25       172.50 o                         
   2   7   0       6176.16       6817.87       273.19 o                         
   3   7   0         23.08         -1.55        33.96 o                         
   4   7   0         37.55         27.86        33.44 o                         
   5   7   0      13794.60      12024.01       356.15 o                         
   6   7   0        856.85        719.57        84.02 o                         
   7   7   0        408.18        569.77        82.03 o                         
   8   7   0       4620.47       4413.75       159.21 o                         
   9   7   0       1952.83       2010.69       218.19 o                         
  10   7   0         76.71        126.39        40.15 o                         
  11   7   0        113.46        173.94        34.04 o                         
  12   7   0       2512.33       2201.29        66.52 o                         
  13   7   0         77.34        -19.07        58.35 o                         
  14   7   0        118.88         84.79        23.90 o                         
  15   7   0         22.44        125.73        55.30 o                         
  16   7   0         84.52        663.84       333.10 o                         
   0   8   0       5862.08       7062.67       130.25 o                         
   1   8   0       1961.97       1605.77        86.23 o                         
   2   8   0       1082.42       1626.78       149.09 o                         
   3   8   0       3729.33       2900.70        69.01 o                         
   4   8   0       5321.06       6394.93       423.96 o                         
   5   8   0         94.53         85.22        37.14 o                         
   6   8   0        484.70        469.25        82.40 o                         
   7   8   0       3219.99       2163.33       121.75 o                         
   8   8   0        348.28        540.55        41.55 o                         
   9   8   0         59.62         43.27        29.69 o                         
  10   8   0       3687.07       4376.67       238.94 o                         
  11   8   0       2344.78       2645.82       297.68 o                         
  12   8   0        199.86        130.20        86.02 o                         
  13   8   0        128.05         69.31        47.58 o                         
  14   8   0       1110.69       1349.77        27.78 o                         
  15   8   0        277.82        547.70       163.31 o                         
  16   8   0          4.21        -21.74        21.74 o                         
   1   9   0       2017.86       2513.50       143.01 o                         
   2   9   0        934.05        769.42        60.11 o                         
   3   9   0       2452.02       2155.51        66.29 o                         
   4   9   0        786.57        735.76        48.90 o                         
   5   9   0      23000.30      24486.79       197.94 o                         
   6   9   0          4.88         48.67        70.02 o                         
   7   9   0        490.17        257.19        36.43 o                         
   8   9   0        502.85        462.76        39.75 o                         
   9   9   0       6135.62       6759.14        87.16 o                         
  10   9   0        239.17        248.04        43.79 o                         
  11   9   0        628.57        507.70        24.36 o                         
  12   9   0        575.88        672.77        53.68 o                         
  13   9   0       2447.23       2589.98       160.19 o                         
  14   9   0        283.37        634.13       148.79 o                         
  15   9   0        716.42       1376.97       332.59 o                         
   0  10   0       1288.58       1123.14        79.20 o                         
   1  10   0       9304.61      10984.07       472.61 o                         
   2  10   0          0.61          7.58        36.45 o                         
   3  10   0       1685.20       1964.34        67.10 o                         
   4  10   0         72.60         49.26        39.04 o                         
   5  10   0        565.32        466.13        38.07 o                         
   6  10   0        325.82        302.27        27.86 o                         
   7  10   0       1164.17       1481.09       146.96 o                         
   8  10   0          8.80        -24.72        24.72 o                         
   9  10   0        268.25        249.74        44.14 o                         
  10  10   0        198.07        227.71        34.97 o                         
  11  10   0       2343.19       2492.27        82.69 o                         
  12  10   0        114.93        136.29        28.93 o                         
  13  10   0       2245.27       2300.73        45.85 o                         
  14  10   0         17.69        191.63        26.28 o                         
  15  10   0        669.22        722.24        25.88 o                         
   1  11   0         26.39        136.97        49.59 o                         
   2  11   0       1130.08        941.60        46.61 o                         
   3  11   0          0.28         38.33        19.60 o                         
   4  11   0        440.64        414.75        23.80 o                         
   5  11   0         31.67         42.41        21.77 o                         
   6  11   0        163.32        213.21        19.21 o                         
   7  11   0         30.65         30.03        18.29 o                         
   8  11   0        285.65        230.44        27.28 o                         
   9  11   0        287.92        335.27        27.91 o                         
  10  11   0        657.72        447.92        28.22 o                         
  11  11   0        153.24        134.03        24.56 o                         
  12  11   0        159.40        267.78        29.14 o                         
  13  11   0          7.44         91.77        22.78 o                         
  14  11   0          6.22        -22.16        22.16 o                         
   0  12   0       3723.58       3950.97       158.74 o                         
   1  12   0       1830.93       1513.75        89.30 o                         
   2  12   0       3467.48       3308.08        62.35 o                         
   3  12   0        250.88        233.77        17.74 o                         
   4  12   0        101.67         84.03        16.51 o                         
   5  12   0         23.10          9.25        31.01 o                         
   6  12   0          3.27         15.63        17.93 o                         
   7  12   0        439.79        488.51        39.91 o                         
   8  12   0         93.98         64.87        49.01 o                         
   9  12   0          1.72         17.36        24.00 o                         
  10  12   0         29.97         85.90        23.65 o                         
  11  12   0        560.06        611.25        75.94 o                         
  12  12   0         57.30         70.04        61.38 o                         
  13  12   0        574.13        515.47        25.83 o                         
   1  13   0       2592.65       2312.03       130.71 o                         
   2  13   0          1.89         -2.95        16.77 o                         
   3  13   0       1367.04       1184.01        24.55 o                         
   4  13   0        206.79        178.44        18.58 o                         
   5  13   0       8059.39       7536.17       222.41 o                         
   6  13   0         23.36         -3.21        38.13 o                         
   7  13   0        182.32        333.45        67.70 o                         
   8  13   0        208.06        304.62        82.10 o                         
   9  13   0       3224.04       3827.76       548.40 o                         
  10  13   0        159.31        281.20        72.83 o                         
  11  13   0       1013.47       1193.70       109.07 o                         
  12  13   0          0.46         15.06        21.75 o                         
   0  14   0       2130.30       1655.67        47.00 o                         
   1  14   0        101.09        114.59        18.06 o                         
   2  14   0          3.16         21.71        17.35 o                         
   3  14   0       1232.95       1230.97        43.15 o                         
   4  14   0       2218.45       1926.65        58.78 o                         
   5  14   0        399.87        367.98        54.48 o                         
   6  14   0        161.27        175.67        26.26 o                         
   7  14   0        620.82        669.39        48.05 o                         
   8  14   0        531.66        558.40        49.00 o                         
   9  14   0          7.97         12.19        27.31 o                         
  10  14   0        149.23        182.93        20.81 o                         
  11  14   0       1598.79       1769.77       308.36 o                         
   1  15   0        656.89        623.51        51.96 o                         
   2  15   0       3205.22       3344.43        94.88 o                         
   3  15   0          0.04         37.94        17.44 o                         
   4  15   0         41.26         49.18        17.55 o                         
   5  15   0         80.75         98.69        24.48 o                         
   6  15   0        973.63       1016.34        51.00 o                         
   7  15   0         74.06         79.26        43.39 o                         
   8  15   0          1.26         63.33        39.76 o                         
   9  15   0        385.70        312.35        37.37 o                         
  10  15   0          0.99          2.92        29.98 o                         
   0  16   0        325.55        468.40        32.97 o                         
   1  16   0        961.93        935.81        36.35 o                         
   2  16   0        116.53        165.06        17.19 o                         
   3  16   0       1599.94       1486.01        35.39 o                         
   4  16   0        372.07        445.68        25.51 o                         
   5  16   0        175.65        124.40        40.79 o                         
   6  16   0         76.79        141.65        41.39 o                         
   7  16   0       1292.61       1437.06        49.75 o                         
   8  16   0         98.55         88.54        36.87 o                         
   9  16   0        403.83        288.21        30.05 o                         
   1  17   0       1684.42       1641.08        40.89 o                         
   2  17   0        362.67        361.25        34.35 o                         
   3  17   0          3.24        -31.07        31.07 o                         
   4  17   0          1.08        -15.94        33.62 o                         
   6  17   0          4.42         18.84        32.70 o                         
   7  17   0         13.20        -29.40        29.40 o                         
 -17   1   1        140.26       1645.19       418.11 o                         
 -16   1   1       2189.72       2368.80       151.76 o                         
 -15   1   1        143.97        298.21        31.49 o                         
 -14   1   1       1576.58       1555.47        81.94 o                         
 -13   1   1        943.87       1240.16        22.03 o                         
 -12   1   1        481.17        512.64        37.27 o                         
 -11   1   1        734.72        531.33        45.88 o                         
 -10   1   1       7325.64       6300.48       166.32 o                         
  -9   1   1       4495.31       4828.98       198.21 o                         
  -8   1   1       2871.44       2655.17        54.34 o                         
  -7   1   1       5164.81       5588.60       283.81 o                         
  -6   1   1       9424.92       8210.45       384.33 o                         
  -5   1   1       2590.26       2857.02        85.74 o                         
  -4   1   1      11380.81      10738.36       590.58 o                         
  -3   1   1       6488.62       6075.87       235.43 o                         
  -2   1   1      71624.47      68666.88      3702.70 o                         
  -1   1   1        215.73        180.17        16.11 o                         
   0   1   1      38073.07      51554.66       142.60 o                         
   1   1   1       4716.03       4113.55       353.27 o                         
   2   1   1      17925.13      15038.77      1609.60 o                         
   3   1   1       3200.26       2089.15       517.86 o                         
   4   1   1       1502.56       1283.68        47.44 o                         
   5   1   1        282.47        306.22        21.81 o                         
   6   1   1       3689.56       3636.85       203.38 o                         
   7   1   1       2837.17       2731.27        99.31 o                         
   8   1   1      18593.69      15616.70       619.15 o                         
   9   1   1       1468.72       1369.14       161.85 o                         
  10   1   1         95.06         81.00        60.86 o                         
  11   1   1          3.13         50.67        14.47 o                         
  12   1   1       3724.11       3262.34        74.37 o                         
  13   1   1        919.62        919.18        31.57 o                         
  14   1   1       1309.31       1145.07        38.71 o                         
  15   1   1         50.80         97.77        49.75 o                         
  16   1   1       1333.58       1389.72       105.48 o                         
  17   1   1        194.41        832.09        27.82 o                         
 -16   2   1        178.86        300.61        30.79 o                         
 -15   2   1        188.45        265.88        75.47 o                         
 -14   2   1       1533.39       1184.50        74.39 o                         
 -13   2   1        104.40        144.95        24.87 o                         
 -12   2   1        529.96        564.25        17.78 o                         
 -11   2   1          0.01        104.85        27.31 o                         
 -10   2   1       7283.36       9049.98       198.03 o                         
  -9   2   1       1922.40       1169.81        87.99 o                         
  -8   2   1      26996.62      36843.17      2160.71 o                         
  -7   2   1          0.23         15.41        29.46 o                         
  -6   2   1       2286.43       2634.54        85.06 o                         
  -5   2   1         24.40         36.28        14.95 o                         
  -4   2   1       5487.11       6865.18       113.98 o                         
  -3   2   1       3882.61       2258.15       202.96 o                         
  -2   2   1      11079.75      14788.43       609.33 o                         
  -1   2   1        373.10        186.93        20.15 o                         
   0   2   1      64755.64      81210.13      2265.45 o                         
   1   2   1       1738.44       1045.67       150.32 o                         
   2   2   1       1040.94       1184.97        39.79 o                         
   3   2   1        767.88        404.00        34.26 o                         
   4   2   1       5865.06       7717.42       517.45 o                         
   5   2   1        223.89         85.39        24.73 o                         
   6   2   1      31534.53      43633.90       855.90 o                         
   7   2   1          9.41         68.73        35.38 o                         
   8   2   1        225.89        255.34        42.67 o                         
   9   2   1        111.64        234.14        62.63 o                         
  10   2   1      19966.39      22187.93       291.75 o                         
  11   2   1        224.65        320.57        51.60 o                         
  12   2   1        692.67        897.50        55.45 o                         
  13   2   1        167.59        206.08        27.40 o                         
  14   2   1       3462.55       3777.98       185.34 o                         
  15   2   1          2.88          6.78        24.96 o                         
  16   2   1        782.97        869.96        42.01 o                         
  17   2   1         90.77        789.58        31.94 o                         
 -17   3   1        242.47       1161.47        29.36 o                         
 -16   3   1        505.56        588.15        33.01 o                         
 -15   3   1         88.45         86.42        70.38 o                         
 -14   3   1       1008.98       1224.94        69.74 o                         
 -13   3   1        824.02       1094.49        54.90 o                         
 -12   3   1       1287.90       1366.45        91.99 o                         
 -11   3   1        646.45        508.88        40.76 o                         
 -10   3   1       3804.00       3149.79       133.09 o                         
  -9   3   1        378.88        229.60        65.06 o                         
  -8   3   1        483.47        349.04        67.15 o                         
  -7   3   1       1979.84       1502.54        47.35 o                         
  -6   3   1       7917.58       6663.35       186.02 o                         
  -5   3   1          1.31          5.93        16.65 o                         
  -4   3   1        632.50        903.36        28.97 o                         
  -3   3   1      34451.25      32048.17      1068.83 o                         
  -2   3   1       2675.23       2234.61       255.01 o                         
  -1   3   1       7157.17       6000.02        47.84 o                         
   0   3   1       3888.80       3776.50       146.35 o                         
   1   3   1       1148.92       1208.02        80.97 o                         
   2   3   1         42.36         42.32        16.13 o                         
   3   3   1      24248.75      24016.96      1257.04 o                         
   4   3   1       2522.58       1879.54       125.46 o                         
   5   3   1       4785.16       5119.09       316.25 o                         
   6   3   1        535.36        855.08        42.46 o                         
   7   3   1        256.83        250.54        38.00 o                         
   8   3   1       6979.25       5761.46        97.13 o                         
   9   3   1        181.02        204.35        64.49 o                         
  10   3   1       1148.31        757.68        81.73 o                         
  11   3   1         48.69        165.47        29.70 o                         
  12   3   1        209.87        219.65        31.46 o                         
  13   3   1         22.94         58.41        32.09 o                         
  14   3   1         18.88         69.65        44.85 o                         
  15   3   1       2520.39       2478.60        59.89 o                         
  16   3   1        330.07        324.51        37.74 o                         
  17   3   1         41.74        733.31        31.87 o                         
 -17   4   1        788.69       1351.36        28.17 o                         
 -16   4   1          8.64        211.95        27.87 o                         
 -15   4   1         62.40         36.58        42.64 o                         
 -14   4   1        526.79        401.37        60.29 o                         
 -13   4   1        276.70        308.62        34.58 o                         
 -12   4   1         69.59         56.32        32.57 o                         
 -11   4   1       1537.59       1596.46        89.03 o                         
 -10   4   1        536.64        407.93        79.69 o                         
  -9   4   1        127.42         91.45        66.08 o                         
  -8   4   1          1.84         46.95        60.25 o                         
  -7   4   1       2559.85       3155.64       259.19 o                         
  -6   4   1          2.25         16.57        19.44 o                         
  -5   4   1         99.65        212.20        24.22 o                         
  -4   4   1        533.45        400.95        30.74 o                         
  -3   4   1      10813.12      12846.41       564.84 o                         
  -2   4   1       2237.23       1533.04       114.20 o                         
  -1   4   1         56.72        107.40        24.36 o                         
   0   4   1       1186.36        675.46        28.45 o                         
   1   4   1      25165.29      32557.58       334.36 o                         
   2   4   1       1371.88        947.52        74.20 o                         
   3   4   1        104.50        199.77        19.72 o                         
   4   4   1         91.97         79.37        23.58 o                         
   5   4   1        700.45        959.25        27.83 o                         
   6   4   1       1262.11        906.02        46.33 o                         
   7   4   1         19.14         -2.70        35.51 o                         
   8   4   1         15.70        217.11        41.63 o                         
   9   4   1       3983.65       4324.26       144.10 o                         
  10   4   1        121.11        122.92        49.86 o                         
  11   4   1       1427.44       1507.49       115.66 o                         
  12   4   1         13.81         60.52        36.35 o                         
  13   4   1        390.75        464.70        36.87 o                         
  14   4   1         14.06        118.08        62.51 o                         
  15   4   1       1052.97       1215.71       177.20 o                         
  16   4   1         41.89         86.10        33.20 o                         
  17   4   1       1356.16       1468.51        30.08 o                         
 -16   5   1        576.91        725.12        61.39 o                         
 -15   5   1        260.99        347.42        72.13 o                         
 -14   5   1        259.45        114.73        63.60 o                         
 -13   5   1         49.45         78.26        43.31 o                         
 -12   5   1       1355.30       1516.14        69.80 o                         
 -11   5   1         30.84         24.37        37.66 o                         
 -10   5   1        935.35       1156.23        42.82 o                         
  -9   5   1       2999.85       2515.66       121.01 o                         
  -8   5   1        613.24        660.40        81.23 o                         
  -7   5   1        270.77        145.49        65.61 o                         
  -6   5   1       2186.56       1903.97        71.03 o                         
  -5   5   1        286.41        182.61        30.05 o                         
  -4   5   1        738.72        844.93        36.17 o                         
  -3   5   1          1.09         24.60        25.77 o                         
  -2   5   1       5014.11       4624.66       135.96 o                         
  -1   5   1         21.82          9.46        23.93 o                         
   0   5   1      16070.72      15316.39       458.96 o                         
   1   5   1       4878.06       4961.81       300.02 o                         
   2   5   1       4348.52       4519.08       170.35 o                         
   3   5   1        194.14        104.98        22.21 o                         
   4   5   1       7084.87       7148.79        76.05 o                         
   5   5   1         27.12        135.41        27.54 o                         
   6   5   1       1103.39       1652.77        62.71 o                         
   7   5   1        245.39         71.68        38.52 o                         
   8   5   1       4192.85       3492.65       129.66 o                         
   9   5   1         15.57         35.78        64.87 o                         
  10   5   1        679.58        580.04        67.84 o                         
  11   5   1       1673.61       1339.78       121.93 o                         
  12   5   1       4891.41       4296.51        68.44 o                         
  13   5   1         38.17        -31.09        31.09 o                         
  14   5   1        125.68         79.77        22.87 o                         
  15   5   1        646.66        574.93       124.51 o                         
  16   5   1         22.37        125.21        20.92 o                         
 -16   6   1        445.03        762.62       149.91 o                         
 -15   6   1        229.74        229.47        20.16 o                         
 -14   6   1       1126.34       1286.21        30.24 o                         
 -13   6   1         55.24         -4.43        28.20 o                         
 -12   6   1       1431.52       1378.78        98.96 o                         
 -11   6   1       1251.99       1373.55        41.33 o                         
 -10   6   1        359.79        551.70        33.10 o                         
  -9   6   1       1481.47        971.90       100.53 o                         
  -8   6   1       4879.36       4304.10       154.69 o                         
  -7   6   1        379.54        338.16        77.96 o                         
  -6   6   1       1932.94       2950.38       107.28 o                         
  -5   6   1        331.60        204.30        32.93 o                         
  -4   6   1      31716.57      40866.75      1154.44 o                         
  -3   6   1        593.34        537.24        46.56 o                         
  -2   6   1       2670.85       3215.22       260.69 o                         
  -1   6   1        315.60        207.97        28.12 o                         
   0   6   1        320.73        281.10        30.18 o                         
   1   6   1        106.49         80.04        27.99 o                         
   2   6   1        409.21        378.47        48.55 o                         
   3   6   1        786.74        609.00        30.49 o                         
   4   6   1        710.01       1152.48        42.40 o                         
   5   6   1       2776.63       2452.75        56.30 o                         
   6   6   1       6088.36       7903.28       324.37 o                         
   7   6   1         48.65         30.48        39.31 o                         
   8   6   1          0.99        -11.63        66.46 o                         
   9   6   1        498.92        319.45        81.33 o                         
  10   6   1       7705.99       9666.38       421.33 o                         
  11   6   1        561.02        826.32        41.09 o                         
  12   6   1       1967.21       2000.33        52.43 o                         
  13   6   1        355.26        471.43        39.42 o                         
  14   6   1         96.01         99.70        63.87 o                         
  15   6   1          9.90         21.15        26.00 o                         
  16   6   1        416.06        476.20        80.82 o                         
 -16   7   1         75.90        913.63       431.77 o                         
 -15   7   1        295.25        497.37        86.04 o                         
 -14   7   1        647.86        760.77        25.23 o                         
 -13   7   1       2679.17       2714.20        76.62 o                         
 -12   7   1         55.04         24.13        62.09 o                         
 -11   7   1        245.61        298.44        83.06 o                         
 -10   7   1         16.19        137.13        59.87 o                         
  -9   7   1       5967.07       7923.79       573.41 o                         
  -8   7   1        347.32        347.59        86.71 o                         
  -7   7   1       7049.82       6520.30       181.78 o                         
  -6   7   1         54.86          3.07        43.49 o                         
  -5   7   1      19029.36      17303.55       965.67 o                         
  -4   7   1       1915.26       1790.14        71.06 o                         
  -3   7   1      21859.99      22679.20      2423.99 o                         
  -2   7   1        946.73        740.39       135.64 o                         
  -1   7   1       5507.38       6339.18        92.73 o                         
   0   7   1         60.87         72.25        31.17 o                         
   1   7   1      19401.34      21261.84      1044.74 o                         
   2   7   1       1332.12       1037.81        72.16 o                         
   3   7   1       1459.20       1776.75        92.79 o                         
   4   7   1          0.44         23.57        32.46 o                         
   5   7   1      24846.51      26799.93       460.07 o                         
   6   7   1        142.92        120.31        60.76 o                         
   7   7   1       2673.94       2230.15       115.70 o                         
   8   7   1        515.16        243.86        75.05 o                         
   9   7   1       9503.23      11548.00       589.54 o                         
  10   7   1        445.58        646.04        40.57 o                         
  11   7   1       1682.75       1552.95        48.84 o                         
  12   7   1         13.00        215.83        71.44 o                         
  13   7   1       1051.68        848.07        34.13 o                         
  14   7   1        139.36        143.54        23.49 o                         
  15   7   1       1557.96       1579.43        64.43 o                         
  16   7   1         73.75        490.47       236.13 o                         
 -16   8   1         10.57       1603.40       825.58 o                         
 -15   8   1       1138.18       1303.14        27.81 o                         
 -14   8   1        594.02        667.82        56.00 o                         
 -13   8   1        167.40        123.44        21.71 o                         
 -12   8   1        110.66         32.00        42.89 o                         
 -11   8   1       1014.81       1298.14        33.77 o                         
 -10   8   1       1104.30       1045.62        70.36 o                         
  -9   8   1       5882.92       6993.63       294.76 o                         
  -8   8   1        592.16        475.10        71.55 o                         
  -7   8   1       8508.10      10438.54       241.77 o                         
  -6   8   1         53.20         76.45        37.69 o                         
  -5   8   1      14339.53      18154.72       295.81 o                         
  -4   8   1       2800.68       2500.23       119.80 o                         
  -3   8   1      11158.47      15409.55      1381.46 o                         
  -2   8   1       2818.86       2918.37        69.03 o                         
  -1   8   1      11525.77      14910.35       131.89 o                         
   0   8   1       1881.94       1293.88        49.47 o                         
   1   8   1        308.48        425.74        37.74 o                         
   2   8   1       1844.02       1333.81        71.01 o                         
   3   8   1      18243.09      23723.90       908.64 o                         
   4   8   1        568.90        657.85        45.77 o                         
   5   8   1       4785.10       6766.63       100.82 o                         
   6   8   1       1760.33       1446.38        98.13 o                         
   7   8   1       8751.09      11412.57       234.62 o                         
   8   8   1         75.53          2.31        72.39 o                         
   9   8   1       5579.23       6299.64       218.08 o                         
  10   8   1       1080.66       1019.30        34.61 o                         
  11   8   1       2431.81       2632.30        56.22 o                         
  12   8   1        364.59        295.51        72.33 o                         
  13   8   1       5051.48       5036.30       174.69 o                         
  14   8   1         91.58        152.45        21.26 o                         
  15   8   1        216.31        400.13       112.69 o                         
 -15   9   1          9.04       1411.20       769.39 o                         
 -14   9   1        392.37        751.43       210.50 o                         
 -13   9   1         39.25        178.48        76.12 o                         
 -12   9   1       2082.71       2241.90       396.42 o                         
 -11   9   1         84.26         29.18        25.84 o                         
 -10   9   1       1963.77       1769.75        77.98 o                         
  -9   9   1        427.30        402.10        91.61 o                         
  -8   9   1        205.27         98.15        24.75 o                         
  -7   9   1        961.62       1110.14       110.69 o                         
  -6   9   1        723.09        712.05       102.17 o                         
  -5   9   1        747.78        635.49        85.25 o                         
  -4   9   1          9.14        -14.62        37.43 o                         
  -3   9   1        486.04        542.68        46.78 o                         
  -2   9   1       1703.27       1700.31       142.80 o                         
  -1   9   1        416.76        265.81        50.67 o                         
   0   9   1       1256.64       1173.35        71.58 o                         
   1   9   1         21.47         76.99        26.95 o                         
   2   9   1       8001.78       8517.91       230.84 o                         
   3   9   1         32.44         78.83        36.50 o                         
   4   9   1       3100.91       3559.08        79.78 o                         
   5   9   1        268.99        299.06        67.97 o                         
   6   9   1         47.85        112.50        64.82 o                         
   7   9   1        127.18         20.61        47.76 o                         
   8   9   1        195.03        347.92        80.16 o                         
   9   9   1        143.74        113.40        44.69 o                         
  10   9   1        200.17        258.31        49.17 o                         
  11   9   1        856.32        687.08        35.79 o                         
  12   9   1       1717.15       1614.34        35.24 o                         
  13   9   1         21.16          2.46        38.83 o                         
  14   9   1        386.77        534.43        19.54 o                         
  15   9   1         10.59        775.11       356.35 o                         
 -15  10   1        698.83        724.56        27.43 o                         
 -14  10   1         37.25        183.89        25.81 o                         
 -13  10   1         84.72         84.44        26.63 o                         
 -12  10   1       1011.92        986.79        37.51 o                         
 -11  10   1       1165.85       1300.05        34.94 o                         
 -10  10   1         12.89        -30.25        30.25 o                         
  -9  10   1       1305.35       1313.91       143.44 o                         
  -8  10   1        117.83         97.87        25.30 o                         
  -7  10   1       2875.80       2542.40       117.66 o                         
  -6  10   1        131.72         78.78        16.42 o                         
  -5  10   1       3680.89       2894.20       257.85 o                         
  -4  10   1       3033.37       2865.32       317.52 o                         
  -3  10   1       1345.95        990.40        68.93 o                         
  -2  10   1        933.69       1104.83        88.75 o                         
  -1  10   1       6018.29       4642.61       119.73 o                         
   0  10   1         25.08         64.41        52.11 o                         
   1  10   1        113.34        121.87        35.92 o                         
   2  10   1        351.13        231.23        55.83 o                         
   3  10   1       4028.86       2427.77       101.13 o                         
   4  10   1         88.38         78.49        58.55 o                         
   5  10   1        753.82        534.41        60.26 o                         
   6  10   1        107.62        141.65        42.82 o                         
   7  10   1       1330.49       1031.82        44.21 o                         
   8  10   1          0.81         61.21        42.65 o                         
   9  10   1        294.27        258.99        44.21 o                         
  10  10   1        606.85        803.74        47.43 o                         
  11  10   1        210.96        316.50        28.16 o                         
  12  10   1         15.13         14.44        27.35 o                         
  13  10   1        521.28        629.44        32.55 o                         
  14  10   1        332.51        505.48        26.71 o                         
  15  10   1         31.68         13.58        17.76 o                         
 -14  11   1        170.94        152.67        23.59 o                         
 -12  11   1         30.10         61.21        26.98 o                         
 -11  11   1         48.88         77.17        25.09 o                         
 -10  11   1          3.15         35.80        24.73 o                         
  -9  11   1        968.47       1166.59       105.38 o                         
  -8  11   1        102.12         76.84        24.98 o                         
  -7  11   1          4.24          4.80        16.78 o                         
  -6  11   1        262.99        177.21        18.51 o                         
  -5  11   1       4864.18       4293.18       119.47 o                         
  -4  11   1        628.39        660.23        41.39 o                         
  -3  11   1      19906.67      18337.03       573.57 o                         
  -2  11   1       1530.30       1243.04        32.34 o                         
  -1  11   1         50.34         94.63        40.66 o                         
   0  11   1         52.20         59.08        31.65 o                         
   1  11   1      17175.21      16451.50       212.11 o                         
   2  11   1          0.13         32.61        22.39 o                         
   3  11   1       1383.60       1197.50        48.78 o                         
   4  11   1        176.31        176.71        21.29 o                         
   5  11   1       8496.24       8071.81       177.13 o                         
   6  11   1         20.24        -25.18        25.18 o                         
   7  11   1        782.05        958.61        94.90 o                         
   8  11   1        782.57        635.55       110.13 o                         
   9  11   1        691.42        720.14        31.52 o                         
  10  11   1        550.74        574.14        29.84 o                         
  11  11   1       2713.58       2711.96        40.36 o                         
  12  11   1         32.92        120.59        26.16 o                         
  13  11   1        243.15        257.37        25.63 o                         
  14  11   1         12.39          5.25        20.81 o                         
 -13  12   1        762.98        786.09        29.52 o                         
 -12  12   1        125.52        181.99        69.90 o                         
 -11  12   1        350.30        520.00       112.09 o                         
 -10  12   1          2.61         53.83        23.60 o                         
  -9  12   1        630.63        653.33        99.75 o                         
  -8  12   1        632.94        705.62       125.49 o                         
  -7  12   1        661.87        917.30       121.80 o                         
  -6  12   1         19.94         30.54        17.70 o                         
  -5  12   1       1725.00       1953.63        37.09 o                         
  -4  12   1          6.36         39.82        17.42 o                         
  -3  12   1        219.67        245.17        17.43 o                         
  -2  12   1       2241.23       1636.47        76.97 o                         
  -1  12   1       3094.82       3459.15       101.83 o                         
   0  12   1          0.20          3.42        13.32 o                         
   1  12   1         89.77         62.18        40.00 o                         
   2  12   1        550.40        334.17        24.33 o                         
   3  12   1       4998.46       5429.50       150.71 o                         
   4  12   1        136.40         92.82        23.94 o                         
   5  12   1        428.90        367.51        26.99 o                         
   6  12   1        196.62        175.17        19.16 o                         
   7  12   1         20.33         29.17        18.97 o                         
   8  12   1         53.07        115.77        25.79 o                         
   9  12   1         23.42          2.88        23.22 o                         
  10  12   1        185.24        234.43        27.16 o                         
  11  12   1        160.06        206.27        59.04 o                         
  12  12   1         34.17        113.97        24.23 o                         
  13  12   1       1172.45       1525.22        31.05 o                         
 -12  13   1         12.96         34.56        22.31 o                         
 -11  13   1         19.48        -21.38        21.38 o                         
 -10  13   1         38.89         38.65        23.72 o                         
  -9  13   1        581.78        786.04       136.23 o                         
  -8  13   1        806.99        877.91       149.44 o                         
  -7  13   1          5.84         38.24        47.32 o                         
  -6  13   1       3327.21       3325.68        49.06 o                         
  -5  13   1          8.72         41.99        28.63 o                         
  -4  13   1          3.25          3.07        17.32 o                         
  -3  13   1        443.98        348.84        19.36 o                         
  -2  13   1        408.70        382.25        19.90 o                         
  -1  13   1         55.14         17.00        16.86 o                         
   0  13   1         37.68         15.22        14.81 o                         
   1  13   1          0.15         25.53        16.62 o                         
   2  13   1         69.99        180.63        48.38 o                         
   3  13   1        386.18        339.03        19.40 o                         
   4  13   1       1916.94       1758.94        96.34 o                         
   5  13   1         61.32        117.70        58.33 o                         
   6  13   1          2.62         19.11        27.62 o                         
   7  13   1        130.03        218.34        23.92 o                         
   8  13   1        112.17        131.02        45.41 o                         
   9  13   1         36.97        166.74        71.71 o                         
  10  13   1        349.38        426.52        34.34 o                         
  11  13   1         32.41         88.50        21.79 o                         
  12  13   1        548.03        655.91        25.21 o                         
 -11  14   1       2001.37       1938.50       264.84 o                         
 -10  14   1          2.79         28.29        20.63 o                         
  -9  14   1        179.77        174.71        47.58 o                         
  -8  14   1        110.63         97.02        44.32 o                         
  -7  14   1       3192.31       3095.11        66.82 o                         
  -6  14   1          5.45        -22.04        24.58 o                         
  -5  14   1       1094.68       1007.28        33.07 o                         
  -4  14   1       2345.10       2538.86        69.59 o                         
  -3  14   1       1006.46        871.41        23.18 o                         
  -2  14   1        330.47        320.90        20.08 o                         
  -1  14   1       1087.90        902.25        23.74 o                         
   0  14   1        367.05        392.23        23.55 o                         
   1  14   1        563.08        462.86        20.72 o                         
   2  14   1       2045.45       2206.28        79.55 o                         
   3  14   1       2653.93       2266.99       114.92 o                         
   4  14   1       3521.89       3359.24        45.90 o                         
   5  14   1       2184.04       1801.75        72.73 o                         
   6  14   1        640.24        607.98        39.74 o                         
   7  14   1       2266.14       2101.61        91.84 o                         
   8  14   1        177.91        200.96        44.82 o                         
   9  14   1       1564.79       1807.67       336.13 o                         
  10  14   1        197.27        379.36        45.70 o                         
  11  14   1        531.55        253.65        31.16 o                         
 -10  15   1         13.02         -1.50        30.29 o                         
  -9  15   1       2152.00       2089.23        50.73 o                         
  -8  15   1          0.84        -20.28        40.53 o                         
  -7  15   1       1382.59       1467.02        54.36 o                         
  -6  15   1        156.29        183.13        42.54 o                         
  -5  15   1        544.91        507.48        39.92 o                         
  -4  15   1         13.63          0.48        17.03 o                         
  -3  15   1        711.61        743.62        30.05 o                         
  -2  15   1        516.02        509.93        21.00 o                         
  -1  15   1       1146.53       1047.02        36.48 o                         
   0  15   1         71.81         74.22        20.68 o                         
   1  15   1       5398.52       5547.91       341.70 o                         
   2  15   1        252.79        209.10        18.69 o                         
   3  15   1        656.37        725.96        22.12 o                         
   4  15   1         24.49         54.95        45.65 o                         
   5  15   1       4094.91       3997.17        46.26 o                         
   6  15   1         27.68         31.71        27.61 o                         
   7  15   1        751.24        739.95        47.23 o                         
   8  15   1        349.07        447.08        42.78 o                         
   9  15   1       1219.07       1280.18        44.19 o                         
  10  15   1        139.32        118.59        29.56 o                         
  -9  16   1         39.74          0.15        29.28 o                         
  -8  16   1       1111.45       1251.01        44.92 o                         
  -7  16   1        532.22        474.46        43.45 o                         
  -6  16   1        176.13        146.32        42.31 o                         
  -5  16   1        446.16        461.79        45.33 o                         
  -4  16   1        924.72        864.50        25.99 o                         
  -3  16   1        696.06        781.82        40.22 o                         
  -2  16   1        305.19        281.27        39.05 o                         
  -1  16   1        203.09        257.11        19.01 o                         
   0  16   1        758.65        629.66        24.17 o                         
   1  16   1        360.22        354.30        19.22 o                         
   2  16   1        950.72        881.54        47.86 o                         
   3  16   1          1.16         48.00        22.05 o                         
   4  16   1        269.03        183.20        36.45 o                         
   5  16   1         35.29         53.71        39.06 o                         
   6  16   1       1150.73       1039.19        47.34 o                         
   7  16   1        337.01        352.96        40.76 o                         
   8  16   1        185.12        127.87        35.19 o                         
  -7  17   1         31.73         35.11        31.11 o                         
  -6  17   1       1752.28       2092.75        46.69 o                         
  -5  17   1          9.43         18.64        34.68 o                         
  -4  17   1        352.34        268.65        37.25 o                         
  -3  17   1          6.84         48.36        32.01 o                         
  -2  17   1        677.35        867.99        46.95 o                         
  -1  17   1          0.42         23.21        25.85 o                         
   0  17   1         34.70         91.29        25.09 o                         
   1  17   1        543.43        494.61        30.82 o                         
   2  17   1          2.90         26.82        39.05 o                         
   3  17   1         21.67        -31.28        31.28 o                         
   4  17   1        986.14       1048.46        39.49 o                         
   5  17   1        189.64        215.23        35.86 o                         
   6  17   1         46.24         45.85        32.21 o                         
   7  17   1          0.24        -19.86        28.49 o                         
 -17   0   2        680.62       1636.34        26.99 o                         
 -16   0   2       6870.46       6236.96       543.00 o                         
 -15   0   2        560.16        557.77        24.68 o                         
 -14   0   2         75.80         51.86        65.40 o                         
 -13   0   2        760.23        510.05        30.09 o                         
 -12   0   2       2929.37       3273.60        40.91 o                         
 -11   0   2       1033.16        837.37       152.63 o                         
 -10   0   2       6167.13       7215.82       174.25 o                         
  -9   0   2        903.31        521.08        74.28 o                         
  -8   0   2      29009.56      38754.53       345.98 o                         
  -7   0   2       1109.41        866.34        41.80 o                         
  -6   0   2       4785.12       6403.04       128.83 o                         
  -5   0   2        266.68        139.28        50.18 o                         
  -4   0   2      54981.49      77470.98       319.50 o                         
  -3   0   2       3039.87       2126.35        55.20 o                         
  -2   0   2      69474.34      99085.13       951.92 o                         
  -1   0   2       1838.25       1052.46        22.01 o                         
   0   0   2      53975.23      92678.29       763.12 o                         
   1   0   2        407.74        251.09        12.62 o                         
   2   0   2      59266.51      79858.04      1825.86 o                         
   3   0   2       4479.52       3460.42       154.03 o                         
   4   0   2       3197.91       3982.57       210.94 o                         
   5   0   2        471.69        356.26        33.86 o                         
   6   0   2      40773.95      54501.29       444.74 o                         
   7   0   2         92.17         98.78        38.37 o                         
   8   0   2         85.19        120.62        56.34 o                         
   9   0   2         30.95        124.29        43.12 o                         
  10   0   2       1529.51       1518.90       101.15 o                         
  11   0   2         11.25         -9.16        19.97 o                         
  12   0   2      16668.80      17715.49       934.48 o                         
  13   0   2        129.41        308.81        31.18 o                         
  14   0   2       2199.59       2017.64        54.06 o                         
  15   0   2        482.04        368.93        45.27 o                         
  16   0   2       9480.16       8648.19        75.88 o                         
  17   0   2        253.66        933.82        22.27 o                         
 -17   1   2        332.72       1916.46       606.63 o                         
 -16   1   2       1098.41       1362.79       100.56 o                         
 -15   1   2        248.22        335.29        37.68 o                         
 -14   1   2       3463.91       3331.69        59.72 o                         
 -13   1   2        445.21        423.32        34.75 o                         
 -12   1   2        276.84        239.65        34.03 o                         
 -11   1   2        557.67        637.93        45.11 o                         
 -10   1   2      13239.88      11415.11       216.59 o                         
  -9   1   2       1821.58       1493.08        90.77 o                         
  -8   1   2          1.02        -22.24        41.15 o                         
  -7   1   2        457.54        497.36        30.56 o                         
  -6   1   2       4559.02       4153.57        77.88 o                         
  -5   1   2       7921.14       8036.37       111.76 o                         
  -4   1   2      25013.27      25623.18       582.42 o                         
  -3   1   2       1242.40       1028.12        92.29 o                         
  -2   1   2      23558.00      23402.62       840.15 o                         
  -1   1   2         71.16         70.27        13.09 o                         
   0   1   2      52440.30      51996.85      2674.05 o                         
   1   1   2       3360.50       3229.99       226.45 o                         
   2   1   2        686.94        756.23        33.37 o                         
   3   1   2      16365.54      16579.29       363.27 o                         
   4   1   2       4506.13       3341.66       118.72 o                         
   5   1   2        182.29        260.38        28.27 o                         
   6   1   2       1119.26       1181.68        41.14 o                         
   7   1   2        620.47        709.53        49.58 o                         
   8   1   2      14597.84      12177.37       531.19 o                         
   9   1   2        548.28        485.55        57.42 o                         
  10   1   2       2356.85       1575.40        68.15 o                         
  11   1   2        923.13       1073.32        27.60 o                         
  12   1   2        568.88        660.28        47.85 o                         
  13   1   2        544.41        729.18        19.76 o                         
  14   1   2       2736.59       2513.89        40.83 o                         
  15   1   2        585.62        644.94        31.98 o                         
  16   1   2        167.44        228.27        66.68 o                         
  17   1   2        209.84        800.52        26.83 o                         
 -16   2   2          3.61        293.19       123.34 o                         
 -15   2   2         11.89        449.11       175.10 o                         
 -14   2   2        407.56        199.91        29.12 o                         
 -13   2   2       1726.79       1590.55        58.28 o                         
 -12   2   2          8.42         62.33        28.63 o                         
 -11   2   2       1604.18       1600.59       235.50 o                         
 -10   2   2        832.44        373.72        73.26 o                         
  -9   2   2        544.96        621.42        76.06 o                         
  -8   2   2        416.67        406.59        67.04 o                         
  -7   2   2        177.47        181.24        19.14 o                         
  -6   2   2         72.80         34.95        16.98 o                         
  -5   2   2        933.81       1277.79        36.69 o                         
  -4   2   2        986.00        707.17        38.15 o                         
  -3   2   2      30879.85      41987.97      2179.29 o                         
  -2   2   2        310.88        228.54        19.55 o                         
  -1   2   2       4569.26       5236.25        56.20 o                         
   0   2   2       2255.42       1349.29        33.50 o                         
   1   2   2      17591.44      24638.74      1051.49 o                         
   2   2   2       3826.42       2459.30        80.72 o                         
   3   2   2         21.98         92.35        16.83 o                         
   4   2   2        784.16        550.29        27.63 o                         
   5   2   2       1500.79       2465.64       106.00 o                         
   6   2   2       2165.54       1349.65        62.24 o                         
   7   2   2       2521.81       3269.25       118.54 o                         
   8   2   2        208.54        261.50        44.77 o                         
   9   2   2        332.40        374.82        47.50 o                         
  10   2   2        184.99        117.35        60.43 o                         
  11   2   2         15.61         64.74        21.48 o                         
  12   2   2         37.42         72.65        15.39 o                         
  13   2   2       1291.93       1771.46        85.33 o                         
  14   2   2          5.57        149.86        35.67 o                         
  15   2   2        642.47        635.97        66.78 o                         
  16   2   2         16.23         11.80        37.73 o                         
  17   2   2         34.82        551.75        31.66 o                         
 -16   3   2        701.53        901.10        32.22 o                         
 -15   3   2        122.43         82.49        26.92 o                         
 -14   3   2       4671.10       4223.35       167.57 o                         
 -13   3   2       2236.10       2186.53        34.21 o                         
 -12   3   2       1272.86       1388.92        46.02 o                         
 -11   3   2       1491.59       1392.86        92.48 o                         
 -10   3   2       4668.69       3974.51       144.98 o                         
  -9   3   2        321.17        269.10        69.90 o                         
  -8   3   2        496.57        404.81        68.13 o                         
  -7   3   2        442.92        496.84        28.96 o                         
  -6   3   2      14206.45      12453.99       143.69 o                         
  -5   3   2        506.89        477.45        20.59 o                         
  -4   3   2      19201.31      18232.25       384.74 o                         
  -3   3   2       7805.61       6283.38       373.63 o                         
  -2   3   2       5149.01       5476.14       499.76 o                         
  -1   3   2       1621.33       1211.81        39.90 o                         
   0   3   2       5274.83       4471.37        62.08 o                         
   1   3   2       2246.96       1831.53       116.78 o                         
   2   3   2       5239.23       5023.68       350.38 o                         
   3   3   2       2327.07       2120.25       147.63 o                         
   4   3   2       7326.60       7301.98        72.63 o                         
   5   3   2       2671.37       2325.88        54.11 o                         
   6   3   2       7331.70       7289.75        94.08 o                         
   7   3   2        776.37        859.62        48.77 o                         
   8   3   2       8020.74       7082.63       400.55 o                         
   9   3   2       2383.39       2030.74        73.83 o                         
  10   3   2      10754.85      10548.83       992.35 o                         
  11   3   2        554.11        724.91        72.22 o                         
  12   3   2        222.67        233.45        23.60 o                         
  13   3   2         45.47        114.33        64.78 o                         
  14   3   2        192.82        201.12        87.75 o                         
  15   3   2        298.10         94.54        43.64 o                         
  16   3   2         66.28         67.76        38.60 o                         
  17   3   2         71.10        537.58        31.21 o                         
 -16   4   2        136.92        466.39        27.50 o                         
 -15   4   2         12.94        144.90        23.93 o                         
 -14   4   2        855.40        841.11        37.39 o                         
 -13   4   2        542.89        451.01        85.46 o                         
 -12   4   2       6173.83       6500.75       246.60 o                         
 -11   4   2        418.60        581.10        37.56 o                         
 -10   4   2          0.93        -41.17        68.17 o                         
  -9   4   2        169.94        -28.67        65.08 o                         
  -8   4   2       3207.63       2857.95       116.91 o                         
  -7   4   2        356.24        318.66        65.45 o                         
  -6   4   2        435.46        434.43        27.22 o                         
  -5   4   2         63.97         57.95        19.92 o                         
  -4   4   2      20826.60      27704.21      1390.20 o                         
  -3   4   2         32.28         36.72        25.07 o                         
  -2   4   2        288.98        547.14        29.83 o                         
  -1   4   2        307.69        249.21        35.59 o                         
   0   4   2        145.79        323.56        47.66 o                         
   1   4   2        191.88        135.08        23.40 o                         
   2   4   2      21143.88      25195.02      1470.31 o                         
   3   4   2        759.17        551.77        33.46 o                         
   4   4   2       1362.94       1709.48        48.79 o                         
   5   4   2         22.54         56.29        32.33 o                         
   6   4   2       5129.32       6487.33        93.80 o                         
   7   4   2        182.04         41.64        35.91 o                         
   8   4   2        210.10        199.41        41.30 o                         
   9   4   2        350.31        120.27        64.45 o                         
  10   4   2       6839.39       7905.07       499.13 o                         
  11   4   2         68.65         72.58        58.84 o                         
  12   4   2        930.92        873.25        42.01 o                         
  13   4   2        113.97        183.06        35.66 o                         
  14   4   2        417.99        441.91        71.37 o                         
  15   4   2         77.11         49.33        76.85 o                         
  16   4   2       1044.42       1055.91        41.70 o                         
  17   4   2        271.45        786.65        25.49 o                         
 -17   5   2        976.46       1721.87        26.21 o                         
 -16   5   2         24.09        537.40       330.39 o                         
 -15   5   2        101.34         96.20        18.86 o                         
 -14   5   2       1203.70       1261.51        85.34 o                         
 -13   5   2        565.56        642.16        77.60 o                         
 -12   5   2         53.54         84.83        28.37 o                         
 -11   5   2       5910.96       6571.38       438.22 o                         
 -10   5   2       2088.39       2349.51       196.40 o                         
  -9   5   2       3725.75       3164.76       133.74 o                         
  -8   5   2        677.25        782.89        84.16 o                         
  -7   5   2       4576.50       3701.14       130.18 o                         
  -6   5   2       7104.30       6414.59       106.55 o                         
  -5   5   2       1385.77       1751.63        79.18 o                         
  -4   5   2        800.28        892.87        37.99 o                         
  -3   5   2       7727.23       7667.52       236.11 o                         
  -2   5   2         47.52         40.67        56.73 o                         
  -1   5   2       1230.45       1130.21        49.64 o                         
   0   5   2       3923.64       3480.76        51.96 o                         
   1   5   2       2872.04       2834.79       126.01 o                         
   2   5   2       1547.13       1550.77       108.83 o                         
   3   5   2        273.67        209.54        22.83 o                         
   4   5   2         15.26         66.97        21.92 o                         
   5   5   2         52.99         51.36        50.74 o                         
   6   5   2         91.99         86.61        51.50 o                         
   7   5   2       3910.81       3663.12        84.05 o                         
   8   5   2       3557.82       2641.99       210.27 o                         
   9   5   2          0.53         76.35        62.51 o                         
  10   5   2        822.98        744.75        85.48 o                         
  11   5   2        295.67        403.71        36.80 o                         
  12   5   2       1578.88       1572.65        51.26 o                         
  13   5   2         24.14         59.79        27.56 o                         
  14   5   2         44.88        151.53        62.90 o                         
  15   5   2       1617.66       1608.56       107.47 o                         
  16   5   2         65.26         63.44        21.04 o                         
 -16   6   2         93.30        677.51       355.32 o                         
 -15   6   2        445.88        562.98        35.84 o                         
 -14   6   2        796.22        638.36        24.35 o                         
 -13   6   2          5.13        108.90        93.29 o                         
 -12   6   2        112.56        110.65        87.57 o                         
 -11   6   2       1107.29       1253.73       104.32 o                         
 -10   6   2        683.26        711.20       116.01 o                         
  -9   6   2       6885.90       8174.81       213.46 o                         
  -8   6   2       1375.02        857.11        91.03 o                         
  -7   6   2        348.33        507.24        78.49 o                         
  -6   6   2         39.62         10.98        31.69 o                         
  -5   6   2      18040.38      22647.00       305.07 o                         
  -4   6   2       1528.29       1288.14        47.48 o                         
  -3   6   2        951.60       1233.95        89.27 o                         
  -2   6   2        674.96        578.03        82.10 o                         
  -1   6   2      14672.93      18375.97       166.14 o                         
   0   6   2        422.66        269.44        29.91 o                         
   1   6   2       2427.60       3195.26        55.45 o                         
   2   6   2       3200.92       1905.23       110.19 o                         
   3   6   2      13020.78      16214.51       237.19 o                         
   4   6   2        367.68        258.82        26.60 o                         
   5   6   2      12447.18      17105.27       222.22 o                         
   6   6   2        375.85        319.82        44.10 o                         
   7   6   2       3970.07       5590.07       105.06 o                         
   8   6   2        480.45        368.90        72.55 o                         
   9   6   2       5874.99       7292.60       435.68 o                         
  10   6   2        141.34        288.05        69.47 o                         
  11   6   2        258.36        223.39        37.18 o                         
  12   6   2        460.19        458.47        38.41 o                         
  13   6   2       6081.09       6112.21        56.75 o                         
  14   6   2        163.47        165.51        31.05 o                         
  15   6   2        745.11        817.73       109.81 o                         
  16   6   2        135.87        259.94        26.90 o                         
 -16   7   2        879.26       1501.67       312.49 o                         
 -15   7   2        162.21        488.84       200.66 o                         
 -14   7   2       1303.88       1228.47        45.11 o                         
 -13   7   2         91.85         44.24        40.02 o                         
 -12   7   2       1960.27       1931.30        35.88 o                         
 -11   7   2        203.42        237.83        93.35 o                         
 -10   7   2        895.46       1204.71       103.60 o                         
  -9   7   2        153.17        151.89        73.75 o                         
  -8   7   2        119.21        203.87        80.21 o                         
  -7   7   2       2327.17       1876.42       115.75 o                         
  -6   7   2       3648.68       3665.48        94.86 o                         
  -5   7   2        976.29        799.33        45.46 o                         
  -4   7   2       4397.95       4544.11       243.88 o                         
  -3   7   2       7799.47       6882.31       945.13 o                         
  -2   7   2      10014.51      10866.21      1203.90 o                         
  -1   7   2         15.07        120.40        42.11 o                         
   0   7   2       4573.48       4444.85        99.32 o                         
   1   7   2        162.13        165.55        33.19 o                         
   2   7   2      19619.67      23231.45       460.38 o                         
   3   7   2       1585.64       1714.53        63.91 o                         
   4   7   2       5249.68       5350.03        88.30 o                         
   5   7   2        378.73        180.11        60.35 o                         
   6   7   2       1100.07       1518.87        66.27 o                         
   7   7   2       2612.59       1990.75        76.81 o                         
   8   7   2       2049.19       1789.13       110.94 o                         
   9   7   2        627.08        811.54        46.39 o                         
  10   7   2        943.79        996.51        43.64 o                         
  11   7   2       1331.61       1213.59        48.20 o                         
  12   7   2        670.08        681.09        42.16 o                         
  13   7   2         94.49        158.72        86.74 o                         
  14   7   2       1667.79       1268.40        45.11 o                         
  15   7   2         12.31         50.65        19.77 o                         
  16   7   2         60.51        442.79        18.73 o                         
 -16   8   2        264.51       2043.21       992.50 o                         
 -15   8   2        361.13       1055.69       421.63 o                         
 -14   8   2         40.61        313.75       138.28 o                         
 -13   8   2        281.76        367.97        31.24 o                         
 -12   8   2       4325.92       4257.28       205.62 o                         
 -11   8   2       1136.67       1002.29        31.54 o                         
 -10   8   2         22.36        -23.81        25.10 o                         
  -9   8   2       1692.11       1502.69       112.10 o                         
  -8   8   2       1264.21       1298.25        53.94 o                         
  -7   8   2        252.08        202.80        82.22 o                         
  -6   8   2       3777.42       3950.71       132.65 o                         
  -5   8   2       6522.16       4777.42        93.01 o                         
  -4   8   2        120.09        144.14        40.17 o                         
  -3   8   2        241.69        201.78        39.52 o                         
  -2   8   2       9104.10      11409.67      1139.15 o                         
  -1   8   2       5838.81       4894.96       111.49 o                         
   0   8   2        108.96        181.39        48.13 o                         
   1   8   2       3199.14       2854.09        94.40 o                         
   2   8   2      16234.97      21125.67       813.24 o                         
   3   8   2       6118.63       4642.43       528.69 o                         
   4   8   2       2104.07       2839.08       106.17 o                         
   5   8   2       5861.98       4391.87       137.10 o                         
   6   8   2         66.11        106.68        60.00 o                         
   7   8   2        627.53        429.08        76.36 o                         
   8   8   2        544.90        625.13        41.28 o                         
   9   8   2       1957.44       2103.30       149.10 o                         
  10   8   2          1.17        167.70        89.50 o                         
  11   8   2          9.50         60.97        34.88 o                         
  12   8   2        204.45        314.16        75.72 o                         
  13   8   2       1915.77       2054.38        39.80 o                         
  14   8   2        250.28        192.02        65.11 o                         
  15   8   2        159.85        391.30        47.81 o                         
 -15   9   2          0.10       2457.10      1296.81 o                         
 -14   9   2        463.58       1176.41       326.54 o                         
 -13   9   2       1821.07       2049.28       175.22 o                         
 -11   9   2       3975.92       4265.67       302.53 o                         
 -10   9   2        499.07        454.36        70.04 o                         
  -9   9   2       3562.49       3773.80        47.77 o                         
  -8   9   2        103.58         47.54        23.60 o                         
  -7   9   2       8942.93       9990.32       707.88 o                         
  -6   9   2         51.81         20.16        46.48 o                         
  -5   9   2      13366.98      13805.11       161.10 o                         
  -4   9   2         78.09         62.72        41.34 o                         
  -3   9   2      11848.80      12363.30       548.73 o                         
  -2   9   2       2050.91       2311.48        68.17 o                         
  -1   9   2        235.17        393.32        41.80 o                         
   0   9   2        254.90        262.50        57.20 o                         
   1   9   2       3918.71       5093.25       737.17 o                         
   2   9   2        135.07        114.57        37.38 o                         
   3   9   2        489.90        662.81        46.86 o                         
   4   9   2         38.83         73.73        53.44 o                         
   5   9   2      12543.74      12169.31       220.48 o                         
   6   9   2         14.46         69.42        31.96 o                         
   7   9   2      11014.13      11000.40       450.23 o                         
   8   9   2         93.09        182.90        43.71 o                         
   9   9   2        405.22        529.38        50.35 o                         
  10   9   2         64.82        165.60        27.62 o                         
  11   9   2       6059.80       6465.82       436.40 o                         
  12   9   2        114.18        162.49        62.55 o                         
  13   9   2        242.48        223.40        64.77 o                         
  14   9   2         51.94        195.95        33.49 o                         
  15   9   2        830.08        998.75        27.34 o                         
 -14  10   2         37.59        -10.73        27.91 o                         
 -13  10   2         59.40        125.19        27.18 o                         
 -12  10   2        105.85        190.93        30.29 o                         
 -11  10   2       2859.52       3185.12        99.71 o                         
 -10  10   2          8.69         29.55        25.23 o                         
  -9  10   2       5155.64       5688.98       140.64 o                         
  -8  10   2        242.04        542.87       243.23 o                         
  -7  10   2       2943.82       3381.56       207.53 o                         
  -6  10   2         39.96         -5.67        16.08 o                         
  -5  10   2       3522.62       3869.43       378.41 o                         
  -4  10   2       1017.79        842.70        57.32 o                         
  -3  10   2        101.30         64.02        40.66 o                         
  -2  10   2         62.38         44.78        37.62 o                         
  -1  10   2       4996.76       6474.91       461.57 o                         
   0  10   2        121.72         52.81        56.95 o                         
   1  10   2       1297.80       1398.30        53.16 o                         
   2  10   2        104.84         51.38        37.56 o                         
   3  10   2       6220.34       7627.75       155.62 o                         
   4  10   2         22.63         11.90        48.38 o                         
   5  10   2       3449.93       3541.34       146.83 o                         
   6  10   2          0.21         31.52        27.30 o                         
   7  10   2        229.01        291.33        43.17 o                         
   8  10   2          5.86         -3.57        46.04 o                         
   9  10   2        148.63         96.73        45.22 o                         
  10  10   2         20.04         23.56        25.91 o                         
  11  10   2       2244.38       2156.38       112.83 o                         
  12  10   2         34.42         55.29        26.06 o                         
  13  10   2       3284.36       3569.80        52.09 o                         
  14  10   2         15.94        106.33        21.88 o                         
 -14  11   2         11.74         40.45        24.21 o                         
 -13  11   2         96.95         72.45        28.85 o                         
 -12  11   2        109.50         94.21        50.36 o                         
 -11  11   2         16.10         43.68        44.08 o                         
 -10  11   2          1.98        147.25        25.46 o                         
  -9  11   2          0.14         12.46        40.80 o                         
  -8  11   2         54.88         60.25        25.00 o                         
  -7  11   2         45.14         59.39        18.31 o                         
  -6  11   2         24.95         39.49        16.10 o                         
  -5  11   2          0.14        -26.79        26.79 o                         
  -4  11   2       3509.87       2979.56       105.34 o                         
  -3  11   2         79.80         78.44        15.61 o                         
  -2  11   2         90.26         96.55        20.16 o                         
  -1  11   2         29.03         63.76        23.01 o                         
   0  11   2        500.50        368.24        32.41 o                         
   1  11   2        261.53        254.56        72.17 o                         
   2  11   2          1.20         -4.83        31.60 o                         
   3  11   2        374.44        418.00        30.18 o                         
   4  11   2        846.61        832.39        30.08 o                         
   5  11   2         76.88        130.81        25.77 o                         
   6  11   2        128.35        146.92        18.89 o                         
   7  11   2        309.11        312.43        28.07 o                         
   8  11   2       1565.77       1486.57       110.31 o                         
   9  11   2          5.96        -20.17        25.19 o                         
  10  11   2         52.87         61.51        25.26 o                         
  11  11   2         53.44         55.14        23.76 o                         
  12  11   2         40.80         23.29        25.40 o                         
  13  11   2        236.28        193.73        23.73 o                         
  14  11   2         25.89         44.50        18.88 o                         
 -13  12   2         28.90        -18.88        23.81 o                         
 -12  12   2         13.42        -29.39        29.39 o                         
 -11  12   2       1561.44       1822.99       122.90 o                         
 -10  12   2          0.55         33.31        28.87 o                         
  -9  12   2       1227.40       1216.93       174.69 o                         
  -8  12   2       1235.14       1519.46       177.84 o                         
  -7  12   2       2275.51       2302.41       262.71 o                         
  -6  12   2          1.20         32.71        30.60 o                         
  -5  12   2       3220.52       2699.02       111.99 o                         
  -4  12   2       2439.84       2524.74        29.49 o                         
  -3  12   2        350.33        242.84        25.85 o                         
  -2  12   2       9359.50       8921.83       376.41 o                         
  -1  12   2       5956.85       4666.98       222.33 o                         
   0  12   2        733.23        710.99        34.75 o                         
   1  12   2        655.93        523.08        30.10 o                         
   2  12   2          6.79         45.53        19.21 o                         
   3  12   2       4126.99       3521.59       170.91 o                         
   4  12   2         41.50         35.26        23.19 o                         
   5  12   2       1553.71       1533.43       201.89 o                         
   6  12   2        605.95        601.33        38.90 o                         
   7  12   2        661.29        762.69        68.80 o                         
   8  12   2         23.29         17.88        25.12 o                         
   9  12   2        442.39        506.55        27.45 o                         
  10  12   2        197.60        222.19        43.23 o                         
  11  12   2        507.95        483.39        63.10 o                         
  12  12   2         26.54        124.49        23.15 o                         
  13  12   2        501.89        409.51        22.39 o                         
 -12  13   2        289.94        278.09        82.85 o                         
 -11  13   2        433.75        460.43        82.78 o                         
 -10  13   2        634.76        778.06        91.79 o                         
  -9  13   2       1241.44       1526.36       191.95 o                         
  -8  13   2        104.93        102.59        27.04 o                         
  -7  13   2        766.75        922.95       135.54 o                         
  -6  13   2        168.78        155.44        26.01 o                         
  -5  13   2       2681.85       2677.96        49.22 o                         
  -4  13   2         67.21         56.97        17.52 o                         
  -3  13   2       2321.88       2260.91        31.89 o                         
  -2  13   2         34.85          9.56        29.88 o                         
  -1  13   2         48.66         19.61        18.88 o                         
   0  13   2        103.68        101.33        15.89 o                         
   1  13   2       3563.76       3240.45       144.19 o                         
   2  13   2         67.05         41.57        16.53 o                         
   3  13   2       1494.81       1363.63        25.13 o                         
   4  13   2          2.89         -6.81        23.96 o                         
   5  13   2       1154.86       1081.53        60.21 o                         
   6  13   2        164.54        172.62        26.13 o                         
   7  13   2       1561.07       1785.32       158.58 o                         
   8  13   2          0.45        123.54        35.13 o                         
   9  13   2        231.37        234.16        40.23 o                         
  10  13   2         61.48        135.15        24.41 o                         
  11  13   2       4059.05       4790.99       675.60 o                         
  12  13   2         12.06         -9.60        18.43 o                         
 -11  14   2        753.91        834.82       178.08 o                         
 -10  14   2          0.08          3.79        23.26 o                         
  -9  14   2       1831.80       2387.43       347.22 o                         
  -8  14   2        350.58        422.57        45.37 o                         
  -7  14   2        138.58        184.22        42.95 o                         
  -6  14   2        675.13        583.60        48.60 o                         
  -5  14   2       2537.20       2721.85        42.92 o                         
  -4  14   2        223.80        131.68        23.00 o                         
  -3  14   2        951.48       1007.29        24.41 o                         
  -2  14   2         49.86         53.76        18.27 o                         
  -1  14   2          9.21         24.04        26.51 o                         
   0  14   2          5.99          1.16        19.41 o                         
   1  14   2       1318.29       1221.89        80.32 o                         
   2  14   2       2472.90       1885.65       135.22 o                         
   3  14   2       1923.07       2170.99        31.18 o                         
   4  14   2         59.49         57.15        23.97 o                         
   5  14   2       3465.98       3458.95        46.81 o                         
   6  14   2         44.81         69.75        24.13 o                         
   7  14   2         69.49        143.37        44.42 o                         
   8  14   2          0.80         17.81        39.53 o                         
   9  14   2        932.25       1047.03        48.31 o                         
  10  14   2        151.08        198.94        19.57 o                         
 -10  15   2        392.37        421.89        33.93 o                         
  -9  15   2        106.94         64.95        38.22 o                         
  -8  15   2         13.31          9.44        40.52 o                         
  -7  15   2         22.02         18.47        40.42 o                         
  -6  15   2       1625.47       1846.33        57.31 o                         
  -5  15   2         12.53         18.69        40.10 o                         
  -4  15   2       1333.99       1277.44        26.65 o                         
  -3  15   2         67.60         84.74        18.34 o                         
  -2  15   2          9.46         37.30        23.04 o                         
  -1  15   2         36.85         24.00        17.75 o                         
   0  15   2       2544.77       2561.88        37.42 o                         
   1  15   2        456.04        467.78        34.43 o                         
   2  15   2       1313.45       1409.38        50.71 o                         
   3  15   2        836.55        854.07        22.71 o                         
   4  15   2       4297.68       4281.78        65.96 o                         
   5  15   2        142.64        286.10        25.40 o                         
   6  15   2        117.25        122.29        22.60 o                         
   7  15   2         19.50        118.95        39.25 o                         
   8  15   2        817.47        929.55        44.85 o                         
   9  15   2        162.56        157.82        35.43 o                         
  -9  16   2        371.56        279.44        31.53 o                         
  -8  16   2        496.18        651.21        40.32 o                         
  -7  16   2        128.57         93.84        39.97 o                         
  -6  16   2         11.24         60.01        38.25 o                         
  -5  16   2        805.58        763.73        44.82 o                         
  -4  16   2        157.78        262.65        22.67 o                         
  -3  16   2         29.75          2.18        43.51 o                         
  -2  16   2         11.18         56.18        17.40 o                         
  -1  16   2       2184.47       1967.11       112.86 o                         
   0  16   2        284.35        365.24        28.12 o                         
   1  16   2       2430.67       2299.78        94.33 o                         
   2  16   2        416.65        492.01        25.94 o                         
   3  16   2       1736.69       1618.87        76.91 o                         
   4  16   2          3.83          3.42        20.59 o                         
   5  16   2       1295.75       1348.54        29.61 o                         
   6  16   2        183.29        189.02        39.70 o                         
   7  16   2        331.55        293.10        37.94 o                         
   8  16   2          8.15         18.49        30.79 o                         
  -7  17   2        922.67       1022.63        37.55 o                         
  -6  17   2         14.97         71.38        34.93 o                         
  -5  17   2         12.29        -36.01        36.01 o                         
  -4  17   2        228.25        156.33        34.77 o                         
  -3  17   2       1802.40       1950.26       126.96 o                         
  -2  17   2          0.19         -9.36        24.77 o                         
  -1  17   2        144.01        162.66        26.73 o                         
   0  17   2       1499.87       1530.57        39.22 o                         
   1  17   2       1099.47       1350.50        37.83 o                         
   2  17   2        144.00        162.64        40.42 o                         
   3  17   2        201.45        218.48        46.10 o                         
   4  17   2        603.96        622.22        36.46 o                         
   5  17   2        406.28        302.45        34.30 o                         
   6  17   2        141.67         97.12        31.48 o                         
 -16   1   3         95.91        900.95       281.12 o                         
 -15   1   3        108.24        474.17       122.38 o                         
 -14   1   3       3148.57       2953.92       112.99 o                         
 -13   1   3         58.44        158.74        62.03 o                         
 -12   1   3        215.62        405.51        61.69 o                         
 -11   1   3        146.15        222.58        24.55 o                         
 -10   1   3      21646.48      17175.89       262.83 o                         
  -9   1   3        840.54        752.71        84.13 o                         
  -8   1   3       1171.84       1040.95        56.95 o                         
  -7   1   3       1800.34       1961.34        64.68 o                         
  -6   1   3       3668.88       3210.12        46.19 o                         
  -5   1   3       8421.84       9031.92       113.91 o                         
  -4   1   3      21877.86      21819.30       250.97 o                         
  -3   1   3      28820.33      28259.50       301.64 o                         
  -2   1   3      15374.86      16010.87       489.61 o                         
  -1   1   3       3117.65       2876.77        45.16 o                         
   0   1   3      37895.65      37585.19      1235.15 o                         
   1   1   3       1405.87       1287.70        33.66 o                         
   2   1   3       7394.30       7117.79        86.93 o                         
   3   1   3        332.27        478.77        66.64 o                         
   4   1   3      25551.62      25028.31       881.81 o                         
   5   1   3       2897.40       3019.27        40.91 o                         
   6   1   3      18499.38      16363.64       714.83 o                         
   7   1   3       1772.70       1874.35        68.31 o                         
   8   1   3       8491.29       7164.82       383.72 o                         
   9   1   3         57.33        101.31        35.83 o                         
  10   1   3       3731.98       2981.69        85.85 o                         
  11   1   3        397.85        412.69        49.55 o                         
  12   1   3         33.09         56.76        33.96 o                         
  13   1   3        467.14        510.06        29.99 o                         
  14   1   3       4896.95       4501.00        54.97 o                         
  15   1   3        102.45        -42.08        42.08 o                         
  16   1   3        429.88        399.74        92.30 o                         
 -16   2   3       3941.46       3998.13       205.11 o                         
 -15   2   3        137.96        663.55       248.86 o                         
 -14   2   3       1932.02       2053.94        84.14 o                         
 -13   2   3         31.85         60.72        35.80 o                         
 -12   2   3      14551.24      15983.56       307.20 o                         
 -11   2   3         45.77        144.48        35.02 o                         
 -10   2   3       1619.64       1255.47        97.55 o                         
  -9   2   3        957.24        542.43        76.47 o                         
  -8   2   3       8208.32       9666.17       183.73 o                         
  -7   2   3         82.89         70.18        26.93 o                         
  -6   2   3      33711.56      46477.87      1616.39 o                         
  -5   2   3       1052.51        702.82        54.56 o                         
  -4   2   3       2411.02       2897.30       193.29 o                         
  -3   2   3        517.05        229.12       104.04 o                         
  -2   2   3      45882.92      60666.90      4152.76 o                         
  -1   2   3        884.14        729.22        86.38 o                         
   0   2   3      67303.27     106046.53     10119.59 o                         
   1   2   3        203.47        152.39        16.52 o                         
   2   2   3        497.85        875.63        22.74 o                         
   3   2   3       1334.46        996.86        21.07 o                         
   4   2   3      11268.56      13905.39       231.36 o                         
   5   2   3        217.74        185.98        27.23 o                         
   6   2   3        790.52        942.28        90.39 o                         
   7   2   3         19.24         33.78        29.70 o                         
   8   2   3      22837.86      27101.12      1722.38 o                         
   9   2   3         65.37        122.58        44.04 o                         
  10   2   3       1921.58       2540.01       165.68 o                         
  11   2   3        648.43        574.91        48.11 o                         
  12   2   3       4598.28       5614.77       457.53 o                         
  13   2   3         56.80        166.09        29.18 o                         
  14   2   3        758.55        728.84       108.43 o                         
  15   2   3         93.48         53.29        44.63 o                         
  16   2   3        999.01        977.27        51.78 o                         
  17   2   3         36.55        483.86        28.79 o                         
 -16   3   3         31.13        508.58       257.72 o                         
 -15   3   3       1973.43       1895.01        90.47 o                         
 -14   3   3       2508.42       2400.23       123.09 o                         
 -13   3   3       2931.56       2701.32       102.13 o                         
 -12   3   3       1187.34       1322.96        37.01 o                         
 -11   3   3       1273.41       1748.86       131.66 o                         
 -10   3   3       1580.01       1019.50        96.10 o                         
  -9   3   3       2695.43       2529.49       116.70 o                         
  -8   3   3       5803.27       4980.86       140.83 o                         
  -7   3   3       2438.69       2807.89        53.93 o                         
  -6   3   3       2294.00       2576.28        92.60 o                         
  -5   3   3       3108.12       3602.85       125.71 o                         
  -4   3   3      17989.86      17656.99       473.68 o                         
  -3   3   3       4660.54       4291.39       192.76 o                         
  -2   3   3       6279.28       6721.84       608.82 o                         
  -1   3   3      33346.38      28539.49       154.09 o                         
   0   3   3       6366.43       5465.28        71.61 o                         
   1   3   3       4094.63       4952.50       439.81 o                         
   2   3   3       7952.44       7465.13       155.15 o                         
   3   3   3          3.65         69.09        18.59 o                         
   4   3   3          3.75         16.31        17.39 o                         
   5   3   3       6464.58       7113.62       121.27 o                         
   6   3   3       7050.64       6757.38       216.48 o                         
   7   3   3        412.45        331.20        40.18 o                         
   8   3   3       1058.98        811.09        53.42 o                         
   9   3   3       1021.20        694.64        57.73 o                         
  10   3   3       7981.25       7791.72       818.01 o                         
  11   3   3        359.03        276.48        59.38 o                         
  12   3   3         54.66         41.42        33.23 o                         
  13   3   3         92.46        -37.42        37.42 o                         
  14   3   3        299.54        616.20       119.43 o                         
  15   3   3          5.19        -44.44        44.44 o                         
  16   3   3          8.65        -41.18        41.18 o                         
  17   3   3         57.28        494.82        27.30 o                         
 -16   4   3        111.55        506.10       243.60 o                         
 -15   4   3        309.51        442.72        33.92 o                         
 -14   4   3         83.99         77.26        18.06 o                         
 -13   4   3       4389.95       4365.85       154.23 o                         
 -12   4   3         28.10          9.38        19.82 o                         
 -11   4   3       5836.79       6658.42       172.63 o                         
 -10   4   3         49.93        119.09        71.17 o                         
  -9   4   3       4780.14       5111.30       160.59 o                         
  -8   4   3        398.46        388.05        71.56 o                         
  -7   4   3       1955.39       2824.73        57.07 o                         
  -6   4   3       1405.97        956.86        47.00 o                         
  -5   4   3        167.78        277.67        20.85 o                         
  -4   4   3        189.12        154.43        29.28 o                         
  -3   4   3       2614.40       3834.84       190.28 o                         
  -2   4   3       4685.05       3549.52       192.88 o                         
  -1   4   3      12136.90      15409.36       127.65 o                         
   0   4   3        246.53        237.03        35.92 o                         
   2   4   3       1924.53       1644.30        68.65 o                         
   3   4   3       1483.34       2140.70       144.62 o                         
   4   4   3        106.28         88.81        25.15 o                         
   5   4   3      10265.28      14047.17       125.86 o                         
   6   4   3        414.24        306.67        39.38 o                         
   7   4   3         68.68         68.70        37.38 o                         
   8   4   3        336.40        278.90        44.70 o                         
   9   4   3       1122.05       1271.55        94.37 o                         
  10   4   3          2.05         48.22        85.03 o                         
  11   4   3        314.26        258.51        36.53 o                         
  12   4   3         69.28        119.79        35.16 o                         
  13   4   3        134.34        302.60        39.62 o                         
  14   4   3        657.55        564.53        36.44 o                         
  15   4   3       2426.80       2810.35       309.34 o                         
  16   4   3          0.21        -34.41        34.41 o                         
 -16   5   3        616.49       1011.40       236.83 o                         
 -15   5   3        120.51        340.21        86.65 o                         
 -14   5   3       3905.60       3586.43       164.70 o                         
 -13   5   3        276.76        261.00        41.75 o                         
 -12   5   3       1127.04       1344.00       103.85 o                         
 -11   5   3       1061.78        825.34        80.42 o                         
 -10   5   3       1527.78       1655.69       102.96 o                         
  -9   5   3        136.73        222.73        76.16 o                         
  -8   5   3        175.09        138.41        73.54 o                         
  -7   5   3       3395.64       3384.55       147.91 o                         
  -6   5   3       4538.20       4440.52        71.87 o                         
  -5   5   3          0.08         -3.56        31.02 o                         
  -4   5   3      17437.59      18309.92       201.66 o                         
  -3   5   3       2949.39       2523.05        53.53 o                         
  -2   5   3       2394.77       2186.27       281.28 o                         
  -1   5   3        465.94        747.49        45.06 o                         
   0   5   3      21596.10      21791.80       170.44 o                         
   1   5   3        592.38        672.46        48.11 o                         
   2   5   3       1209.20       1610.01        73.02 o                         
   3   5   3       1173.83       1299.00        73.99 o                         
   4   5   3       1604.79       1658.75        46.90 o                         
   5   5   3         92.47        100.46        46.51 o                         
   6   5   3       1245.34       1425.29        56.76 o                         
   7   5   3       1999.20       1307.89       150.96 o                         
   8   5   3       5452.35       4459.25       213.55 o                         
   9   5   3        248.14        175.78        27.96 o                         
  10   5   3       4075.07       3457.47        57.14 o                         
  11   5   3        218.62        319.34        36.93 o                         
  12   5   3         11.56         12.38        35.17 o                         
  13   5   3         20.43         30.86        36.21 o                         
  14   5   3        420.30        463.04        87.64 o                         
  15   5   3        114.95        115.74        88.88 o                         
  16   5   3        845.59        695.50        34.12 o                         
 -16   6   3        179.83        920.67       421.18 o                         
 -15   6   3          0.25        399.96       186.72 o                         
 -14   6   3        230.48        292.69        21.03 o                         
 -13   6   3       1122.54       1144.89        63.82 o                         
 -12   6   3       1141.30       1387.89        76.93 o                         
 -11   6   3         51.70         33.64        23.00 o                         
 -10   6   3        280.25        314.22        43.70 o                         
  -9   6   3       2284.63       1290.63       109.78 o                         
  -8   6   3        113.18        103.67        74.33 o                         
  -7   6   3       1812.81       1262.29        78.89 o                         
  -6   6   3       3976.31       4194.95       134.15 o                         
  -5   6   3       1295.75       1043.47        46.39 o                         
  -4   6   3       2560.62       3511.82        68.37 o                         
  -3   6   3       3502.99       2656.21        65.46 o                         
  -2   6   3      17231.60      22980.70      4097.57 o                         
  -1   6   3       1523.14       1308.37        59.13 o                         
   0   6   3       2620.70       4017.75        88.78 o                         
   1   6   3       2815.00       2327.67        73.86 o                         
   2   6   3       1992.70       2220.49       163.00 o                         
   3   6   3        568.21        450.45        56.25 o                         
   4   6   3       2035.48       1933.94       111.44 o                         
   5   6   3       5036.51       3512.52       107.56 o                         
   6   6   3          7.17         32.99        38.62 o                         
   7   6   3        379.40        360.40        49.74 o                         
   8   6   3      13207.68      15713.33       473.84 o                         
   9   6   3        365.15        650.95       220.10 o                         
  10   6   3       9143.57       9371.86       755.63 o                         
  11   6   3         57.09         90.63        33.41 o                         
  12   6   3        495.08        616.25        42.31 o                         
  13   6   3        313.29        348.98        38.21 o                         
  14   6   3         61.28         59.91        72.24 o                         
  15   6   3        522.08        615.54        87.64 o                         
  16   6   3        438.54        457.66        25.25 o                         
 -16   7   3          2.85       1512.38       800.11 o                         
 -15   7   3        611.39       1003.78       328.33 o                         
 -14   7   3        426.90        678.41       150.14 o                         
 -13   7   3        200.21        222.35        39.38 o                         
 -12   7   3         27.97         65.26        79.22 o                         
 -11   7   3        716.48        826.10       150.60 o                         
 -10   7   3         71.73         72.92        27.53 o                         
  -9   7   3        723.22        506.59        38.21 o                         
  -8   7   3        455.10        313.23        88.49 o                         
  -7   7   3       7435.80       7201.29       447.64 o                         
  -6   7   3         10.21          1.75        35.46 o                         
  -5   7   3       7353.04       7311.18       103.58 o                         
  -4   7   3        191.84        146.08        39.00 o                         
  -3   7   3       9301.63       6302.97       112.67 o                         
  -2   7   3        312.57        219.87        46.32 o                         
  -1   7   3      24001.69      24760.07       216.91 o                         
   0   7   3       1799.87       1742.77        71.95 o                         
   1   7   3       1057.26       1377.33        68.86 o                         
   2   7   3       1444.60       1574.70        51.44 o                         
   3   7   3      22996.38      26670.00      1363.76 o                         
   4   7   3          2.04        113.51        36.85 o                         
   5   7   3         20.74         72.44        53.74 o                         
   6   7   3       1090.08        944.95        60.38 o                         
   7   7   3      20811.07      20795.78       952.47 o                         
   8   7   3          3.53         54.77        35.18 o                         
   9   7   3        840.02        639.68        30.32 o                         
  10   7   3        995.88       1013.33        45.50 o                         
  11   7   3       6035.96       5930.21        82.28 o                         
  12   7   3        579.22        805.93        43.86 o                         
  13   7   3        503.61        458.91        69.65 o                         
  14   7   3          2.88        104.84        55.05 o                         
  15   7   3        207.69        218.24        44.70 o                         
 -16   8   3         92.30         77.40        23.57 o                         
 -15   8   3       2073.03       2495.42       272.05 o                         
 -14   8   3          1.13        373.36       157.02 o                         
 -13   8   3       1084.17       1296.39       109.85 o                         
 -12   8   3        761.07        603.94        26.12 o                         
 -11   8   3       2296.76       2465.24       165.19 o                         
 -10   8   3        328.43        255.56        48.63 o                         
  -9   8   3       3298.89       3763.45       120.66 o                         
  -8   8   3        827.81        571.62        37.69 o                         
  -7   8   3        331.50        535.66        97.12 o                         
  -6   8   3          1.01         -5.49        39.78 o                         
  -5   8   3       7064.97       8167.46       537.29 o                         
  -4   8   3        579.17        582.20        49.30 o                         
  -3   8   3       5938.74       7503.44       885.68 o                         
  -2   8   3       1833.13       1703.84        77.51 o                         
  -1   8   3       8219.12       9712.41       149.55 o                         
   0   8   3        109.63         41.84        47.67 o                         
   1   8   3       5498.52       6449.95        87.09 o                         
   2   8   3       1501.51       1108.08        82.84 o                         
   3   8   3       1504.54       1566.25        55.23 o                         
   4   8   3         82.24        171.91        68.13 o                         
   5   8   3      15591.76      19215.87       251.25 o                         
   6   8   3          0.73         12.45        43.65 o                         
   7   8   3       2053.68       2323.13        89.37 o                         
   8   8   3        397.54        435.38        30.80 o                         
   9   8   3       6462.46       7853.88       100.25 o                         
  10   8   3         56.91        178.85        51.83 o                         
  11   8   3        417.23        536.60        40.91 o                         
  12   8   3        598.56        735.31        40.71 o                         
  13   8   3       3849.54       4284.88        78.89 o                         
  14   8   3        489.47        588.30        95.61 o                         
  15   8   3         82.43        252.47        48.79 o                         
 -15   9   3         12.84        -25.26        25.26 o                         
 -14   9   3        614.96       1474.86       533.79 o                         
 -13   9   3        251.91        752.18       328.34 o                         
 -12   9   3        675.73        718.37       158.80 o                         
 -11   9   3        514.12        569.85        62.20 o                         
 -10   9   3        255.00        268.55        53.62 o                         
  -9   9   3         72.58        -11.99        98.19 o                         
  -8   9   3        982.20       1048.86        30.19 o                         
  -7   9   3       1342.36       1109.02        38.20 o                         
  -6   9   3        143.38        172.07        48.57 o                         
  -5   9   3        432.01        361.10        82.12 o                         
  -4   9   3       2481.62       2362.46        73.73 o                         
  -3   9   3          0.49         27.76        38.27 o                         
  -2   9   3        352.80        443.31       102.93 o                         
  -1   9   3         12.99         45.51        34.87 o                         
   0   9   3        247.98        213.76        55.66 o                         
   1   9   3        265.36        196.49        33.18 o                         
   2   9   3        100.95        139.25        36.21 o                         
   3   9   3       2078.83       1677.06       232.62 o                         
   4   9   3       2268.73       2204.84        95.52 o                         
   5   9   3        130.56         78.98        52.29 o                         
   6   9   3       2288.12       2479.10        88.27 o                         
   7   9   3         56.34         20.23        74.62 o                         
   8   9   3         19.78         70.48        46.80 o                         
   9   9   3         27.46         24.76        25.71 o                         
  10   9   3        520.33        597.34        41.55 o                         
  11   9   3          5.21         39.99        56.52 o                         
  12   9   3         22.22        -31.35        31.35 o                         
  13   9   3         49.68        -19.92        52.20 o                         
  14   9   3        520.65        621.20        53.19 o                         
 -15  10   3        546.83        517.64        26.33 o                         
 -14  10   3        307.54        315.32        30.52 o                         
 -13  10   3        495.55        556.92        32.46 o                         
 -12  10   3        893.28        833.28        36.44 o                         
 -11  10   3        421.46        510.78        28.89 o                         
 -10  10   3          1.33         47.77        24.97 o                         
  -9  10   3       1178.08       1103.44        32.83 o                         
  -8  10   3        197.51        278.39        31.06 o                         
  -7  10   3         28.08          2.96        35.53 o                         
  -6  10   3       1374.82       1506.40       101.21 o                         
  -5  10   3       3622.65       2652.30        41.59 o                         
  -4  10   3          3.30         33.49        44.12 o                         
  -3  10   3       1883.57       1456.82        88.18 o                         
  -2  10   3       3568.53       3766.98       231.64 o                         
  -1  10   3       6632.63       5098.23        96.59 o                         
   0  10   3        115.00        181.60        59.08 o                         
   1  10   3       2590.80       1914.87       301.83 o                         
   2  10   3        951.84        991.65        51.56 o                         
   3  10   3       1049.64        604.41       222.30 o                         
   4  10   3        344.63        442.09        34.78 o                         
   5  10   3       5136.09       4259.29       416.75 o                         
   6  10   3        136.16        156.45        22.93 o                         
   7  10   3         11.59          4.42        41.46 o                         
   8  10   3       1118.98       1132.09        58.11 o                         
   9  10   3       2593.96       2361.61        66.01 o                         
  10  10   3        393.12        396.73        29.31 o                         
  11  10   3        594.57        537.63        29.80 o                         
  12  10   3        853.03       1095.39        39.58 o                         
  13  10   3        567.25        727.49        30.97 o                         
  14  10   3        107.00        136.83        20.41 o                         
 -14  11   3         52.00         65.79        24.45 o                         
 -13  11   3       1192.67       1168.29        37.81 o                         
 -12  11   3         71.58        138.89       105.19 o                         
 -11  11   3       5049.14       5230.32        57.65 o                         
 -10  11   3        341.88        413.38        66.49 o                         
  -9  11   3        250.27        347.55        87.20 o                         
  -8  11   3        214.17        218.02        44.63 o                         
  -7  11   3       1150.87       1222.39       112.38 o                         
  -6  11   3          0.42          2.17        29.72 o                         
  -5  11   3        636.49        782.27        87.64 o                         
  -4  11   3        434.34        352.01        18.11 o                         
  -3  11   3       1012.18        938.70        48.76 o                         
  -2  11   3         46.04         22.65        20.09 o                         
  -1  11   3       8294.81       7311.82       187.82 o                         
   0  11   3         13.14         39.61        14.00 o                         
   1  11   3       2402.85       2566.96       128.25 o                         
   2  11   3          0.25        -16.24        16.24 o                         
   3  11   3       4874.31       4834.77       304.15 o                         
   4  11   3         60.22         77.51        23.01 o                         
   5  11   3         17.87          0.86        21.47 o                         
   6  11   3          0.66         -5.58        23.33 o                         
   7  11   3       1334.61       1359.16        58.06 o                         
   8  11   3        423.79        501.06        53.24 o                         
   9  11   3         48.03         33.03        42.87 o                         
  10  11   3        475.68        621.75        72.54 o                         
  11  11   3        311.21        400.28        27.35 o                         
  12  11   3        199.91        177.99        26.07 o                         
  13  11   3       2751.35       2848.62        39.77 o                         
 -14  12   3        339.99        383.09        19.18 o                         
 -13  12   3        850.62        942.70        30.97 o                         
 -12  12   3          1.37         -3.64        22.48 o                         
 -11  12   3       1365.17       1336.68        49.66 o                         
 -10  12   3        140.10        280.02        48.96 o                         
  -9  12   3        617.25        807.27       125.20 o                         
  -8  12   3        873.52        866.71       156.76 o                         
  -7  12   3       4012.23       4652.62       696.13 o                         
  -6  12   3       1009.19        957.01       130.50 o                         
  -5  12   3       4248.16       3843.45        67.15 o                         
  -4  12   3        625.75        511.56        19.25 o                         
  -3  12   3       2558.64       2816.76       152.26 o                         
  -2  12   3       1589.90       1126.06        75.16 o                         
  -1  12   3       2709.73       2595.81        93.21 o                         
   0  12   3        770.14        551.90        23.86 o                         
   1  12   3       1512.57       1667.64        60.99 o                         
   2  12   3         49.98         52.17        15.28 o                         
   3  12   3        844.19        860.82        27.76 o                         
   4  12   3        424.38        390.50        39.00 o                         
   5  12   3       1708.86       1856.72        51.91 o                         
   6  12   3        593.55        491.59        36.98 o                         
   7  12   3        242.02        256.91        46.41 o                         
   8  12   3         28.53         -8.13        25.32 o                         
   9  12   3       3479.31       4105.00       173.15 o                         
  10  12   3        288.61        405.83        37.83 o                         
  11  12   3        385.33        491.18        84.01 o                         
  12  12   3        242.15        324.51        23.48 o                         
  13  12   3         29.42         17.82        23.91 o                         
 -12  13   3        190.65        270.26        78.97 o                         
 -11  13   3        154.37        194.41        34.45 o                         
 -10  13   3         33.84         39.60        24.12 o                         
  -9  13   3         13.20         -1.32        23.85 o                         
  -8  13   3        123.19        175.74        28.03 o                         
  -7  13   3        301.81        377.84        38.76 o                         
  -6  13   3       3042.47       2873.85        63.22 o                         
  -5  13   3        184.52        178.08        24.03 o                         
  -4  13   3        107.51        138.58        20.11 o                         
  -3  13   3       1148.68        995.65        23.55 o                         
  -2  13   3       1093.09       1002.63        26.96 o                         
  -1  13   3         17.98         37.78        16.50 o                         
   0  13   3         12.03         41.65        15.12 o                         
   1  13   3         53.50         67.95        17.09 o                         
   2  13   3        744.36        617.81        37.55 o                         
   3  13   3        228.62        179.86        18.47 o                         
   4  13   3        205.23        236.68        27.43 o                         
   5  13   3         87.14         37.96        26.17 o                         
   6  13   3         48.94         47.77        26.25 o                         
   7  13   3         34.75         81.90        25.02 o                         
   8  13   3         15.90         47.30        23.38 o                         
   9  13   3         84.56        131.39        22.44 o                         
  10  13   3       1914.58       1986.09       207.35 o                         
  11  13   3         91.41        280.41       131.66 o                         
 -11  14   3        371.35        374.41       109.48 o                         
 -10  14   3         99.62        135.73        67.83 o                         
  -9  14   3       1600.99       1623.12       145.66 o                         
  -8  14   3        178.14        332.51        51.67 o                         
  -7  14   3         18.27         21.24        44.51 o                         
  -6  14   3          1.86        101.25        45.93 o                         
  -5  14   3       5022.80       4630.98       173.37 o                         
  -4  14   3        357.01        319.93        20.55 o                         
  -3  14   3        244.20        200.06        22.08 o                         
  -2  14   3        249.14        232.87        30.91 o                         
  -1  14   3       3187.67       2598.20       182.97 o                         
   0  14   3       1754.33       1574.75        32.01 o                         
   1  14   3       1125.10        880.59        56.84 o                         
   2  14   3       4663.78       4913.09       199.35 o                         
   3  14   3        252.45        216.70        19.79 o                         
   4  14   3        373.65        484.97        54.80 o                         
   5  14   3       2054.86       1841.11        90.42 o                         
   6  14   3         19.31         61.10        23.87 o                         
   7  14   3        233.31        186.46        23.54 o                         
   8  14   3         78.52        121.16        42.20 o                         
   9  14   3       1754.85       1461.55        48.17 o                         
  10  14   3         96.97        199.66        34.80 o                         
 -10  15   3          5.89        -26.58        30.86 o                         
  -9  15   3          2.11        -36.28        36.28 o                         
  -8  15   3         10.41         60.77        40.65 o                         
  -7  15   3       1800.20       1822.19        57.54 o                         
  -6  15   3        230.59        266.99        45.27 o                         
  -5  15   3        828.21        875.74        51.06 o                         
  -4  15   3        781.97        735.39        27.25 o                         
  -3  15   3       2122.11       1970.36        50.01 o                         
  -2  15   3         62.06         33.02        17.59 o                         
  -1  15   3        703.99        765.29        28.21 o                         
   0  15   3        278.31        242.23        22.03 o                         
   1  15   3       1581.09       1700.13        98.60 o                         
   2  15   3         75.34         58.40        23.32 o                         
   3  15   3       3052.41       3361.79        63.64 o                         
   4  15   3          0.27         22.35        22.76 o                         
   5  15   3        198.38        190.86        23.40 o                         
   6  15   3         12.27         18.44        20.95 o                         
   7  15   3        685.27        749.09        44.98 o                         
   8  15   3          2.76         45.89        35.97 o                         
   9  15   3         52.06         44.42        20.05 o                         
  -9  16   3        262.50        263.83        31.54 o                         
  -8  16   3        265.35        279.51        38.74 o                         
  -7  16   3        944.00        948.66        47.80 o                         
  -6  16   3        509.40        555.54        45.11 o                         
  -5  16   3        988.37       1036.30        49.33 o                         
  -4  16   3         65.50         78.44        20.67 o                         
  -3  16   3        338.11        378.53        23.59 o                         
  -2  16   3       1640.50       1636.24        40.93 o                         
  -1  16   3       1001.31       1144.53        39.34 o                         
   0  16   3        179.50        210.31        30.37 o                         
   1  16   3        148.36        261.64        29.28 o                         
   2  16   3       1153.37       1059.85        29.01 o                         
   3  16   3         44.42         69.02        22.51 o                         
   4  16   3        336.52        362.45        23.36 o                         
   5  16   3        339.50        434.85        49.84 o                         
   6  16   3        372.06        313.23        37.39 o                         
   7  16   3        293.85        324.66        36.65 o                         
   8  16   3        252.30        189.84        31.94 o                         
  -7  17   3         29.42         46.95        30.95 o                         
  -6  17   3        630.90        636.85        38.60 o                         
  -5  17   3        100.49         88.18        35.82 o                         
  -4  17   3        978.68       1077.19        41.26 o                         
  -3  17   3          3.38         20.91        18.98 o                         
  -2  17   3        172.00        186.68        29.80 o                         
  -1  17   3         69.14         97.04        25.00 o                         
   0  17   3        937.33       1153.63        35.80 o                         
   1  17   3        392.22        463.05        29.83 o                         
   2  17   3        123.29        194.48        25.09 o                         
   3  17   3        523.36        463.23        21.80 o                         
   4  17   3       1059.36       1057.49        36.94 o                         
   5  17   3         55.47         44.88        30.77 o                         
   6  17   3        630.78        646.66        32.99 o                         
 -17   0   4        181.91       2036.56      1024.40 o                         
 -16   0   4       6100.83       5611.28       746.56 o                         
 -15   0   4        440.32        763.84       211.69 o                         
 -14   0   4       1994.84       2357.02       131.72 o                         
 -13   0   4          2.29         14.11        68.89 o                         
 -12   0   4       7376.01       9080.24       209.58 o                         
 -11   0   4        596.65        356.42       103.86 o                         
 -10   0   4       3360.24       3700.93       130.39 o                         
  -9   0   4          8.57         62.95        53.32 o                         
  -8   0   4       8506.89      10832.72       392.04 o                         
  -7   0   4        147.59        102.12        32.19 o                         
  -6   0   4        529.84        452.93        58.50 o                         
  -5   0   4       3987.63       3147.43        83.34 o                         
  -4   0   4     120680.03     168922.81      1816.54 o                         
  -3   0   4       4801.41       3229.57        60.52 o                         
  -2   0   4      10646.80      14427.46        91.59 o                         
  -1   0   4       4987.92       3476.03        32.32 o                         
   0   0   4      34743.76      53023.20       193.32 o                         
   1   0   4       8392.27       6450.28        83.51 o                         
   2   0   4       3621.83       4534.15        79.25 o                         
   3   0   4       1808.89       1366.71        45.40 o                         
   4   0   4      72110.95      89852.30       241.70 o                         
   5   0   4       1062.93        641.73        66.73 o                         
   6   0   4      11970.10      16576.88       438.55 o                         
   7   0   4        101.10         38.65        33.78 o                         
   8   0   4       3310.59       3571.20       130.77 o                         
   9   0   4         27.07        -52.47        71.23 o                         
  10   0   4         85.01         72.16        19.10 o                         
  11   0   4          8.16        212.57        42.14 o                         
  12   0   4       2557.48       2492.30        61.63 o                         
  13   0   4         77.27         31.69        39.28 o                         
  14   0   4       4776.28       4861.38        77.88 o                         
  15   0   4         22.33        -43.25        43.25 o                         
  16   0   4        331.82        303.87        32.10 o                         
 -17   1   4        307.12       1640.30       787.54 o                         
 -16   1   4        145.97       1178.20       369.06 o                         
 -15   1   4         66.84        632.85       203.49 o                         
 -14   1   4        865.88        821.85        48.29 o                         
 -13   1   4        163.77        108.87        38.35 o                         
 -12   1   4       1562.82       1292.30       118.21 o                         
 -11   1   4        778.48        982.04       143.53 o                         
 -10   1   4       6829.61       5182.19       152.96 o                         
  -9   1   4        535.61        623.70        51.55 o                         
  -8   1   4        593.14        460.92        31.82 o                         
  -7   1   4       2869.65       2679.41       151.70 o                         
  -6   1   4        108.54        126.62        25.38 o                         
  -5   1   4       1006.47       1072.49        31.67 o                         
  -4   1   4      23762.65      23644.39       662.97 o                         
  -3   1   4      20058.38      19368.32       548.38 o                         
  -2   1   4       3215.41       3280.20       113.72 o                         
  -1   1   4        131.37        196.71        13.09 o                         
   0   1   4       2094.80       1790.40        30.54 o                         
   1   1   4      12774.65      13603.59       310.15 o                         
   2   1   4      30932.43      31160.39       386.74 o                         
   3   1   4       6805.68       6021.33        72.95 o                         
   4   1   4       5539.01       5134.57        85.02 o                         
   5   1   4         46.16        250.93        28.31 o                         
   6   1   4      33105.30      29034.80       483.90 o                         
   7   1   4       6185.30       5154.01       149.95 o                         
   8   1   4       1600.96       1561.57        52.29 o                         
   9   1   4         16.77         52.81        35.55 o                         
  10   1   4       2907.89       3335.37       261.04 o                         
  11   1   4        902.05       1065.00       105.55 o                         
  12   1   4       1170.74        931.64        33.55 o                         
  13   1   4        106.54        210.86        43.26 o                         
  14   1   4        736.99        965.52        34.20 o                         
  15   1   4        161.55         60.65        64.55 o                         
  16   1   4       1229.18        890.85        37.80 o                         
 -16   2   4        177.24       1653.24       666.90 o                         
 -15   2   4        286.90        961.11       343.00 o                         
 -14   2   4        231.19        528.61       196.51 o                         
 -13   2   4        137.20        171.53        49.16 o                         
 -12   2   4        187.66        103.47        56.71 o                         
 -11   2   4       6850.34       7428.33        96.11 o                         
 -10   2   4         16.79        -48.47        65.74 o                         
  -9   2   4       5636.58       6260.59       163.89 o                         
  -8   2   4        116.35         73.45        29.65 o                         
  -7   2   4       1313.04       1880.25        83.57 o                         
  -6   2   4        900.41        714.32        37.73 o                         
  -5   2   4       4384.72       7174.43       169.07 o                         
  -4   2   4        540.84        429.10        76.50 o                         
  -3   2   4      56236.54      73870.13      1705.02 o                         
  -2   2   4         22.47         69.03        29.75 o                         
  -1   2   4      33511.40      49225.03      2838.38 o                         
   0   2   4       6316.98       4362.06       359.57 o                         
   1   2   4      13987.50      20446.12       524.00 o                         
   2   2   4        892.37        681.15        21.25 o                         
   3   2   4       2068.31       2066.37        41.56 o                         
   4   2   4          0.96         70.13        15.98 o                         
   5   2   4       2905.77       4282.58       167.88 o                         
   6   2   4         51.78         14.89        29.75 o                         
   7   2   4        715.63        996.51        53.49 o                         
   8   2   4         96.58         66.85        32.69 o                         
   9   2   4        795.16        814.21        55.63 o                         
  10   2   4          1.98        159.95        34.48 o                         
  11   2   4         39.19        386.58        80.23 o                         
  12   2   4        412.75        520.30        78.83 o                         
  13   2   4         78.62        202.72        29.05 o                         
  14   2   4        159.79        230.32        40.84 o                         
  15   2   4         38.09        102.93        47.40 o                         
  16   2   4        150.26         23.73        46.82 o                         
 -16   3   4        210.24        645.46       259.87 o                         
 -15   3   4        899.19        645.76        71.43 o                         
 -14   3   4       2711.34       2361.84       161.53 o                         
 -13   3   4        418.95        404.42        39.21 o                         
 -12   3   4       3866.98       3291.29        86.58 o                         
 -11   3   4       3092.00       3156.23       109.54 o                         
 -10   3   4        153.11        161.56        72.43 o                         
  -9   3   4       1040.65        830.52        82.79 o                         
  -8   3   4       7380.76       6903.81       162.39 o                         
  -7   3   4       1646.24       1761.53       149.32 o                         
  -6   3   4        910.22       1229.93        55.07 o                         
  -5   3   4       6556.13       6660.76       128.33 o                         
  -4   3   4      28713.13      13730.93      8422.79 o                         
  -3   3   4       1577.39       1327.14        54.70 o                         
  -2   3   4       6290.45       7261.04       793.79 o                         
  -1   3   4      42945.66      38732.38       192.64 o                         
   0   3   4      34124.72      35059.46       182.34 o                         
   1   3   4       2518.20       2666.94       123.01 o                         
   2   3   4       7525.82       7940.54       173.13 o                         
   3   3   4       1127.27       1200.51        75.81 o                         
   4   3   4        376.80        440.82        27.92 o                         
   5   3   4       3094.75       2864.72        70.75 o                         
   6   3   4       2238.62       2009.68        63.15 o                         
   7   3   4          8.29         38.86        37.23 o                         
   8   3   4        412.66        379.10        45.82 o                         
   9   3   4       1802.39       1560.95        68.83 o                         
  10   3   4       7113.82       6663.65       246.69 o                         
  11   3   4        211.94        176.98        36.73 o                         
  12   3   4         27.16        -37.90        37.90 o                         
  13   3   4        487.83        523.24        48.20 o                         
  14   3   4        178.66        148.08        42.94 o                         
  15   3   4        113.92        102.27        45.29 o                         
  16   3   4        364.52        141.13        42.99 o                         
 -16   4   4       1631.67       1620.54       205.34 o                         
 -15   4   4         91.41        306.43       118.24 o                         
 -14   4   4        174.83        158.36        32.51 o                         
 -13   4   4        253.02        260.14        33.73 o                         
 -12   4   4       2269.73       2353.93        93.95 o                         
 -11   4   4         90.28         96.24        33.08 o                         
 -10   4   4       3124.38       4043.92       155.95 o                         
  -9   4   4        525.63        254.02        76.30 o                         
  -8   4   4          1.29         32.85        63.71 o                         
  -7   4   4         82.28        122.66        33.09 o                         
  -6   4   4      45301.77      61938.79      1656.38 o                         
  -5   4   4        373.31        356.72        35.06 o                         
  -4   4   4        935.65        991.68        40.83 o                         
  -3   4   4        943.59        793.20        35.08 o                         
  -2   4   4      10106.97      12428.92       885.80 o                         
  -1   4   4        774.54        656.56        43.31 o                         
   0   4   4       3294.17       3682.18        71.94 o                         
   1   4   4       1629.60       1276.97        34.04 o                         
   2   4   4       8779.25      10490.21       134.10 o                         
   3   4   4        288.83        272.70        26.98 o                         
   4   4   4      16230.48      22038.56       740.22 o                         
   5   4   4        709.11        610.66        57.05 o                         
   6   4   4        186.48        386.78        43.20 o                         
   7   4   4          0.38        -37.05        37.05 o                         
   8   4   4      13398.51      16896.88       400.07 o                         
   9   4   4         78.38         42.63        47.40 o                         
  10   4   4         15.10         18.38        31.32 o                         
  11   4   4         10.47        -35.57        35.57 o                         
  12   4   4          5.86        -37.29        37.29 o                         
  13   4   4          7.94         -2.51        39.15 o                         
  14   4   4        544.58        523.27        30.98 o                         
  15   4   4        184.58        142.76        48.99 o                         
  16   4   4          3.11        -32.62        32.62 o                         
 -16   5   4         17.86        870.65       452.64 o                         
 -15   5   4       1021.91       1291.76        45.68 o                         
 -14   5   4       1345.89       1374.77        37.73 o                         
 -13   5   4          3.48         12.42        13.68 o                         
 -12   5   4        505.51        380.28        54.52 o                         
 -11   5   4       1795.07       2034.22       113.25 o                         
 -10   5   4          6.79        -18.50        18.50 o                         
  -9   5   4       2902.36       2864.96       132.09 o                         
  -8   5   4          8.82         34.14        69.79 o                         
  -7   5   4       1274.65        934.79        46.86 o                         
  -6   5   4          0.04          7.97        32.38 o                         
  -5   5   4       9296.39       9443.36       222.38 o                         
  -4   5   4       5494.46       5095.63        83.97 o                         
  -3   5   4      13280.36      13122.77       417.48 o                         
  -2   5   4        194.17        257.35        56.60 o                         
  -1   5   4      26886.51      27829.73       198.47 o                         
   0   5   4       3279.18       2685.23        71.58 o                         
   1   5   4        771.79        747.29        80.37 o                         
   2   5   4        138.07        213.19        30.30 o                         
   3   5   4       5017.71       5281.43       258.88 o                         
   4   5   4         11.23         31.82        27.06 o                         
   5   5   4       1903.10       2131.47       204.84 o                         
   6   5   4        316.97        334.57        42.31 o                         
   7   5   4       7021.16       6300.95       107.15 o                         
   8   5   4       1796.93       1688.91        69.93 o                         
   9   5   4       2838.92       2613.87        45.74 o                         
  10   5   4       2030.52       1877.07        54.07 o                         
  11   5   4        463.38        353.38        39.50 o                         
  12   5   4        376.68        236.12        39.54 o                         
  13   5   4       2485.71       2473.59        62.91 o                         
  14   5   4        116.18        234.31        86.97 o                         
  15   5   4         40.42         -1.72        42.83 o                         
  16   5   4         41.20         50.39        26.75 o                         
 -16   6   4        215.77       1251.86       576.34 o                         
 -15   6   4        576.44        963.23       275.85 o                         
 -14   6   4         69.43        214.89        54.30 o                         
 -13   6   4        201.58        349.27        41.22 o                         
 -12   6   4        510.16        493.97        74.55 o                         
 -11   6   4        203.34        191.11        63.82 o                         
 -10   6   4        772.10        704.08        92.10 o                         
  -9   6   4       5445.39       6957.87       201.52 o                         
  -8   6   4        155.40         51.56        72.90 o                         
  -7   6   4       5804.26       7275.38       135.81 o                         
  -6   6   4       4463.76       2941.60        68.66 o                         
  -5   6   4       3111.36       3987.04       134.36 o                         
  -4   6   4        229.04        169.82        34.89 o                         
  -3   6   4      14208.23      18783.19      1618.71 o                         
  -2   6   4       4528.21       4003.26       298.33 o                         
  -1   6   4         65.18         82.72        44.07 o                         
   0   6   4       3110.87       2282.79        74.88 o                         
   1   6   4       8532.91      11949.63       430.55 o                         
   2   6   4       2751.49       2185.81        83.19 o                         
   3   6   4         84.08        159.73        31.17 o                         
   4   6   4        320.95        265.59        46.34 o                         
   5   6   4      10455.07      13488.55       188.27 o                         
   6   6   4        126.04         53.90        41.46 o                         
   7   6   4       8228.88      10155.12       138.43 o                         
   8   6   4        708.01        617.64        59.09 o                         
   9   6   4       2212.99       2665.30       269.71 o                         
  10   6   4         18.90        -34.35        34.35 o                         
  11   6   4        727.63        756.58        46.33 o                         
  12   6   4        288.78        365.04        42.44 o                         
  13   6   4       1153.84       1348.69        51.40 o                         
  14   6   4        443.74        444.52        75.92 o                         
  15   6   4       1762.41       1877.51       117.30 o                         
  16   6   4          1.36        153.34        19.52 o                         
 -16   7   4         23.67       2418.44      1315.15 o                         
 -15   7   4          0.28        913.20       517.50 o                         
 -14   7   4       2504.74       2561.70        60.61 o                         
 -13   7   4        353.91        416.74        48.09 o                         
 -12   7   4       1218.70       1139.54       141.16 o                         
 -11   7   4         84.74         22.79        47.79 o                         
 -10   7   4       2043.15       2391.43       242.44 o                         
  -9   7   4        317.91        199.67        42.10 o                         
  -8   7   4        530.13        334.75        90.63 o                         
  -7   7   4        327.50        335.84        43.33 o                         
  -6   7   4        892.73       1287.73        57.20 o                         
  -5   7   4        327.97        234.30        41.45 o                         
  -4   7   4       3912.25       4086.87        81.58 o                         
  -3   7   4        157.72        125.22        37.91 o                         
  -2   7   4       4750.56       5216.37       370.07 o                         
  -1   7   4       3778.14       2692.86        85.88 o                         
   0   7   4       9106.51       9476.12       144.31 o                         
   1   7   4        626.77        475.69        49.52 o                         
   2   7   4        825.86       1573.07       127.00 o                         
   3   7   4        404.37        330.49        37.05 o                         
   4   7   4        296.26        318.94        38.91 o                         
   5   7   4         53.87         53.64        53.89 o                         
   6   7   4       3341.86       4214.94        93.51 o                         
   7   7   4       1531.18       1207.35       115.08 o                         
   8   7   4         46.54         10.28        31.31 o                         
   9   7   4       2626.60       2234.54       102.01 o                         
  10   7   4       2385.01       1973.54        55.68 o                         
  11   7   4        901.67        839.73        46.79 o                         
  12   7   4        273.25        248.25        39.58 o                         
  13   7   4         15.21         70.19        34.99 o                         
  14   7   4        460.90        433.80        57.18 o                         
  15   7   4         11.60          4.23        18.06 o                         
 -16   8   4         99.72        159.86        22.99 o                         
 -15   8   4         24.85       1659.99       862.37 o                         
 -14   8   4       1022.87       1413.13       304.75 o                         
 -13   8   4        312.61        753.46       240.86 o                         
 -12   8   4         24.76        181.07       108.66 o                         
 -11   8   4         99.56        112.54        22.14 o                         
 -10   8   4        587.35        595.55        22.94 o                         
  -9   8   4       1471.74       1161.29        59.96 o                         
  -8   8   4          1.35         -8.21        45.22 o                         
  -7   8   4        632.22        355.99        50.83 o                         
  -6   8   4        159.49        101.04        42.23 o                         
  -5   8   4       1454.64        989.29        58.98 o                         
  -4   8   4        126.29        183.16        42.29 o                         
  -3   8   4        838.63        566.41        70.59 o                         
  -2   8   4        918.78       1215.12       109.74 o                         
  -1   8   4         22.96        -29.19        48.90 o                         
   0   8   4       3481.54       3490.69        99.24 o                         
   1   8   4       1447.28       1316.34       181.52 o                         
   2   8   4       1168.78       1540.45        54.04 o                         
   3   8   4        109.92         63.68        32.68 o                         
   4   8   4       9907.62      13010.45       237.98 o                         
   5   8   4       5055.92       3256.08       109.19 o                         
   6   8   4        688.86        953.28        92.95 o                         
   7   8   4        864.36        781.66       140.36 o                         
   8   8   4       1009.11       1054.34        72.98 o                         
   9   8   4        650.97        702.74        46.23 o                         
  10   8   4        554.76        684.04        32.19 o                         
  11   8   4        566.24        700.66        44.03 o                         
  12   8   4        223.21        393.47        35.56 o                         
  13   8   4        329.91        325.78        35.03 o                         
  14   8   4       1066.99       1126.32        76.60 o                         
  15   8   4        545.48        576.82        76.12 o                         
 -15   9   4       1002.62       1032.74        33.30 o                         
 -14   9   4         47.15       2193.55      1179.59 o                         
 -13   9   4         25.68       1116.33       564.20 o                         
 -12   9   4        310.95        829.34       333.43 o                         
 -11   9   4       5834.49       5813.08       287.95 o                         
 -10   9   4       1306.03       1204.16        56.05 o                         
  -9   9   4       5886.58       5420.07       131.43 o                         
  -8   9   4       1318.21       1252.53        98.50 o                         
  -7   9   4       6375.98       6941.62       213.89 o                         
  -6   9   4        302.88        306.36        52.38 o                         
  -5   9   4       4682.55       4561.58       289.04 o                         
  -4   9   4        195.06        259.88        72.72 o                         
  -3   9   4      11879.39      12058.72       390.75 o                         
  -2   9   4         12.70         49.98        37.03 o                         
  -1   9   4      17325.37      16757.80       155.17 o                         
   0   9   4        165.58        149.10        53.24 o                         
   1   9   4        285.84        223.70        34.31 o                         
   2   9   4       1852.37       1481.47       134.75 o                         
   3   9   4      11033.26      11041.44      1588.78 o                         
   4   9   4        253.79        180.03        40.81 o                         
   5   9   4       4647.62       4557.48       474.85 o                         
   6   9   4        433.01        312.80        42.89 o                         
   7   9   4       4060.35       4128.35       438.05 o                         
   8   9   4       1135.59       1154.49        57.21 o                         
   9   9   4       5206.78       5760.42       433.72 o                         
  10   9   4         74.98        194.04        28.14 o                         
  11   9   4       2298.89       2383.09       270.12 o                         
  12   9   4        170.69        139.31        39.22 o                         
  13   9   4       3554.56       3603.78        95.17 o                         
  14   9   4         74.80        135.00        14.90 o                         
 -15  10   4        295.10        336.03        24.31 o                         
 -14  10   4         25.26         11.55        27.98 o                         
 -13  10   4        952.00       1193.74        43.96 o                         
 -12  10   4         97.43        166.49        29.05 o                         
 -11  10   4        889.55        796.80        36.22 o                         
 -10  10   4        177.40        190.49        28.20 o                         
  -9  10   4       6845.20       7457.79       253.75 o                         
  -8  10   4          0.83        -29.78        36.47 o                         
  -7  10   4        268.77        401.93        65.98 o                         
  -6  10   4       1878.52       1537.39       136.43 o                         
  -5  10   4        961.96       1010.13        97.47 o                         
  -4  10   4         58.87         46.11        43.62 o                         
  -3  10   4       6470.31       7581.31       473.32 o                         
  -2  10   4       1265.91        999.88        57.07 o                         
  -1  10   4       1592.74       2084.80        68.34 o                         
   0  10   4          4.08         15.01        29.70 o                         
   1  10   4      13066.42      14267.70      1538.88 o                         
   2  10   4        119.54         10.76        34.33 o                         
   3  10   4          0.96         14.67        35.58 o                         
   4  10   4       1264.78       1071.86        90.15 o                         
   5  10   4       5990.99       6287.00        51.29 o                         
   6  10   4        298.64        340.39       111.51 o                         
   7  10   4        413.33        439.16        47.60 o                         
   8  10   4       1828.25       1597.96        62.37 o                         
   9  10   4        645.90        579.06        50.20 o                         
  10  10   4        186.67        240.87        46.55 o                         
  11  10   4        787.56        751.82        30.70 o                         
  12  10   4        321.38        309.25        30.62 o                         
  13  10   4         11.97         17.70        22.94 o                         
  14  10   4         15.00         74.52        16.99 o                         
 -14  11   4         75.17         98.19        23.64 o                         
 -13  11   4          7.45        -27.95        27.95 o                         
 -12  11   4         94.87         -3.66        25.29 o                         
 -11  11   4        156.95        401.94        52.22 o                         
 -10  11   4         25.43         71.10        45.28 o                         
  -9  11   4        346.60        374.76        66.82 o                         
  -8  11   4        132.16        107.18        65.33 o                         
  -7  11   4        280.76        346.60        54.52 o                         
  -6  11   4       1153.11       1256.91       163.51 o                         
  -5  11   4          9.19         25.42        14.86 o                         
  -4  11   4         10.81         14.44        59.56 o                         
  -3  11   4        680.52        496.83        20.68 o                         
  -2  11   4        103.20         32.47        15.69 o                         
  -1  11   4        245.34        152.85        16.65 o                         
   0  11   4        844.71        733.02        44.97 o                         
   1  11   4         11.72         14.79        17.35 o                         
   2  11   4         45.57         47.81        13.98 o                         
   3  11   4        160.77        118.71        46.24 o                         
   4  11   4       1100.04       1148.85       121.27 o                         
   5  11   4        191.19        247.92        36.63 o                         
   6  11   4        363.57        313.65        27.70 o                         
   7  11   4        104.37          9.94        45.53 o                         
   8  11   4        169.42        157.38        48.12 o                         
   9  11   4        163.94        210.20        27.51 o                         
  10  11   4        242.61        222.77        26.49 o                         
  11  11   4         38.56          7.44        21.77 o                         
  12  11   4          2.69         31.44        23.49 o                         
  13  11   4          9.33         57.18        18.88 o                         
 -13  12   4       1283.49       1242.98        32.37 o                         
 -12  12   4         80.13         70.74        52.00 o                         
 -11  12   4         29.21        -24.22        24.22 o                         
 -10  12   4        101.98        135.79        37.82 o                         
  -9  12   4       2995.82       2945.36       104.25 o                         
  -8  12   4        274.47        309.19        28.09 o                         
  -7  12   4          4.23        -25.98        25.98 o                         
  -6  12   4       2101.15       2487.20       300.69 o                         
  -5  12   4       1316.31       1031.06        22.96 o                         
  -4  12   4        299.71        304.22        20.97 o                         
  -3  12   4       2245.07       1600.01        47.01 o                         
  -2  12   4        460.09        376.97        26.79 o                         
  -1  12   4       1106.93        818.77        60.18 o                         
   0  12   4         35.28         36.85        14.04 o                         
   1  12   4       4320.26       3363.18       230.80 o                         
   2  12   4        990.03       1134.07        69.39 o                         
   3  12   4        416.19        371.19        26.54 o                         
   4  12   4         74.17         71.29        30.16 o                         
   5  12   4       2932.22       2478.62       134.66 o                         
   6  12   4       1148.91       1226.32        83.65 o                         
   7  12   4        482.61        408.60        49.38 o                         
   8  12   4        132.96        186.50        26.43 o                         
   9  12   4        973.45       1039.08       135.81 o                         
  10  12   4          0.12        -18.08        18.55 o                         
  11  12   4       1730.16       1711.08       154.91 o                         
  12  12   4          7.02         59.33        19.73 o                         
 -13  13   4         61.23         74.37        17.36 o                         
 -12  13   4        100.43        126.19        65.49 o                         
 -11  13   4       3577.52       4074.35       269.12 o                         
 -10  13   4        298.37        408.26        55.31 o                         
  -9  13   4        573.44        680.32        64.69 o                         
  -8  13   4        155.75        105.76        26.28 o                         
  -7  13   4       7722.50       9127.08      1317.19 o                         
  -6  13   4        547.00        454.78        47.74 o                         
  -5  13   4       3484.83       3166.35        62.39 o                         
  -4  13   4        251.48        186.80        18.64 o                         
  -3  13   4       1157.76       1104.26        24.38 o                         
  -2  13   4        624.48        540.32        20.30 o                         
  -1  13   4       2328.10       2128.46        28.42 o                         
   0  13   4        816.58        858.42        80.76 o                         
   1  13   4        347.20        325.86        18.95 o                         
   2  13   4         82.70         88.44        17.48 o                         
   3  13   4       4180.85       3975.00        99.59 o                         
   4  13   4        234.46        144.82        25.48 o                         
   5  13   4        371.82        385.39        27.53 o                         
   6  13   4        587.88        548.22        55.40 o                         
   7  13   4       1936.89       2165.12        62.14 o                         
   8  13   4         37.03         53.86        22.97 o                         
   9  13   4       1715.29       2048.04       328.54 o                         
  10  13   4        162.22        212.78        23.70 o                         
  11  13   4        549.15        735.19        23.98 o                         
 -11  14   4         49.29         32.43        61.65 o                         
 -10  14   4        128.75        183.33        28.65 o                         
  -9  14   4        168.47        279.23        68.71 o                         
  -8  14   4         76.61        130.57        26.38 o                         
  -7  14   4        490.27        537.53        46.91 o                         
  -6  14   4        947.39        788.54        48.77 o                         
  -5  14   4       2920.38       3089.93       120.88 o                         
  -4  14   4       1078.42        895.96        46.43 o                         
  -3  14   4        231.65        213.89        19.01 o                         
  -2  14   4        208.18        172.69        18.29 o                         
  -1  14   4        175.03        170.18        18.25 o                         
   0  14   4       1329.84       1098.51        53.54 o                         
   1  14   4       1080.23       1030.10        36.19 o                         
   2  14   4       1414.33       1342.91        64.97 o                         
   3  14   4         59.43         65.67        27.29 o                         
   4  14   4       1439.59       1334.61        34.23 o                         
   5  14   4       1033.84       1177.74        82.79 o                         
   6  14   4          0.30         38.02        23.09 o                         
   7  14   4        780.37        732.09        49.31 o                         
   8  14   4        432.15        428.00        42.50 o                         
   9  14   4        623.65        655.74        33.38 o                         
  10  14   4         12.01        -19.13        32.22 o                         
 -10  15   4         35.75         40.75        30.31 o                         
  -9  15   4        201.74        126.35        38.68 o                         
  -8  15   4          3.93         26.23        38.49 o                         
  -7  15   4        611.00        750.49        48.85 o                         
  -6  15   4        209.68        193.95        46.15 o                         
  -5  15   4        188.94        257.00        24.06 o                         
  -4  15   4         40.49         75.96        21.77 o                         
  -3  15   4          1.31         -6.06        23.04 o                         
  -2  15   4       1042.93       1115.83        30.79 o                         
  -1  15   4        222.98        328.99        25.30 o                         
   0  15   4        864.98        835.86        38.73 o                         
   1  15   4         98.38         96.50        24.62 o                         
   2  15   4       3070.21       2925.74       111.51 o                         
   3  15   4        106.51        149.97        24.31 o                         
   4  15   4        227.25        245.76        37.72 o                         
   5  15   4          3.57         20.69        19.09 o                         
   6  15   4        397.09        378.21        23.13 o                         
   7  15   4        153.97        193.78        38.29 o                         
   8  15   4        938.00        981.83        42.34 o                         
   9  15   4        181.14        246.95        33.40 o                         
  -9  16   4        688.90        577.72        32.80 o                         
  -8  16   4        249.42        332.98        39.05 o                         
  -7  16   4        712.10        613.34        44.67 o                         
  -6  16   4         36.64         60.38        41.03 o                         
  -5  16   4       1030.16       1015.73        47.54 o                         
  -4  16   4        272.03        281.64        43.95 o                         
  -3  16   4       1729.27       1700.47        52.12 o                         
  -2  16   4        201.19        295.45        23.20 o                         
  -1  16   4        186.43        197.80        29.72 o                         
   0  16   4         67.78         44.68        28.42 o                         
   1  16   4       2029.43       1716.74        43.82 o                         
   2  16   4       1072.71       1326.79        29.99 o                         
   3  16   4         33.65         45.30        21.08 o                         
   4  16   4        628.61        682.55        24.82 o                         
   5  16   4       1236.52       1187.29        42.14 o                         
   6  16   4        128.18         75.93        35.37 o                         
   7  16   4        305.03        284.54        33.52 o                         
   8  16   4         32.73         41.83        28.33 o                         
  -7  17   4        437.40        512.93        33.04 o                         
  -6  17   4          3.26          3.18        34.05 o                         
  -5  17   4       1751.96       1962.87        47.49 o                         
  -4  17   4         72.63         96.25        20.54 o                         
  -3  17   4        478.73        571.32        60.49 o                         
  -2  17   4         22.40         77.17        16.71 o                         
  -1  17   4       2690.51       3376.90        50.24 o                         
   0  17   4         79.22         78.90        25.62 o                         
   1  17   4          6.59         -7.12        23.33 o                         
   2  17   4        238.93        357.93        27.21 o                         
   3  17   4        484.79        625.24        91.05 o                         
   4  17   4          6.44        -23.99        29.62 o                         
   5  17   4        303.88        399.02        31.39 o                         
   0  18   4        611.76        681.98        25.96 o                         
 -17   1   5         35.94        120.54        42.62 o                         
 -16   1   5        628.97       1844.78       599.81 o                         
 -15   1   5        220.21        954.48       303.86 o                         
 -14   1   5         55.14        389.77       146.13 o                         
 -13   1   5       2997.84       2846.88        84.79 o                         
 -12   1   5       2035.84       1649.18        99.68 o                         
 -11   1   5       1109.05       1010.57        90.00 o                         
 -10   1   5         95.30        152.22        64.13 o                         
  -9   1   5       2847.21       2666.58        76.66 o                         
  -8   1   5        735.04        725.20        35.05 o                         
  -7   1   5       1765.11       1801.69        43.01 o                         
  -6   1   5       2180.14       2055.11        71.86 o                         
  -5   1   5         11.84         31.71        22.15 o                         
  -4   1   5       5192.02       4879.24       126.10 o                         
  -3   1   5       8511.87       7889.29       387.75 o                         
  -2   1   5       3389.78       2648.59       127.96 o                         
  -1   1   5       9580.77       9465.27       472.83 o                         
   0   1   5       1404.49       1104.13        29.60 o                         
   1   1   5         51.71         57.63        15.98 o                         
   2   1   5      11472.90      11815.97       153.98 o                         
   3   1   5       1152.72       1475.06        38.30 o                         
   4   1   5         48.63         81.77        28.09 o                         
   5   1   5        476.24        843.10        87.49 o                         
   6   1   5      23884.78      21537.48       332.86 o                         
   7   1   5        376.23        631.88       246.30 o                         
   8   1   5       1192.29        844.79        46.19 o                         
   9   1   5        583.82        567.88        62.63 o                         
  10   1   5       2755.39       3139.44       307.88 o                         
  11   1   5         26.78        -19.17        43.54 o                         
  12   1   5       2155.14       2143.70        44.81 o                         
  13   1   5         78.29        140.73        29.39 o                         
  14   1   5         58.04        126.18        45.00 o                         
  15   1   5         28.59         -4.63        42.62 o                         
  16   1   5       1431.84        842.15        38.34 o                         
 -17   2   5          1.51       2102.03      1018.10 o                         
 -16   2   5       1544.69       2047.08       101.06 o                         
 -15   2   5        478.01       1462.05       423.20 o                         
 -14   2   5       5089.67       5043.34       216.34 o                         
 -13   2   5          2.30        356.23       160.30 o                         
 -12   2   5         21.21         51.01        40.23 o                         
 -11   2   5        135.75        180.56        23.67 o                         
 -10   2   5      10472.21      12786.51       236.10 o                         
  -9   2   5        296.91         81.79        63.33 o                         
  -8   2   5       7354.03       9578.99       105.42 o                         
  -7   2   5          9.94         36.13        32.95 o                         
  -6   2   5      34708.62      47008.06       205.86 o                         
  -5   2   5       3527.06       2298.32        50.54 o                         
  -4   2   5      46215.47      60355.29      1666.36 o                         
  -3   2   5         15.12        151.54        26.79 o                         
  -2   2   5      33133.56      42455.17      1223.83 o                         
  -1   2   5       2671.51       2093.27       125.16 o                         
   0   2   5     125197.85     195488.64      7236.86 o                         
   1   2   5       1734.63       1294.10       146.15 o                         
   2   2   5        477.69        382.63        19.40 o                         
   3   2   5        460.20        448.32        19.15 o                         
   4   2   5      51507.51      73696.93      2643.03 o                         
   5   2   5        845.46        640.88        34.76 o                         
   6   2   5       1422.07       1639.79        59.30 o                         
   7   2   5          2.92         25.70        30.17 o                         
   8   2   5       4719.92       5266.70       348.03 o                         
   9   2   5         68.86         55.44        45.00 o                         
  10   2   5       9639.74      10333.56       564.38 o                         
  11   2   5         76.85        245.61        27.92 o                         
  12   2   5       5030.25       5596.00       428.01 o                         
  13   2   5        256.51        214.69        31.19 o                         
  14   2   5       4090.15       5324.67        56.15 o                         
  15   2   5         54.35        193.71        47.18 o                         
  16   2   5          0.08        -39.58        39.58 o                         
 -17   3   5        766.16       2144.63      1090.43 o                         
 -16   3   5        498.61       1103.28       353.36 o                         
 -15   3   5        126.80        551.35       222.27 o                         
 -14   3   5        300.78        377.34        29.85 o                         
 -13   3   5          4.05          0.46        21.63 o                         
 -12   3   5       1811.39       1799.24        54.25 o                         
 -11   3   5       5195.34       5545.19       216.60 o                         
 -10   3   5        155.82         58.65        67.04 o                         
  -9   3   5         74.03         58.64        64.73 o                         
  -8   3   5        153.43         71.52        33.06 o                         
  -7   3   5       1430.00       1444.52        50.54 o                         
  -6   3   5       7264.54       6886.61       182.79 o                         
  -5   3   5      15467.04      16865.66       122.53 o                         
  -4   3   5      11810.19      11527.36       264.07 o                         
  -3   3   5       1183.34       1134.08        36.51 o                         
  -2   3   5        450.28        432.99        28.73 o                         
  -1   3   5      15666.95      18669.54       823.76 o                         
   0   3   5      27788.51      27628.25       174.86 o                         
   1   3   5       5110.94       5448.34        94.23 o                         
   2   3   5       6340.82       5696.18       118.28 o                         
   3   3   5      13642.12      15367.42       506.99 o                         
   4   3   5        154.95        272.94        27.62 o                         
   5   3   5        715.83        812.63        36.43 o                         
   6   3   5        330.62        233.17        31.77 o                         
   7   3   5       2642.32       2135.56        90.42 o                         
   8   3   5         22.34         23.49        61.57 o                         
   9   3   5          1.89        167.23        70.43 o                         
  10   3   5        453.32        369.36       100.39 o                         
  11   3   5         42.28         33.76        38.86 o                         
  12   3   5        171.14         88.02        40.71 o                         
  13   3   5        360.37        406.70        50.57 o                         
  14   3   5          0.91        102.95        45.49 o                         
  15   3   5        363.52        430.87        47.57 o                         
  16   3   5        627.61        509.87        40.44 o                         
 -16   4   5        381.70        968.30       309.30 o                         
 -15   4   5        332.19        554.42       205.19 o                         
 -14   4   5        200.84        354.40        62.30 o                         
 -13   4   5       1234.93       1368.36        56.71 o                         
 -12   4   5         97.66         42.75        21.81 o                         
 -11   4   5        679.75        655.31        45.87 o                         
 -10   4   5       1480.34       1192.68       102.40 o                         
  -9   4   5       3424.28       4389.95       151.63 o                         
  -8   4   5         46.33         46.42        34.56 o                         
  -7   4   5       4828.68       5418.50       139.61 o                         
  -6   4   5       3233.82       2322.95       124.58 o                         
  -5   4   5       5669.23       9064.30       233.16 o                         
  -4   4   5        184.76        195.41        32.83 o                         
  -3   4   5       5451.30       6956.55       191.68 o                         
  -2   4   5         24.78         37.77        26.94 o                         
  -1   4   5       5627.44       7981.57       107.13 o                         
   0   4   5       5174.24       4127.69        80.07 o                         
   1   4   5       6269.49       9368.73       674.20 o                         
   2   4   5        253.29        164.05        25.03 o                         
   3   4   5        555.06        594.84       119.48 o                         
   4   4   5       1009.32        982.14        69.57 o                         
   5   4   5       5848.90       7843.86       311.75 o                         
   6   4   5        265.35        153.81        37.10 o                         
   7   4   5       1116.49       1162.08        87.64 o                         
   8   4   5        602.95        564.22        50.17 o                         
   9   4   5        245.42        255.81        47.99 o                         
  10   4   5         58.61         65.62        32.84 o                         
  11   4   5        306.02        296.91        41.36 o                         
  12   4   5        262.26        206.86        42.20 o                         
  13   4   5         48.46          4.53        43.10 o                         
  14   4   5        429.16        360.64        45.59 o                         
  15   4   5        643.54        435.06        30.04 o                         
  16   4   5         26.51        -23.32        27.94 o                         
 -16   5   5        757.92       1462.95       522.79 o                         
 -15   5   5        307.05        713.26       240.73 o                         
 -14   5   5       2897.01       2718.57        76.12 o                         
 -13   5   5        355.23        404.50        25.15 o                         
 -12   5   5        889.40        777.70        30.92 o                         
 -11   5   5         23.20        -20.51        22.85 o                         
 -10   5   5        234.53        192.71        42.54 o                         
  -9   5   5        633.01        513.70        82.19 o                         
  -7   5   5          0.76         13.89        35.68 o                         
  -6   5   5       6787.84       5493.73        85.26 o                         
  -5   5   5       2880.85       2841.68        65.80 o                         
  -4   5   5       4148.30       4196.10       161.86 o                         
  -3   5   5       4111.81       3542.10       212.66 o                         
  -2   5   5       3434.28       3354.40       233.92 o                         
  -1   5   5      10163.59       9625.54       124.69 o                         
   0   5   5      19960.83      19858.44       177.79 o                         
   1   5   5         20.93         99.43        35.39 o                         
   2   5   5       1921.50       2055.55       321.36 o                         
   3   5   5       2338.47       2684.86       163.57 o                         
   4   5   5       1343.94       1485.10       216.71 o                         
   5   5   5        620.54        555.34        50.58 o                         
   6   5   5       2816.55       3337.59        77.64 o                         
   7   5   5       1377.45       1387.55        89.74 o                         
   8   5   5       1001.73        976.11        58.08 o                         
   9   5   5       1347.64       1050.83       197.31 o                         
  10   5   5       2803.20       2590.77        60.00 o                         
  11   5   5          1.68        -38.82        38.82 o                         
  12   5   5       1385.38       1145.07        52.49 o                         
  13   5   5        410.92        375.82        43.46 o                         
  14   5   5          9.50        -11.39        74.29 o                         
  15   5   5        148.39         16.36        40.51 o                         
  16   5   5        457.01        288.10        24.18 o                         
 -16   6   5       1296.53       2358.16       712.06 o                         
 -15   6   5        880.66       1395.96       407.31 o                         
 -14   6   5        691.11        846.13       114.18 o                         
 -13   6   5         27.60        224.04        80.15 o                         
 -12   6   5        618.32        716.66        21.51 o                         
 -11   6   5        789.77        847.68        67.25 o                         
 -10   6   5       2216.94       2372.88       148.08 o                         
  -9   6   5         10.72         33.13        76.11 o                         
  -8   6   5         11.62        -42.08        69.82 o                         
  -7   6   5       4292.83       2732.03        71.90 o                         
  -6   6   5      10897.54      12880.89       133.55 o                         
  -5   6   5        792.57        467.88        43.28 o                         
  -4   6   5       2530.53       3454.85       128.60 o                         
  -3   6   5       5142.01       4163.22        73.00 o                         
  -2   6   5      13188.19      16762.97      1464.06 o                         
  -1   6   5       4441.92       3478.63        89.49 o                         
   0   6   5        299.63        941.09        59.19 o                         
   1   6   5        312.54        214.50        31.05 o                         
   2   6   5      11771.61      17150.97       242.52 o                         
   3   6   5        297.61        185.89        31.51 o                         
   4   6   5         79.64         75.54        30.89 o                         
   5   6   5        228.73        319.41        75.60 o                         
   6   6   5       2166.26       2925.96        78.10 o                         
   7   6   5       2800.27       1999.72        72.70 o                         
   8   6   5       5361.55       6243.22       185.72 o                         
   9   6   5        499.16        420.56        38.60 o                         
  10   6   5       1288.84       1259.13        50.97 o                         
  11   6   5        478.17        353.09        41.47 o                         
  12   6   5        113.13        134.69        38.85 o                         
  13   6   5          1.39         37.64        37.03 o                         
  14   6   5       2299.16       2636.36        39.72 o                         
  15   6   5        455.79        454.40        64.22 o                         
 -16   7   5        133.97        190.39        23.25 o                         
 -15   7   5       1797.12       2332.84       415.37 o                         
 -14   7   5         11.70        915.13       472.03 o                         
 -13   7   5        183.41        609.56       155.55 o                         
 -12   7   5        204.37        312.96        78.98 o                         
 -11   7   5       3091.30       3019.48       358.62 o                         
 -10   7   5          8.35        -22.12        26.02 o                         
  -9   7   5       2396.58       2205.10        62.68 o                         
  -8   7   5        727.53        630.83        90.97 o                         
  -7   7   5        221.94        242.89        44.41 o                         
  -6   7   5        307.05        155.14        43.32 o                         
  -5   7   5       5368.60       5349.56        94.14 o                         
  -4   7   5        400.09        430.62        42.53 o                         
  -3   7   5        260.33        405.68        69.45 o                         
  -2   7   5      10339.41       9426.81       467.90 o                         
  -1   7   5      15968.27      16686.11       192.01 o                         
   0   7   5       1260.70       1395.64        70.34 o                         
   1   7   5       2804.73       3099.25        59.43 o                         
   2   7   5        417.99        283.76        34.15 o                         
   3   7   5       4712.10       5094.24       565.70 o                         
   4   7   5        893.67        967.34       110.92 o                         
   5   7   5       3266.37       3379.57       104.57 o                         
   6   7   5         14.08         50.57        40.14 o                         
   7   7   5         98.33        205.96        56.86 o                         
   8   7   5        155.59        198.58        33.38 o                         
   9   7   5       7455.15       7582.23       129.41 o                         
  10   7   5        242.59        460.37        44.30 o                         
  11   7   5        236.18        198.23        39.66 o                         
  12   7   5        291.21        278.22        38.13 o                         
  13   7   5       2155.19       2092.92        52.10 o                         
  14   7   5         34.31        -30.15        30.15 o                         
  15   7   5        650.98        665.37       124.39 o                         
 -16   8   5         54.28        134.11        21.62 o                         
 -15   8   5         25.82       2549.13      1334.39 o                         
 -14   8   5        638.96       1598.62       701.29 o                         
 -13   8   5        185.05        993.34       439.43 o                         
 -11   8   5       1026.38       1226.12       177.43 o                         
 -10   8   5        648.91        759.93        98.63 o                         
  -9   8   5        240.97        343.71        43.87 o                         
  -8   8   5       1672.79       1263.76       194.11 o                         
  -7   8   5       2009.22       2137.91        76.92 o                         
  -6   8   5        484.55        311.24        46.82 o                         
  -5   8   5        535.28        740.01        51.54 o                         
  -4   8   5        496.25        381.76        45.98 o                         
  -3   8   5       7494.30       9075.70       636.81 o                         
  -2   8   5        129.56         87.76        37.28 o                         
  -1   8   5       2194.34       2415.88       128.61 o                         
   0   8   5        196.24        135.21        53.82 o                         
   1   8   5       6142.41       7498.32        90.82 o                         
   2   8   5         46.25         34.05        35.97 o                         
   3   8   5        475.62        640.95        43.11 o                         
   4   8   5        577.26        528.23        47.51 o                         
   5   8   5       1105.53       1289.94        74.74 o                         
   6   8   5          2.76        131.55        79.79 o                         
   7   8   5       2883.39       3193.53        91.42 o                         
   8   8   5        646.31        650.84       106.61 o                         
   9   8   5       1020.69        969.15        99.54 o                         
  10   8   5        125.71        152.53        30.39 o                         
  11   8   5       7942.74       8584.05        93.03 o                         
  12   8   5         16.28        192.28        32.99 o                         
  13   8   5         42.39         73.51        71.89 o                         
  14   8   5         63.49         17.96        45.94 o                         
 -15   9   5          3.68         23.33        23.22 o                         
 -14   9   5        191.93        196.45        30.27 o                         
 -13   9   5         50.78       1926.87      1025.31 o                         
 -12   9   5        951.80       1655.70       515.22 o                         
 -11   9   5         90.54        889.55       425.91 o                         
 -10   9   5         13.62         49.03        66.03 o                         
  -9   9   5       1471.70       1088.77        95.93 o                         
  -8   9   5       2904.61       2976.95        49.00 o                         
  -7   9   5         15.36         -1.16        43.21 o                         
  -6   9   5        607.30        543.39        58.64 o                         
  -5   9   5       2277.98       1890.26        71.81 o                         
  -4   9   5       1012.67        951.39        57.48 o                         
  -3   9   5        779.82        694.77        50.02 o                         
  -2   9   5        437.70        258.81        40.79 o                         
  -1   9   5       1315.00        970.19        64.27 o                         
   0   9   5       2608.66       2495.58       294.32 o                         
   1   9   5          8.33         -0.06        30.16 o                         
   2   9   5       2413.82       2501.47       257.84 o                         
   3   9   5        110.59         72.11        36.10 o                         
   4   9   5       2483.07       2522.04       302.76 o                         
   5   9   5       1931.50       1260.29       144.82 o                         
   6   9   5       2844.28       3323.91        61.82 o                         
   7   9   5         84.46        176.04        43.87 o                         
   8   9   5        373.64        480.28        49.22 o                         
   9   9   5        311.45        225.88        44.88 o                         
  10   9   5        131.31        154.23        23.60 o                         
  11   9   5         36.75        153.72        42.87 o                         
  12   9   5         28.70        104.43        66.87 o                         
  13   9   5        165.08         16.39        65.41 o                         
  14   9   5         11.56         20.57        16.55 o                         
 -15  10   5          0.75         32.02        20.98 o                         
 -14  10   5        644.38        735.91        32.66 o                         
 -13  10   5        767.11        660.28        34.96 o                         
 -12  10   5        384.80        360.33        35.39 o                         
 -11  10   5        147.82        169.96        44.55 o                         
 -10  10   5        134.79        260.84        34.40 o                         
  -9  10   5        874.08        911.43        46.88 o                         
  -8  10   5        680.63        798.00       150.63 o                         
  -7  10   5        531.27        598.37       161.25 o                         
  -6  10   5       1011.56       1136.14        56.76 o                         
  -5  10   5         47.94        180.45        72.36 o                         
  -4  10   5       1462.91       1399.50        64.11 o                         
  -3  10   5       1830.71       1203.76        89.78 o                         
  -2  10   5         18.25         73.24        41.49 o                         
  -1  10   5        158.46         70.33        39.74 o                         
   0  10   5        446.89        434.85        38.02 o                         
   1  10   5       2505.43       1953.17       464.04 o                         
   2  10   5       1718.75       2213.01       197.66 o                         
   3  10   5       1526.42       1298.35       122.62 o                         
   4  10   5        375.13        493.33        55.75 o                         
   5  10   5        365.31        282.32        25.95 o                         
   6  10   5        196.63        188.52        47.45 o                         
   7  10   5        707.47        649.23        52.15 o                         
   8  10   5       1283.74       1205.84        57.68 o                         
   9  10   5        166.01        195.51        46.31 o                         
  10  10   5       1642.71       1723.27       117.50 o                         
  11  10   5       1707.20       1627.54       219.97 o                         
  12  10   5        129.96         33.23        26.89 o                         
  13  10   5         69.91         96.27        21.08 o                         
  14  10   5         54.62        102.64        14.16 o                         
 -14  11   5         49.00        124.19        23.00 o                         
 -13  11   5        666.85        596.92        32.23 o                         
 -12  11   5        369.09        280.70        33.86 o                         
 -11  11   5       7461.02       8248.36       179.90 o                         
 -10  11   5          1.83        -26.87        26.87 o                         
  -9  11   5        452.19        566.97        44.35 o                         
  -8  11   5         35.47         85.40        79.37 o                         
  -7  11   5       2217.90       2250.19       313.61 o                         
  -6  11   5        166.13        109.31        32.25 o                         
  -5  11   5       3417.10       3531.06       172.41 o                         
  -4  11   5        611.48        520.09        38.09 o                         
  -3  11   5       4014.28       3813.47       139.41 o                         
  -2  11   5         21.14         86.07        16.00 o                         
  -1  11   5      12707.98      11042.44       474.64 o                         
   0  11   5        258.63        205.05        14.82 o                         
   1  11   5       4287.29       4098.28       217.71 o                         
   2  11   5          0.07         77.28        16.33 o                         
   3  11   5       6800.08       6463.19       510.63 o                         
   4  11   5         41.14         34.06        33.53 o                         
   5  11   5       3900.69       4153.98       154.68 o                         
   6  11   5          1.01         46.86        25.16 o                         
   7  11   5       3544.97       3419.97        74.48 o                         
   8  11   5         64.44        123.15        47.33 o                         
   9  11   5       1780.77       1773.01        62.33 o                         
  10  11   5          5.38        -18.96        29.58 o                         
  11  11   5         71.82         49.04        21.11 o                         
  12  11   5          0.22         38.17        21.11 o                         
  13  11   5        324.67        310.74        18.17 o                         
 -14  12   5        164.94        157.59        17.66 o                         
 -13  12   5        551.43        673.12        27.06 o                         
 -12  12   5        395.68        319.09        24.05 o                         
 -11  12   5       1064.51       1246.10       121.22 o                         
 -10  12   5          2.57          3.05        33.42 o                         
  -9  12   5       3743.66       4404.49       490.44 o                         
  -8  12   5        142.53        147.54        26.78 o                         
  -7  12   5        776.92        909.48       172.73 o                         
  -6  12   5       1568.76       1607.60        45.41 o                         
  -5  12   5         79.23         83.30        24.35 o                         
  -4  12   5       1335.40        958.15        25.78 o                         
  -3  12   5        244.25        281.57        20.74 o                         
  -2  12   5        628.51        367.07        61.97 o                         
  -1  12   5        640.83        670.97        20.94 o                         
   0  12   5         71.45         65.77        16.07 o                         
   1  12   5       5829.76       5617.92       236.57 o                         
   2  12   5        410.89        311.66        19.76 o                         
   3  12   5       1804.42       1617.51        65.10 o                         
   4  12   5        425.67        515.21        28.75 o                         
   5  12   5       4007.04       4333.76        51.75 o                         
   6  12   5        343.65        305.03        27.52 o                         
   7  12   5        556.20        748.24       156.03 o                         
   8  12   5         32.07        102.89        26.35 o                         
   9  12   5        375.65        415.16        48.32 o                         
  10  12   5         62.17         52.64        18.39 o                         
  11  12   5        500.75        605.09        26.11 o                         
  12  12   5        171.93        183.34        18.25 o                         
 -12  13   5         35.23        119.47        22.37 o                         
 -11  13   5        122.36        124.33        37.99 o                         
 -10  13   5        230.14        422.85        50.88 o                         
  -9  13   5        288.31        363.04        26.30 o                         
  -8  13   5        600.80        806.49        97.85 o                         
  -7  13   5          3.06         41.60        25.60 o                         
  -6  13   5         37.44         27.86        41.06 o                         
  -5  13   5        277.62        370.35        25.65 o                         
  -4  13   5        393.22        343.51        24.60 o                         
  -3  13   5         29.13         50.86        18.61 o                         
  -2  13   5        480.09        576.48        23.55 o                         
  -1  13   5        375.06        356.63        22.26 o                         
   0  13   5          9.70         52.17        16.31 o                         
   1  13   5        129.80        167.38        17.87 o                         
   2  13   5        907.60        866.64        97.30 o                         
   3  13   5        149.47        162.57        29.55 o                         
   4  13   5          7.18         38.13        24.57 o                         
   5  13   5        190.05        207.56        25.77 o                         
   6  13   5         17.72         14.53        23.13 o                         
   7  13   5          4.64         25.06        43.43 o                         
   8  13   5        156.19        152.94        23.00 o                         
   9  13   5        130.14        312.89        22.92 o                         
  10  13   5        364.21        455.62        68.71 o                         
  11  13   5         20.60         75.02        16.91 o                         
 -11  14   5        798.02        730.18        85.27 o                         
 -10  14   5         12.88         31.06        19.46 o                         
  -9  14   5        679.91        693.81        59.32 o                         
  -8  14   5       1726.07       2103.78       281.64 o                         
  -7  14   5       1545.03       1454.68        55.64 o                         
  -6  14   5        239.43        271.97        44.75 o                         
  -5  14   5       1030.77        843.88        29.16 o                         
  -4  14   5         80.53         67.86        23.08 o                         
  -3  14   5       1749.92       1539.11        63.65 o                         
  -2  14   5       1784.92       1819.94        34.56 o                         
  -1  14   5         66.58         14.03        21.44 o                         
   0  14   5       1229.56       1325.73       107.44 o                         
   1  14   5       1324.77       1184.41       100.21 o                         
   2  14   5        291.83        317.23        26.76 o                         
   3  14   5        101.35         83.62        23.78 o                         
   4  14   5        245.18        290.60        26.71 o                         
   5  14   5        308.81        343.71        26.02 o                         
   6  14   5         87.56        149.10        22.48 o                         
   7  14   5        923.64        924.33        48.36 o                         
   8  14   5        287.44        347.50        40.23 o                         
   9  14   5          0.12         26.89        23.24 o                         
 -10  15   5         12.75         25.31        29.49 o                         
  -9  15   5       1366.56       1097.93        44.36 o                         
  -8  15   5         20.67         66.54        37.95 o                         
  -7  15   5        207.54        389.14        45.06 o                         
  -6  15   5        598.18        689.59        49.79 o                         
  -5  15   5       4630.10       5084.38        47.65 o                         
  -4  15   5        220.77        191.23        46.40 o                         
  -3  15   5        150.58        163.04        24.47 o                         
  -2  15   5        344.95        435.24        26.13 o                         
  -1  15   5       2735.48       2667.24       143.70 o                         
   0  15   5          0.37        -21.72        27.43 o                         
   1  15   5        715.83        745.10        28.77 o                         
   2  15   5         14.03         49.43        30.26 o                         
   3  15   5       2508.99       2460.54        38.65 o                         
   4  15   5         28.36        -14.70        21.13 o                         
   5  15   5       1582.87       1913.45       155.78 o                         
   6  15   5          2.07         24.99        18.26 o                         
   7  15   5        115.48         57.72        36.96 o                         
   8  15   5        130.65        136.89        22.20 o                         
  -9  16   5         62.93         74.44        28.40 o                         
  -8  16   5         50.26         61.02        34.42 o                         
  -7  16   5        486.35        584.95        42.55 o                         
  -6  16   5        531.67        569.97        43.22 o                         
  -5  16   5          9.22         47.24        39.88 o                         
  -4  16   5        991.66       1037.12        27.60 o                         
  -3  16   5        928.63       1188.65        28.96 o                         
  -2  16   5        463.05        402.54        23.57 o                         
  -1  16   5        980.37       1246.27        40.70 o                         
   0  16   5        896.37        796.83        34.96 o                         
   1  16   5        514.12        605.47        32.51 o                         
   2  16   5        352.79        451.56        24.14 o                         
   3  16   5         34.11         32.40        20.26 o                         
   4  16   5        911.60        914.53        62.41 o                         
   5  16   5        246.87        282.32        40.90 o                         
   6  16   5          7.74        -27.38        34.58 o                         
   7  16   5         76.82         75.39        19.85 o                         
  -7  17   5        272.13        340.73        29.74 o                         
  -6  17   5        160.16        234.32        34.05 o                         
  -5  17   5         72.82         76.94        32.88 o                         
  -4  17   5        896.97        983.26        35.57 o                         
  -3  17   5          1.97         31.14        18.08 o                         
  -2  17   5        870.48       1091.85        33.96 o                         
  -1  17   5        159.75        276.99        27.58 o                         
   0  17   5        317.80        391.26        27.71 o                         
   1  17   5         21.48         24.37        23.05 o                         
   2  17   5        401.24        574.59        28.37 o                         
   3  17   5        124.51        170.98        22.61 o                         
   4  17   5         49.19         66.80        27.93 o                         
  -1  18   5        433.47        553.31        22.87 o                         
   0  18   5         27.18         60.02        19.90 o                         
   1  18   5        809.46        851.08        25.10 o                         
 -17   0   6         12.55         50.79        26.67 o                         
 -16   0   6         58.81       2795.27      1440.07 o                         
 -15   0   6        213.98       1258.23       528.53 o                         
 -14   0   6       4199.74       4173.88       471.25 o                         
 -13   0   6        478.28        776.74       104.99 o                         
 -12   0   6       2136.78       2361.37       189.54 o                         
 -11   0   6          0.68          5.70        20.80 o                         
 -10   0   6       7635.95       8314.11       178.96 o                         
  -9   0   6        509.60        239.71        36.38 o                         
  -8   0   6         84.86         75.55        34.38 o                         
  -7   0   6         17.16        -25.73        34.26 o                         
  -6   0   6       1681.81       1411.83        66.70 o                         
  -5   0   6       3453.39       2564.52        72.98 o                         
  -4   0   6      38603.33      53951.48       251.66 o                         
  -3   0   6        611.05        446.89        32.55 o                         
  -2   0   6       4131.45       6260.42       515.95 o                         
  -1   0   6          7.82         19.08        28.40 o                         
   0   0   6       5078.21       6707.95        91.27 o                         
   1   0   6       2522.91       1984.84        75.03 o                         
   2   0   6       5273.55       7800.10       183.28 o                         
   3   0   6        172.98        297.18        22.92 o                         
   4   0   6      97465.41     131184.56       544.66 o                         
   5   0   6       1045.87        709.87        70.56 o                         
   6   0   6      19057.88      24741.91       285.06 o                         
   7   0   6          3.71         51.53        64.55 o                         
   8   0   6       1966.50       2089.33       115.68 o                         
   9   0   6          3.30        -23.18        71.85 o                         
  10   0   6       2165.33       2306.19       333.78 o                         
  11   0   6         10.75         80.14        36.59 o                         
  12   0   6         67.59         71.76        41.23 o                         
  13   0   6        236.92        264.05        46.91 o                         
  14   0   6       1854.52       2096.30        58.63 o                         
 -17   1   6        287.14        298.46        26.34 o                         
 -16   1   6        755.64       1621.29       505.60 o                         
 -15   1   6        306.51       1421.30       380.97 o                         
 -14   1   6        220.44        807.57       210.27 o                         
 -13   1   6        279.38        615.17       113.87 o                         
 -12   1   6       3347.02       3350.61       163.58 o                         
 -11   1   6        243.80        275.30        26.90 o                         
 -10   1   6       7616.55       6322.21       163.68 o                         
  -9   1   6       1401.82       1204.43        57.17 o                         
  -8   1   6        191.80        160.15        28.72 o                         
  -7   1   6       8109.79       8918.30        82.40 o                         
  -6   1   6      10873.47      10044.90       236.25 o                         
  -5   1   6        178.08        155.70        26.92 o                         
  -4   1   6       3037.06       3002.09       143.77 o                         
  -3   1   6        168.13        259.72        47.03 o                         
  -2   1   6       5429.14       4658.27       249.78 o                         
  -1   1   6        457.82        615.64        21.18 o                         
   0   1   6      20663.12      17590.68      1112.52 o                         
   1   1   6       2273.00       2220.92        68.22 o                         
   2   1   6       2699.36       2371.97        25.20 o                         
   3   1   6        142.17        142.93        12.81 o                         
   4   1   6       8235.92       7190.08       263.78 o                         
   5   1   6        388.51        734.35        33.48 o                         
   6   1   6       6879.52       6314.63       181.29 o                         
   7   1   6       3918.76       3446.66        93.08 o                         
   8   1   6       1679.65        946.62        94.70 o                         
   9   1   6        530.38        469.88        61.73 o                         
  10   1   6        367.48        370.81        53.88 o                         
  11   1   6        192.49        249.11        71.87 o                         
  12   1   6       1894.48       1686.38        58.20 o                         
  13   1   6        270.61        319.05        33.32 o                         
  14   1   6        930.76        897.98        33.66 o                         
  15   1   6         78.65         22.81        40.61 o                         
  16   1   6        576.27        289.58        28.14 o                         
 -17   2   6          2.11        109.45        37.25 o                         
 -16   2   6        109.55       1143.34       512.43 o                         
 -15   2   6         71.90       1690.44       731.25 o                         
 -14   2   6          4.22        979.14       403.93 o                         
 -13   2   6        993.11       1321.11       145.44 o                         
 -12   2   6          0.60        356.52       151.40 o                         
 -11   2   6        597.42        816.44        91.85 o                         
 -10   2   6        104.27         55.56        62.18 o                         
  -9   2   6        534.08       1120.22        88.49 o                         
  -8   2   6         73.67         60.02        45.91 o                         
  -7   2   6      11847.32      14243.79       127.77 o                         
  -6   2   6       1464.97       1023.30        44.99 o                         
  -5   2   6      20402.79      27152.03       150.63 o                         
  -4   2   6        190.22        362.75        30.62 o                         
  -3   2   6       1008.03       1397.60        37.08 o                         
  -2   2   6          3.00         37.15        20.44 o                         
  -1   2   6       2285.75       2243.56       118.51 o                         
   0   2   6        228.53        212.33        28.27 o                         
   1   2   6       2059.79       2745.94       205.46 o                         
   2   2   6         21.52        153.84        15.88 o                         
   3   2   6        282.59        503.73        68.30 o                         
   4   2   6        557.44        377.52        28.80 o                         
   5   2   6        415.78        661.09        51.42 o                         
   6   2   6        812.12        545.72        34.73 o                         
   7   2   6        660.36        634.08        48.07 o                         
   8   2   6         36.98         46.59        49.40 o                         
   9   2   6        892.08        897.65        40.36 o                         
  10   2   6        150.13        411.50        52.78 o                         
  11   2   6         51.55        127.27        74.77 o                         
  12   2   6         76.83         52.29        29.98 o                         
  13   2   6         85.62        195.10        31.85 o                         
  14   2   6         81.00        214.88        31.58 o                         
  15   2   6        147.56        263.61        50.64 o                         
  16   2   6         47.54        -30.78        30.78 o                         
 -17   3   6        239.43        254.58        22.13 o                         
 -16   3   6       1657.78       2090.30       309.68 o                         
 -15   3   6        464.93        927.75       316.12 o                         
 -14   3   6        183.50        470.90       170.84 o                         
 -13   3   6          0.36       1109.72       446.76 o                         
 -12   3   6        402.11        321.98        41.66 o                         
 -11   3   6       2971.09       2935.66       113.65 o                         
 -10   3   6       4097.03       3633.67       143.86 o                         
  -9   3   6       4810.10       4409.17       146.35 o                         
  -8   3   6       3780.72       3950.89        91.15 o                         
  -7   3   6       4146.29       4770.69        80.70 o                         
  -6   3   6      18669.52      19794.71       681.88 o                         
  -5   3   6        403.51        381.64        36.60 o                         
  -4   3   6      13059.23      13757.02       325.60 o                         
  -3   3   6       1906.69       1677.61        42.61 o                         
  -2   3   6       7383.19       7176.39       253.91 o                         
  -1   3   6        147.61        219.05        22.92 o                         
   0   3   6        134.15        211.57        20.76 o                         
   1   3   6      13662.46      12550.83       533.05 o                         
   2   3   6      11492.15      13035.20       209.48 o                         
   3   3   6       6780.98       7750.92       251.50 o                         
   4   3   6       7741.26       7833.91       431.43 o                         
   5   3   6        841.48        843.70        80.76 o                         
   6   3   6       1700.34       1673.32        88.82 o                         
   7   3   6       3674.65       3253.29       122.05 o                         
   8   3   6       6255.99       5323.59       158.41 o                         
   9   3   6          0.73        164.11        34.58 o                         
  10   3   6       1736.03       1778.35       174.95 o                         
  11   3   6          2.65         14.24        38.29 o                         
  12   3   6       5272.15       5075.78        92.48 o                         
  13   3   6         71.92         89.32        49.94 o                         
  14   3   6        162.78        227.35        47.35 o                         
  15   3   6        182.10        198.11        42.55 o                         
  16   3   6        587.41        392.56        30.66 o                         
 -16   4   6         37.27       1352.67       622.67 o                         
 -15   4   6        321.53        860.25       283.70 o                         
 -14   4   6       6680.92       6533.14       395.41 o                         
 -13   4   6        146.98        309.17       104.48 o                         
 -12   4   6        324.85        544.84        23.58 o                         
 -11   4   6        717.46        584.44        45.30 o                         
 -10   4   6       2153.34       2932.45       135.70 o                         
  -9   4   6       1291.08        868.62        86.81 o                         
  -8   4   6      12858.11      16895.95       152.19 o                         
  -7   4   6        696.86        540.28        43.81 o                         
  -6   4   6      11991.88      16916.54       210.66 o                         
  -5   4   6        650.18        327.93        37.92 o                         
  -4   4   6      18156.48      24833.26      2005.22 o                         
  -3   4   6       1131.54        940.85       120.14 o                         
  -2   4   6      21794.96      31756.77      1801.05 o                         
  -1   4   6        439.70        449.62        27.20 o                         
   0   4   6       4829.55       5754.94        98.42 o                         
   1   4   6        485.63        493.52        27.20 o                         
   2   4   6         99.24        131.63        24.64 o                         
   3   4   6         38.00         86.38        25.14 o                         
   4   4   6       4275.58       5801.53       123.19 o                         
   5   4   6        189.77        110.98        30.56 o                         
   6   4   6       8605.04      10938.58       743.19 o                         
   7   4   6        314.72        271.43        66.79 o                         
   8   4   6       6695.58       7486.60       185.32 o                         
   9   4   6          7.90         12.01        30.81 o                         
  10   4   6       1672.04       1843.75        56.31 o                         
  11   4   6         28.55          4.75        40.60 o                         
  12   4   6        143.72        170.42        43.93 o                         
  13   4   6         58.32        142.21        45.94 o                         
  14   4   6       1219.57       1510.40        55.45 o                         
  15   4   6         20.13        -23.57        23.57 o                         
  16   4   6        277.14        196.72        23.19 o                         
 -16   5   6        519.09       1719.09       856.58 o                         
 -15   5   6        351.52        968.98       324.81 o                         
 -14   5   6          0.57        507.75       252.13 o                         
 -13   5   6       1030.67       1242.07        41.09 o                         
 -12   5   6        508.67        570.95        49.58 o                         
 -11   5   6         15.37         44.27        18.76 o                         
 -10   5   6        401.95        486.43        29.09 o                         
  -9   5   6      10111.33       9836.18       221.53 o                         
  -8   5   6        181.19        124.36        41.06 o                         
  -7   5   6       6086.02       5822.06        95.09 o                         
  -6   5   6       2835.02       2148.62        61.62 o                         
  -5   5   6      10023.58      10345.81       326.56 o                         
  -4   5   6         87.74         87.06        33.85 o                         
  -3   5   6       1181.24       1300.47        45.72 o                         
  -2   5   6        153.82        133.27        30.87 o                         
  -1   5   6      34912.80      35066.74       241.24 o                         
   0   5   6      12033.61      12031.65       147.80 o                         
   1   5   6       2595.13       2568.25        84.88 o                         
   2   5   6          6.36        149.17        27.67 o                         
   3   5   6       1361.13       1569.15       122.54 o                         
   4   5   6         56.96         13.50        25.44 o                         
   5   5   6       2263.32       2397.47       109.87 o                         
   6   5   6          1.41         45.88        36.98 o                         
   7   5   6         13.05        -14.05        61.53 o                         
   8   5   6        236.90        283.83       198.46 o                         
   9   5   6       2405.52       2356.12        54.18 o                         
  10   5   6         26.35         26.34        33.27 o                         
  11   5   6        692.62        529.90        47.44 o                         
  12   5   6        148.71         29.64        41.75 o                         
  13   5   6       2636.32       2636.28        66.40 o                         
  14   5   6        132.57        205.44        58.18 o                         
  15   5   6       1486.92       1277.92        27.52 o                         
 -16   6   6        245.00        299.85        24.67 o                         
 -15   6   6        617.56       1620.08       631.54 o                         
 -14   6   6        658.71       1056.75       282.07 o                         
 -13   6   6       1021.74       1287.41        72.07 o                         
 -12   6   6        204.64        334.77       102.75 o                         
 -11   6   6        312.80        359.17        45.04 o                         
 -10   6   6       1378.72       1336.19       183.66 o                         
  -9   6   6        287.88        231.19        78.72 o                         
  -8   6   6         13.43        -15.50        39.02 o                         
  -7   6   6       9266.52      11904.80       137.39 o                         
  -6   6   6        877.08        494.23        44.84 o                         
  -5   6   6       7691.14      10529.08       384.85 o                         
  -4   6   6        724.07        537.23        41.11 o                         
  -3   6   6      17927.07      23562.80      1480.15 o                         
  -2   6   6        201.95        154.39        36.79 o                         
  -1   6   6       5386.23       6219.79       118.69 o                         
   0   6   6       2241.03       1872.52        76.30 o                         
   1   6   6        605.78        932.23        39.04 o                         
   2   6   6        252.68        279.90        34.34 o                         
   3   6   6        301.08        690.63        44.69 o                         
   4   6   6       1958.53       1702.89       178.03 o                         
   5   6   6         12.04         24.24        35.19 o                         
   6   6   6        779.14        598.08        75.84 o                         
   7   6   6       7478.20       8964.84       200.56 o                         
   8   6   6          9.20         76.75        24.22 o                         
   9   6   6       9475.67      10158.69       606.22 o                         
  10   6   6         46.19         48.49        36.57 o                         
  11   6   6         19.93        -38.64        38.64 o                         
  12   6   6          1.24          3.47        37.79 o                         
  13   6   6        808.35        703.65        44.12 o                         
  14   6   6        264.21        342.86        63.41 o                         
  15   6   6        543.27        549.95        87.64 o                         
 -16   7   6       1019.25        825.17        26.84 o                         
 -15   7   6        160.15       2832.74      1525.52 o                         
 -14   7   6        221.92       1461.49       682.87 o                         
 -13   7   6         44.24        891.91       399.29 o                         
 -12   7   6       1213.97       1410.95       121.25 o                         
 -11   7   6          3.37        285.05       154.92 o                         
 -10   7   6        238.68        425.38       160.79 o                         
  -9   7   6        101.04        225.31        67.27 o                         
  -8   7   6        757.57        654.65        52.10 o                         
  -7   7   6         14.02         51.00        40.45 o                         
  -6   7   6       1724.68       1355.95        59.99 o                         
  -5   7   6          0.79        -22.88        37.56 o                         
  -4   7   6        304.86        368.56        41.79 o                         
  -3   7   6       1598.75       1645.41        55.42 o                         
  -2   7   6      11087.97      11718.51       158.55 o                         
  -1   7   6         37.18         59.92        31.21 o                         
   0   7   6         20.88        -24.53        52.31 o                         
   1   7   6          3.47         27.61        27.57 o                         
   2   7   6       2688.82       2558.33       124.88 o                         
   3   7   6          2.29         21.92        44.60 o                         
   4   7   6       8051.44       8031.16       871.34 o                         
   5   7   6         83.03        181.86        58.54 o                         
   6   7   6       1222.95       1293.69        94.52 o                         
   7   7   6         23.06         -9.79        23.85 o                         
   8   7   6         62.28        167.00        26.59 o                         
   9   7   6        645.74        575.82        49.49 o                         
  10   7   6        295.51        217.05        23.16 o                         
  11   7   6        371.38        266.10        39.74 o                         
  12   7   6        646.88        719.92        43.19 o                         
  13   7   6        188.97        276.33        32.68 o                         
  14   7   6        539.69        502.26        96.45 o                         
  15   7   6        196.10         88.30        49.23 o                         
 -16   8   6          1.84         47.61        19.88 o                         
 -15   8   6        554.47        505.35        28.31 o                         
 -14   8   6        874.31       3038.51      1561.41 o                         
 -13   8   6        124.03       1528.99       787.16 o                         
 -12   8   6        416.21       1188.06       502.31 o                         
 -11   8   6        714.93       1122.25       348.68 o                         
 -10   8   6         59.10        496.05       244.79 o                         
  -9   8   6        287.99        680.76       299.99 o                         
  -8   8   6        375.50        471.68        39.88 o                         
  -7   8   6       1863.51       1367.85       119.42 o                         
  -6   8   6       1049.85       1164.34        59.85 o                         
  -5   8   6        159.35         88.43        40.18 o                         
  -4   8   6       3129.25       4155.27       136.46 o                         
  -3   8   6       3740.69       2643.70       183.36 o                         
  -2   8   6         39.96         21.65        33.70 o                         
  -1   8   6       1816.15       1090.51       110.23 o                         
   0   8   6        623.05        615.01        35.28 o                         
   1   8   6        141.40        152.31        31.24 o                         
   2   8   6       2720.25       3769.64        91.66 o                         
   3   8   6       1475.49       1300.27       249.76 o                         
   4   8   6       2030.81       2800.47       114.53 o                         
   5   8   6          2.22         22.90        53.78 o                         
   6   8   6       1413.85       1797.71        52.77 o                         
   7   8   6        722.21       1038.54       153.82 o                         
   8   8   6       8480.88       9644.78       256.53 o                         
   9   8   6        409.17        476.80        53.00 o                         
  10   8   6         85.10        140.34        22.91 o                         
  11   8   6        221.49        277.03        36.03 o                         
  12   8   6        176.25        190.49        32.80 o                         
  13   8   6        266.79        337.09        59.46 o                         
  14   8   6         40.55         54.06        19.99 o                         
 -15   9   6        306.19        359.83        25.28 o                         
 -14   9   6        144.08        179.02        29.27 o                         
 -13   9   6       1080.78        980.47        39.82 o                         
 -12   9   6        128.27       2564.71      1342.66 o                         
 -11   9   6          4.32       1648.98       790.68 o                         
 -10   9   6       1236.19       1329.41        48.98 o                         
  -9   9   6       7410.13       5644.20      1173.78 o                         
  -8   9   6        100.72         56.97        96.07 o                         
  -7   9   6        984.77       1079.93        72.89 o                         
  -6   9   6        620.30        630.35        72.45 o                         
  -5   9   6      13604.46      13658.02       600.72 o                         
  -4   9   6         44.43         -2.68        35.20 o                         
  -3   9   6       2095.78       1784.03       108.25 o                         
  -2   9   6         30.36         18.25        37.42 o                         
  -1   9   6       9459.90       9391.59       660.24 o                         
   0   9   6        274.92        137.76        61.50 o                         
   1   9   6      12364.69      12201.00      1225.45 o                         
   2   9   6         25.91         88.69        32.78 o                         
   3   9   6          9.78         -9.97        63.79 o                         
   4   9   6       2169.15       2043.47        59.20 o                         
   5   9   6       5965.53       6370.98       529.44 o                         
   6   9   6         80.34         49.63        57.04 o                         
   7   9   6        375.98        255.62        48.41 o                         
   8   9   6        210.90        229.39        28.79 o                         
   9   9   6       6617.93       7498.57       478.68 o                         
  10   9   6        629.50        680.90        68.90 o                         
  11   9   6       1443.55       1576.19        44.10 o                         
  12   9   6        161.11        181.94        53.57 o                         
  13   9   6        809.06        561.94       134.57 o                         
  14   9   6         21.57          7.83        15.62 o                         
 -15  10   6        415.12        422.68        23.79 o                         
 -14  10   6        112.53        151.07        26.34 o                         
 -13  10   6         10.88          2.67        29.43 o                         
 -12  10   6        149.32         96.55        32.40 o                         
 -11  10   6       1224.65       1376.79        36.41 o                         
 -10  10   6         16.31        -15.65        24.38 o                         
  -9  10   6         77.72         83.25        98.02 o                         
  -8  10   6        367.69        465.04        32.81 o                         
  -7  10   6       2236.40       2891.24        52.13 o                         
  -6  10   6          6.60        -25.73        25.73 o                         
  -5  10   6       7392.77       8970.97       386.68 o                         
  -4  10   6        256.48        187.54        17.49 o                         
  -3  10   6       5848.10       6403.02       210.40 o                         
  -2  10   6         19.94         71.27        53.18 o                         
  -1  10   6       1473.22       1518.55        49.60 o                         
   0  10   6        291.00        221.26        28.33 o                         
   1  10   6       1634.12       1878.19        54.19 o                         
   2  10   6       1315.93       1162.15        78.80 o                         
   3  10   6       7815.94       8628.86       638.22 o                         
   4  10   6          4.95         55.60        22.21 o                         
   5  10   6         20.14         17.42        21.45 o                         
   6  10   6        844.56        694.12        53.37 o                         
   7  10   6       2378.27       2449.15        69.90 o                         
   8  10   6          1.45          6.91        44.69 o                         
   9  10   6        144.93        196.51        48.00 o                         
  10  10   6        964.54        886.59        59.92 o                         
  11  10   6        800.81        798.73        37.20 o                         
  12  10   6          0.39        -23.16        23.16 o                         
  13  10   6       1181.94       1307.35        27.92 o                         
 -14  11   6         13.71         47.93        21.96 o                         
 -13  11   6        192.18        277.16        29.05 o                         
 -12  11   6         74.54         54.89        31.00 o                         
 -11  11   6        209.00        294.63        39.27 o                         
 -10  11   6        293.20        346.78        28.61 o                         
  -9  11   6        423.19        382.31        28.70 o                         
  -8  11   6         77.71         63.49        37.50 o                         
  -7  11   6          0.50        -30.46        30.46 o                         
  -6  11   6        404.33        438.87        34.28 o                         
  -5  11   6          8.93        155.05       127.21 o                         
  -4  11   6        690.42        523.34        20.79 o                         
  -3  11   6         42.77         58.04        16.90 o                         
  -2  11   6        710.80        713.50       106.76 o                         
  -1  11   6        364.99        230.52        23.01 o                         
   0  11   6        675.83        576.42        33.12 o                         
   1  11   6          6.08         43.06        14.37 o                         
   2  11   6         12.70         84.66        21.03 o                         
   3  11   6        165.32        260.79        24.44 o                         
   4  11   6        245.42        225.74        24.98 o                         
   5  11   6          1.19         79.06        23.60 o                         
   6  11   6       1129.00       1130.10        56.53 o                         
   7  11   6        220.80        212.25        46.95 o                         
   8  11   6        189.44        203.76        48.26 o                         
   9  11   6        116.30        202.61        48.37 o                         
  10  11   6        105.02         69.41        19.72 o                         
  11  11   6          1.97        -23.06        23.06 o                         
  12  11   6        258.89        338.89        22.20 o                         
 -13  12   6        645.97        405.15        21.09 o                         
 -12  12   6        297.46        337.87        37.25 o                         
 -11  12   6       1241.31       1272.67        47.71 o                         
 -10  12   6         47.73         96.50        24.96 o                         
  -9  12   6        241.95        200.70        46.49 o                         
  -8  12   6        355.22        431.18        41.61 o                         
  -7  12   6       2327.96       2239.87       170.41 o                         
  -6  12   6       2099.31       2710.50       350.65 o                         
  -5  12   6       2374.51       1945.79        42.95 o                         
  -4  12   6        105.17        150.91        26.01 o                         
  -3  12   6       1925.67       1375.21        52.05 o                         
  -2  12   6        148.81        117.88        18.95 o                         
  -1  12   6       2188.49       1636.25        53.81 o                         
   0  12   6        387.92        327.89        18.00 o                         
   1  12   6        778.21        688.01        27.39 o                         
   2  12   6        962.52       1075.13        73.86 o                         
   3  12   6       6736.70       5667.04       231.10 o                         
   4  12   6        110.99        188.11        25.90 o                         
   5  12   6         27.90         -8.33        25.02 o                         
   6  12   6        217.94        216.07        25.76 o                         
   7  12   6       2507.07       2921.38       570.26 o                         
   8  12   6        226.12        172.11        51.92 o                         
   9  12   6        124.22         80.96        19.32 o                         
  10  12   6        124.70        167.90        20.22 o                         
  11  12   6        405.45        348.46        21.82 o                         
 -12  13   6         52.36         62.58        21.48 o                         
 -11  13   6        202.48        292.11        61.24 o                         
 -10  13   6         37.27         97.39        28.84 o                         
  -9  13   6       2780.80       2998.09       121.59 o                         
  -8  13   6        632.96        754.96        60.19 o                         
  -7  13   6        155.31        173.96        24.38 o                         
  -6  13   6        816.27        747.70        56.28 o                         
  -5  13   6       7058.97       7003.88        56.81 o                         
  -4  13   6          2.61         20.50        25.56 o                         
  -3  13   6        117.00        117.20        27.84 o                         
  -2  13   6        526.27        530.42        33.27 o                         
  -1  13   6       4949.89       4342.55        64.34 o                         
   0  13   6         14.94         55.65        23.89 o                         
   1  13   6       3834.39       3818.57       196.61 o                         
   2  13   6          3.18         49.49        22.70 o                         
   3  13   6         60.47         72.59        23.33 o                         
   4  13   6        219.89        232.63        26.43 o                         
   5  13   6       3090.64       3150.24       180.94 o                         
   6  13   6         36.61         33.52        22.62 o                         
   7  13   6        319.69        331.58        46.60 o                         
   8  13   6        125.75        230.44        55.32 o                         
   9  13   6       2324.55       2459.26       250.72 o                         
  10  13   6        122.47        111.21        16.04 o                         
 -11  14   6         45.55         15.35        18.68 o                         
 -10  14   6         50.37         68.15        19.33 o                         
  -9  14   6        180.04        189.33        28.49 o                         
  -8  14   6         29.83         32.64        21.96 o                         
  -7  14   6       2719.30       2954.94        65.85 o                         
  -6  14   6        134.75        104.96        42.43 o                         
  -5  14   6         60.32        130.75        23.58 o                         
  -4  14   6        108.56        134.13        42.06 o                         
  -3  14   6        823.06        846.66        37.31 o                         
  -2  14   6        846.51        744.45        27.53 o                         
  -1  14   6         43.04         81.19        21.46 o                         
   0  14   6        539.36        368.94        21.70 o                         
   1  14   6        100.99         78.45        39.60 o                         
   2  14   6        778.72        676.54        28.50 o                         
   3  14   6        293.60        428.22        50.79 o                         
   4  14   6        497.55        477.38        27.67 o                         
   5  14   6        181.42        141.96        22.45 o                         
   6  14   6        485.42        462.01        23.51 o                         
   7  14   6        709.94        663.30        44.71 o                         
   8  14   6        424.15        319.86        26.26 o                         
   9  14   6          6.38         30.56        27.42 o                         
 -10  15   6         28.70         31.86        28.59 o                         
  -9  15   6         47.70         82.47        34.94 o                         
  -8  15   6        623.84        717.26        44.72 o                         
  -7  15   6         19.64         87.48        42.91 o                         
  -6  15   6        112.28        179.16        45.17 o                         
  -5  15   6        192.54        274.35        23.96 o                         
  -4  15   6        362.14        336.38        25.59 o                         
  -3  15   6        179.24        153.72        23.80 o                         
  -2  15   6        793.97        936.77        47.22 o                         
  -1  15   6         25.39         24.27        21.76 o                         
   0  15   6         11.96         23.75        28.81 o                         
   1  15   6         27.75         60.74        23.51 o                         
   2  15   6       1317.69       1596.70        33.85 o                         
   3  15   6         34.37         22.74        22.21 o                         
   4  15   6       1040.65       1002.37        31.38 o                         
   5  15   6        313.38        362.85        22.32 o                         
   6  15   6         30.43         33.68        17.14 o                         
   7  15   6         38.37         -0.40        35.27 o                         
   8  15   6         28.53         -5.13        25.54 o                         
  -8  16   6        249.70        221.01        34.77 o                         
  -7  16   6        622.38        611.11        41.81 o                         
  -6  16   6          8.76         28.25        38.38 o                         
  -5  16   6         41.07         57.79        18.98 o                         
  -4  16   6       1115.72       1419.81        89.42 o                         
  -3  16   6        429.07        532.65        24.55 o                         
  -2  16   6         40.22         41.11        21.21 o                         
  -1  16   6       1276.76       1287.90        39.78 o                         
   0  16   6        646.80        725.60        34.56 o                         
   1  16   6         12.96         18.05        25.07 o                         
   2  16   6        108.81        103.32        20.68 o                         
   3  16   6       1109.64       1028.49        62.81 o                         
   4  16   6         16.94         35.99        18.56 o                         
   5  16   6         71.49         60.20        16.65 o                         
   6  16   6         42.86         93.95        32.68 o                         
   7  16   6       1264.57       1034.39        29.08 o                         
  -6  17   6        239.19        330.27        31.96 o                         
  -5  17   6        800.22        951.60        36.82 o                         
  -4  17   6          4.62         13.61        15.95 o                         
  -3  17   6       1797.98       2215.83       177.94 o                         
  -2  17   6         14.26         50.67        23.31 o                         
  -1  17   6        527.94        760.07        32.09 o                         
   0  17   6          5.44         16.08        14.29 o                         
   1  17   6        746.23        890.74        30.42 o                         
   2  17   6         13.83         23.53        22.19 o                         
   3  17   6        118.48        103.75        20.90 o                         
   5  17   6       1969.70       1967.93        33.78 o                         
  -1  18   6        149.99        173.92        18.15 o                         
   0  18   6        324.34        287.31        19.17 o                         
 -17   1   7          3.46         38.89        18.65 o                         
 -16   1   7        519.31       2197.21       935.10 o                         
 -15   1   7          2.60       1990.44       718.50 o                         
 -14   1   7        808.36       1574.19       275.33 o                         
 -13   1   7        104.40        936.15       308.50 o                         
 -12   1   7       3301.27       3036.15       119.86 o                         
 -11   1   7         23.15        409.77       129.85 o                         
 -10   1   7       9276.05       7420.59       174.08 o                         
  -9   1   7         82.85         37.23        27.85 o                         
  -8   1   7        223.73        136.91        28.07 o                         
  -7   1   7        780.28        521.81        46.91 o                         
  -6   1   7       7476.39       7163.71       101.40 o                         
  -5   1   7        933.94       1063.77        34.71 o                         
  -4   1   7         77.99         75.23        24.72 o                         
  -3   1   7        340.41        417.87        14.77 o                         
  -2   1   7        145.39         58.51        14.20 o                         
  -1   1   7       3336.13       2851.76       312.93 o                         
   0   1   7      14178.72       8338.04      2259.41 o                         
   1   1   7       1278.12       1629.51        77.00 o                         
   2   1   7        126.78        234.48        24.38 o                         
   3   1   7       1847.08       2595.84        84.42 o                         
   4   1   7      18747.31      17796.31       883.95 o                         
   5   1   7       1168.34        849.60        54.72 o                         
   6   1   7         94.39         92.46        59.77 o                         
   7   1   7        616.30        518.83        56.30 o                         
   8   1   7       2041.44       1166.30        71.05 o                         
   9   1   7        201.41        252.12        38.35 o                         
  10   1   7        265.67        220.89        29.46 o                         
  11   1   7         11.14         21.59        29.83 o                         
  12   1   7        771.48        674.47        50.84 o                         
  13   1   7          2.65        -16.49        35.16 o                         
  14   1   7       1747.27       1639.84       139.31 o                         
  15   1   7        117.57        -36.66        36.66 o                         
 -17   2   7        270.48        271.07        27.25 o                         
 -16   2   7         48.25       2234.88      1116.91 o                         
 -15   2   7         66.34       1250.15       587.54 o                         
 -14   2   7        539.25       2044.14       698.67 o                         
 -13   2   7       1252.34       1834.84       294.05 o                         
 -12   2   7       2610.55       2611.54        47.94 o                         
 -11   2   7          2.05        626.77       253.83 o                         
 -10   2   7         46.49        -64.15        64.15 o                         
  -9   2   7        104.48         39.24        35.93 o                         
  -8   2   7      14152.96      18414.87       154.68 o                         
  -7   2   7          4.92         58.17        33.55 o                         
  -6   2   7       4217.00       6145.99       198.69 o                         
  -5   2   7        640.93        404.76        33.67 o                         
  -4   2   7      39951.18      52692.79      1280.28 o                         
  -3   2   7        536.50        295.21        27.69 o                         
  -2   2   7       3792.14       4411.85       197.24 o                         
  -1   2   7          0.07         42.77        17.14 o                         
   0   2   7         80.49        859.10       370.83 o                         
   1   2   7        106.32         65.70        27.91 o                         
   2   2   7      11410.06      16462.31       419.54 o                         
   3   2   7        740.82        686.64        40.39 o                         
   4   2   7       1709.11       2152.29        65.27 o                         
   5   2   7        109.62         50.54        41.68 o                         
   6   2   7      13842.23      16582.82       290.12 o                         
   7   2   7         57.49         46.26        48.17 o                         
   8   2   7       1671.36       1649.53        87.52 o                         
   9   2   7        323.77        370.77       107.85 o                         
  10   2   7       5561.96       6238.51       267.19 o                         
  11   2   7         22.11         34.46       105.16 o                         
  12   2   7       1752.61       2655.83       394.50 o                         
  13   2   7         11.67         48.69        45.93 o                         
  14   2   7       1402.50       1554.34        79.53 o                         
  15   2   7        171.46        205.23        42.73 o                         
 -17   3   7       1096.20       1031.31        34.64 o                         
 -16   3   7        892.53       2074.72       791.09 o                         
 -15   3   7        125.78       1261.69       573.37 o                         
 -14   3   7       1160.80       1382.09       301.89 o                         
 -13   3   7        342.19       1528.28       538.66 o                         
 -12   3   7        157.05        978.35       311.18 o                         
 -11   3   7        820.40       1290.50       174.69 o                         
 -10   3   7       5233.47       4351.77       154.67 o                         
  -9   3   7       7174.43       6796.22       114.66 o                         
  -8   3   7        279.68        248.10        39.42 o                         
  -7   3   7        542.81        556.06        44.14 o                         
  -6   3   7      20978.93      18928.91       450.71 o                         
  -5   3   7       2265.88       2631.69        58.16 o                         
  -4   3   7         33.72        103.50        29.78 o                         
  -3   3   7        403.79        298.49        28.86 o                         
  -2   3   7       6135.11       5603.26       372.95 o                         
  -1   3   7       1368.53       1540.05        35.25 o                         
   0   3   7      14323.01      13559.04       871.06 o                         
   1   3   7       3757.21       3358.58       387.97 o                         
   2   3   7       1769.53       1578.00        36.18 o                         
   3   3   7        261.18        422.31        29.93 o                         
   4   3   7       4333.72       2682.77        70.92 o                         
   5   3   7       1616.23       1496.29        62.58 o                         
   6   3   7         31.76         64.17        43.51 o                         
   7   3   7       1192.59       1076.23        66.17 o                         
   8   3   7       1637.08        833.96        84.46 o                         
   9   3   7        301.91        162.57        88.10 o                         
  10   3   7         82.84        112.02        41.23 o                         
  11   3   7        379.03        433.00        48.50 o                         
  12   3   7       2141.88       1919.70        70.41 o                         
  13   3   7        423.19        414.84        52.65 o                         
  14   3   7        284.68        241.98        48.52 o                         
  15   3   7         65.93         93.29        38.34 o                         
 -17   4   7         97.23        136.57        18.56 o                         
 -16   4   7        250.78       2031.66       967.34 o                         
 -15   4   7        708.59       1351.36       334.11 o                         
 -14   4   7        424.85        858.20       243.55 o                         
 -13   4   7          7.09        487.70       272.10 o                         
 -12   4   7        255.21        345.19        77.36 o                         
 -11   4   7       2174.90       2684.42        77.11 o                         
 -10   4   7       1154.03       1137.49       126.93 o                         
  -9   4   7       1089.73       1264.26        98.31 o                         
  -8   4   7        341.81        310.53        44.18 o                         
  -7   4   7       5292.07       7107.42       101.86 o                         
  -6   4   7       1496.13        830.78        47.52 o                         
  -5   4   7       1386.10       1659.59        52.19 o                         
  -4   4   7        795.74        481.68        52.24 o                         
  -3   4   7       5048.51       7997.26       405.89 o                         
  -2   4   7        451.26        307.03        29.06 o                         
  -1   4   7      42985.34      59580.25       195.31 o                         
   0   4   7        229.60        244.04        33.66 o                         
   1   4   7       3581.23       5547.56       114.51 o                         
   2   4   7        901.49        772.95        97.68 o                         
   3   4   7       8150.37      11219.04      1301.89 o                         
   4   4   7        524.36        452.43        61.45 o                         
   5   4   7        783.63        788.40        70.92 o                         
   6   4   7       3250.73       2630.15       109.18 o                         
   7   4   7      12111.10      14270.50       241.27 o                         
   8   4   7        223.11        194.09        66.22 o                         
   9   4   7        156.82        214.81        36.08 o                         
  10   4   7        496.12        591.72        46.33 o                         
  11   4   7        187.85        201.12        45.24 o                         
  12   4   7         94.08         81.73        44.09 o                         
  13   4   7       1426.54       1425.82        58.60 o                         
  14   4   7         37.33         92.95        38.22 o                         
  15   4   7        243.64        252.76        34.18 o                         
 -16   5   7       4454.82       3870.59        41.08 o                         
 -15   5   7        379.22       1395.78       538.52 o                         
 -14   5   7        467.05        996.15       301.28 o                         
 -13   5   7        318.30        897.97       349.82 o                         
 -12   5   7       4881.80       4764.20       252.17 o                         
 -11   5   7        846.79       1315.88        56.14 o                         
 -10   5   7        407.01        475.75        43.72 o                         
  -9   5   7        896.16        658.12        83.62 o                         
  -8   5   7       3123.10       3245.48        79.84 o                         
  -7   5   7        334.14        179.50        42.21 o                         
  -6   5   7       7889.27       7484.90       522.04 o                         
  -5   5   7         27.07          6.99        33.69 o                         
  -4   5   7       4753.02       4187.09        73.68 o                         
  -3   5   7       3642.37       2900.08        59.22 o                         
  -2   5   7      17738.11      16908.78       196.41 o                         
  -1   5   7       2950.54       2857.84        52.35 o                         
   0   5   7       1375.23       1940.95       149.73 o                         
   1   5   7        282.17        135.95        25.53 o                         
   2   5   7      12592.88      13202.33       486.19 o                         
   3   5   7        648.16        941.92        63.37 o                         
   4   5   7       7134.96       7386.25       931.72 o                         
   5   5   7         80.14         74.00        55.97 o                         
   6   5   7         96.24        160.37        63.19 o                         
   7   5   7        716.25        439.06        77.25 o                         
   8   5   7       1485.35       1364.54        69.26 o                         
   9   5   7          3.01         27.14        23.33 o                         
  10   5   7       1370.42       1119.78        49.91 o                         
  11   5   7         49.78         55.30        43.10 o                         
  12   5   7       1048.99        970.88        52.37 o                         
  13   5   7        117.81        186.21        40.24 o                         
  14   5   7       1496.48       1640.05        34.01 o                         
  15   5   7        357.61        165.38        70.45 o                         
 -16   6   7         39.86         74.47        22.06 o                         
 -15   6   7        553.58       2070.48       950.21 o                         
 -14   6   7       1160.77       1550.06       315.16 o                         
 -13   6   7        235.32       1045.22       439.29 o                         
 -12   6   7       2331.76       2267.53        74.34 o                         
 -11   6   7       1646.19       1615.81       124.87 o                         
 -10   6   7         91.91        325.67        82.60 o                         
  -9   6   7         69.34        354.35       165.13 o                         
  -8   6   7       3584.65       4431.82        93.11 o                         
  -7   6   7        571.99        392.10        45.60 o                         
  -6   6   7        376.90        344.80        41.53 o                         
  -5   6   7        506.37        267.62        39.22 o                         
  -4   6   7       8157.49      10068.14       387.59 o                         
  -3   6   7        184.63        215.90        32.29 o                         
  -2   6   7         98.21        159.81        31.30 o                         
  -1   6   7       4876.99       3804.51       463.36 o                         
   0   6   7       4339.60       5877.98       363.01 o                         
   1   6   7        438.53        359.99        30.74 o                         
   2   6   7       2244.20       3145.94        59.67 o                         
   3   6   7        319.09        239.53        52.00 o                         
   4   6   7         26.53         43.05        36.58 o                         
   5   6   7        867.12        596.21        73.74 o                         
   6   6   7       2479.54       3147.59       124.67 o                         
   7   6   7        728.38        756.29        93.76 o                         
   8   6   7       2782.50       2963.95       143.65 o                         
   9   6   7       2265.12       2059.91       161.18 o                         
  10   6   7        162.29        127.48        24.46 o                         
  11   6   7         39.09        -38.71        38.71 o                         
  12   6   7       3368.90       3121.41        68.20 o                         
  13   6   7        568.97        728.15        42.65 o                         
  14   6   7       1855.54       2150.42        32.12 o                         
 -16   7   7         13.50         40.50        20.10 o                         
 -15   7   7          0.13          5.91        23.59 o                         
 -14   7   7         88.40       1951.34       929.80 o                         
 -13   7   7       2754.14       3114.59       189.33 o                         
 -12   7   7         53.49        977.92       448.88 o                         
 -11   7   7        290.20       1163.02       517.52 o                         
 -10   7   7       1124.15       1398.97       233.22 o                         
  -9   7   7       5955.28       5561.77        70.23 o                         
  -8   7   7        388.45        384.18        42.65 o                         
  -7   7   7       1609.00       1543.94        65.17 o                         
  -6   7   7       1083.90        855.34        52.61 o                         
  -5   7   7       1152.32       1294.95        56.84 o                         
  -4   7   7         76.56        100.37        35.66 o                         
  -3   7   7          8.92         23.27        31.41 o                         
  -2   7   7         36.79        176.04        35.96 o                         
  -1   7   7          2.15         87.59        29.94 o                         
   0   7   7        189.83        124.89        29.00 o                         
   1   7   7       4285.62       3728.99       210.79 o                         
   2   7   7         36.64          6.10        51.13 o                         
   3   7   7       1809.90       2302.17        97.30 o                         
   4   7   7       2611.50       2665.84       105.73 o                         
   5   7   7       3115.63       2794.14       116.39 o                         
   6   7   7        208.33        118.73        36.40 o                         
   7   7   7       3606.81       3387.75        44.21 o                         
   8   7   7          1.19         68.33        27.94 o                         
   9   7   7        981.12       1020.89        85.52 o                         
  10   7   7        142.52         55.07        24.88 o                         
  11   7   7       2181.40       1995.17        55.92 o                         
  12   7   7         68.66        125.11        35.65 o                         
  13   7   7        610.40        695.99        34.77 o                         
  14   7   7          5.34        -12.01        22.91 o                         
 -16   8   7         45.18         70.46        18.68 o                         
 -15   8   7       1429.84       1455.50        32.90 o                         
 -14   8   7        540.69        589.39        32.63 o                         
 -13   8   7         13.70       3195.89      1744.62 o                         
 -12   8   7          0.56       1969.75      1090.62 o                         
 -11   8   7       4500.06       4734.99        38.09 o                         
 -10   8   7          1.65        881.41       482.85 o                         
  -9   8   7        373.22       1310.43       560.57 o                         
  -8   8   7        541.52        615.19       105.62 o                         
  -7   8   7       3683.38       4811.08        90.65 o                         
  -6   8   7         46.86        116.15        68.04 o                         
  -5   8   7       4047.29       5336.47        99.94 o                         
  -4   8   7        184.25        197.93        49.85 o                         
  -3   8   7       2148.77       2459.76        77.14 o                         
  -2   8   7        177.75         92.06        34.86 o                         
  -1   8   7       5094.83       4992.44       298.83 o                         
   0   8   7        434.51        328.02        32.18 o                         
   1   8   7        499.01        767.16        72.52 o                         
   2   8   7       1355.99       1326.41        82.13 o                         
   3   8   7       2688.26       4043.34       132.36 o                         
   4   8   7        195.49        172.31        70.33 o                         
   5   8   7       1939.68       2483.76       103.39 o                         
   6   8   7          1.62         97.50        36.38 o                         
   7   8   7        612.40        709.48        75.24 o                         
   8   8   7        593.69        661.43       148.80 o                         
   9   8   7       7291.73       7802.19       392.83 o                         
  10   8   7         38.08        214.74        23.41 o                         
  11   8   7        184.42        186.18        34.42 o                         
  12   8   7         81.33         56.93        28.75 o                         
  13   8   7       1513.79       1718.79        26.95 o                         
  14   8   7         23.67         18.93        17.78 o                         
 -15   9   7         16.67         49.03        22.16 o                         
 -14   9   7         18.20         49.70        26.22 o                         
 -13   9   7        101.63         83.04        30.59 o                         
 -12   9   7        401.66        270.44        34.63 o                         
 -11   9   7          0.02       3298.05      1734.80 o                         
 -10   9   7        136.78         51.30        25.82 o                         
  -9   9   7         58.13         88.58        30.03 o                         
  -8   9   7         19.59         79.85        28.83 o                         
  -7   9   7        331.68        277.56        30.18 o                         
  -6   9   7       4252.08       4533.21       220.61 o                         
  -5   9   7        531.24        386.56        48.10 o                         
  -4   9   7         58.48         50.31        38.43 o                         
  -3   9   7       1066.56        502.87        46.19 o                         
  -2   9   7       1847.20       1750.87       100.99 o                         
  -1   9   7          5.48         -2.18        31.37 o                         
   0   9   7       4464.55       4708.03       567.88 o                         
   1   9   7         73.10         -8.98        58.03 o                         
   2   9   7        243.65        330.00        71.40 o                         
   3   9   7        530.75        413.92        36.69 o                         
   4   9   7       4439.86       4824.63       152.65 o                         
   5   9   7          0.79         81.10        36.05 o                         
   6   9   7       1899.18       2233.13        63.12 o                         
   7   9   7        255.13        112.36        45.22 o                         
   8   9   7       4287.38       4699.86       255.85 o                         
   9   9   7        230.61        139.22        23.38 o                         
  10   9   7        178.81        253.67        22.08 o                         
  11   9   7        137.85         98.29        30.80 o                         
  12   9   7         36.02         71.71        67.51 o                         
  13   9   7         23.79        -11.58        19.98 o                         
 -15  10   7        741.80        676.66        24.46 o                         
 -14  10   7         92.97        107.30        24.14 o                         
 -13  10   7         10.57         54.04        27.72 o                         
 -12  10   7        115.46        105.08        29.28 o                         
 -11  10   7        874.73        871.65       142.01 o                         
 -10  10   7       1296.74       1251.70        64.27 o                         
  -9  10   7         13.60        -35.61        35.61 o                         
  -8  10   7       2187.58       2574.13        52.44 o                         
  -7  10   7        899.37        814.01        37.35 o                         
  -6  10   7       2215.28       2344.74        97.54 o                         
  -5  10   7       6526.06       5084.19       279.98 o                         
  -4  10   7        334.43        344.07        38.38 o                         
  -3  10   7         33.30         -3.28        25.24 o                         
  -2  10   7         78.97         63.98        21.14 o                         
  -1  10   7       4457.09       3226.74       225.79 o                         
   0  10   7         13.36          2.57        19.34 o                         
   1  10   7         59.12         75.09        19.40 o                         
   2  10   7       2317.40       2724.70       106.58 o                         
   3  10   7       5574.89       4890.64       193.67 o                         
   4  10   7          0.00         13.89        22.67 o                         
   5  10   7        159.72        165.31        24.37 o                         
   6  10   7         32.95         99.10        45.52 o                         
   7  10   7       1555.43       1198.73        58.33 o                         
   8  10   7        664.36        757.53        53.72 o                         
   9  10   7        803.59        801.60        45.77 o                         
  10  10   7          3.50         26.92        30.32 o                         
  12  10   7        194.67        214.83        23.23 o                         
  13  10   7        749.34        652.36        19.60 o                         
 -14  11   7          1.07         20.53        20.97 o                         
 -13  11   7       3275.17       3214.13        46.12 o                         
 -12  11   7        395.19        403.73        32.45 o                         
 -11  11   7        702.37        881.14        59.30 o                         
 -10  11   7        450.71        458.16        28.45 o                         
  -9  11   7       6834.76       6826.48       457.10 o                         
  -8  11   7         15.14         48.74        20.43 o                         
  -7  11   7        259.99        306.91        34.55 o                         
  -6  11   7          4.60          7.88        23.25 o                         
  -5  11   7       1482.20       1591.05       183.28 o                         
  -4  11   7        186.99        124.40        24.93 o                         
  -3  11   7       2172.97       2169.29       133.20 o                         
  -2  11   7       1475.20       1240.94        79.48 o                         
  -1  11   7       2186.00       2092.05       169.43 o                         
   0  11   7         72.02        125.18        33.71 o                         
   1  11   7      14546.83      13579.64       883.91 o                         
   2  11   7         18.73         63.37        28.60 o                         
   3  11   7        457.56        390.15        25.51 o                         
   4  11   7          5.72         60.34        22.88 o                         
   5  11   7      13400.06      13975.03       255.20 o                         
   6  11   7         11.31         92.23        47.91 o                         
   7  11   7         30.15         56.91        45.04 o                         
   8  11   7        438.54        457.14        51.48 o                         
   9  11   7       1961.84       1936.95        71.76 o                         
  10  11   7         86.22         55.07        21.75 o                         
  11  11   7        776.31        952.58        30.36 o                         
  12  11   7         98.03        142.14        16.18 o                         
 -13  12   7        854.84        774.95        26.73 o                         
 -12  12   7        548.77        524.77        23.79 o                         
 -11  12   7       2903.00       3293.33       176.17 o                         
 -10  12   7        318.54        387.74        26.39 o                         
  -9  12   7         30.40         85.80        41.20 o                         
  -8  12   7         90.90         57.64        24.08 o                         
  -7  12   7       3308.14       3728.32       296.73 o                         
  -6  12   7          5.96          9.14        24.62 o                         
  -5  12   7       1083.83       1253.39       214.66 o                         
  -4  12   7        227.71        166.39        26.83 o                         
  -3  12   7        570.71        587.08        32.55 o                         
  -2  12   7        805.92        631.79        33.33 o                         
  -1  12   7        279.86        367.76        30.81 o                         
   0  12   7          3.31         26.66        31.52 o                         
   1  12   7        266.52        334.18        82.92 o                         
   2  12   7        349.65        377.71        25.92 o                         
   3  12   7       2183.13       2230.08        71.95 o                         
   4  12   7         51.96         55.82        24.19 o                         
   5  12   7        561.49        595.23        41.38 o                         
   6  12   7          7.54         61.70        46.98 o                         
   7  12   7       2195.68       2108.86        62.52 o                         
   8  12   7        219.56        204.73        25.72 o                         
   9  12   7        163.93        126.54        19.56 o                         
  10  12   7        161.81        157.86        43.81 o                         
  11  12   7         28.50         39.32        17.33 o                         
 -12  13   7         21.67        -10.59        20.82 o                         
 -11  13   7          0.35          0.88        23.36 o                         
 -10  13   7        692.31        897.02        30.38 o                         
  -9  13   7         64.19         88.65        23.80 o                         
  -8  13   7        174.80        185.54        58.19 o                         
  -7  13   7         52.64        120.20        24.78 o                         
  -6  13   7        375.86        363.63        25.74 o                         
  -5  13   7         86.21        202.29        28.75 o                         
  -4  13   7          0.73         13.50        25.63 o                         
  -3  13   7        393.17        485.11        33.09 o                         
  -2  13   7        504.59        657.47        36.17 o                         
  -1  13   7         22.66         21.09        21.46 o                         
   0  13   7         86.20        109.36        22.82 o                         
   1  13   7        185.11        293.64        27.66 o                         
   2  13   7        569.07        592.98        31.96 o                         
   3  13   7         49.05         70.73        23.42 o                         
   4  13   7        237.32        216.78        25.54 o                         
   5  13   7        304.66        370.32        26.70 o                         
   6  13   7          0.78         -1.13        21.23 o                         
   7  13   7          4.33         56.45        42.74 o                         
   8  13   7        350.15        285.02        28.87 o                         
   9  13   7         68.99        105.56        17.92 o                         
 -11  14   7       1063.47        964.20        74.30 o                         
 -10  14   7        561.48        699.80        48.06 o                         
  -9  14   7        925.48        909.28        37.77 o                         
  -8  14   7         69.53         52.64        22.75 o                         
  -7  14   7       1613.61       1547.49        54.41 o                         
  -6  14   7         48.64         87.95        22.75 o                         
  -5  14   7        997.96        894.22        73.02 o                         
  -4  14   7        319.01        337.04        24.80 o                         
  -3  14   7       1373.62       1221.67        46.95 o                         
  -2  14   7        127.70        199.40        31.73 o                         
  -1  14   7       2101.46       1852.05        63.23 o                         
   0  14   7         45.13         24.06        19.84 o                         
   1  14   7          8.89         25.01        22.57 o                         
   2  14   7         12.01         -9.43        35.82 o                         
   3  14   7       1403.69       1272.90        34.34 o                         
   4  14   7        181.01        221.79        23.66 o                         
   5  14   7        363.81        279.96        22.44 o                         
   6  14   7        404.19        330.92        43.71 o                         
   7  14   7        619.91        531.66        44.16 o                         
   8  14   7        114.41         98.18        30.35 o                         
   9  14   7        813.56        599.12        27.02 o                         
 -10  15   7         81.95        107.95        27.29 o                         
  -9  15   7        338.32        315.93        35.94 o                         
  -8  15   7        638.17        618.89        41.74 o                         
  -7  15   7         16.11         67.50        39.22 o                         
  -6  15   7         17.08         39.94        34.43 o                         
  -5  15   7       1013.84       1192.75        62.06 o                         
  -4  15   7         59.28         98.28        22.83 o                         
  -3  15   7       1994.34       2169.99        85.02 o                         
  -2  15   7          1.14         18.37        21.82 o                         
  -1  15   7        131.82        144.78        23.59 o                         
   0  15   7        966.48       1113.60        40.14 o                         
   1  15   7       1883.04       1917.28        35.09 o                         
   2  15   7        729.22        703.37        83.10 o                         
   3  15   7        111.85        124.17        22.03 o                         
   4  15   7        274.66        363.34        22.47 o                         
   5  15   7        734.36        932.23        51.29 o                         
   6  15   7         46.11         -8.71        35.79 o                         
   7  15   7        658.89        499.46        32.62 o                         
   8  15   7          0.09         -8.19        22.06 o                         
  -8  16   7        144.02        136.42        31.12 o                         
  -7  16   7          5.61         32.38        34.72 o                         
  -6  16   7        252.28        297.47        37.75 o                         
  -5  16   7        107.27        150.63        39.16 o                         
  -4  16   7        417.69        430.45        22.78 o                         
  -3  16   7        246.68        278.65        27.59 o                         
  -2  16   7        350.10        363.89        32.28 o                         
  -1  16   7       1620.11       2174.64        45.61 o                         
   0  16   7        288.02        311.06        29.35 o                         
   1  16   7          6.33         27.32        24.89 o                         
   2  16   7         92.44         52.85        25.21 o                         
   3  16   7       1063.49       1287.45       177.96 o                         
   4  16   7         44.25         40.18        19.76 o                         
   5  16   7        493.16        678.69        20.99 o                         
   6  16   7        185.26        107.44        22.62 o                         
  -6  17   7       1173.03       1317.36        34.02 o                         
  -5  17   7         45.41         54.29        28.18 o                         
  -4  17   7        279.71        253.76        16.19 o                         
  -3  17   7        286.96        389.91        18.43 o                         
  -2  17   7        556.70        606.02        27.33 o                         
  -1  17   7          6.38         29.98        22.90 o                         
   0  17   7        129.28        145.48        23.78 o                         
   1  17   7         29.22         91.84        22.59 o                         
   2  17   7       1103.32       1465.73        31.75 o                         
   3  17   7        118.06        160.08        18.67 o                         
   4  17   7       1190.30       1058.02        28.18 o                         
 -17   0   8         52.73         43.04        28.90 o                         
 -16   0   8       1115.64       1024.38        44.23 o                         
 -15   0   8        257.01        379.43        37.82 o                         
 -14   0   8        271.53       1766.16       811.16 o                         
 -13   0   8        385.66       1497.77       624.51 o                         
 -12   0   8      23443.54      19180.98      4625.81 o                         
 -11   0   8          3.75        719.58       367.85 o                         
 -10   0   8       1176.38        852.34        73.57 o                         
  -9   0   8          5.61         17.96        33.29 o                         
  -8   0   8       1707.75       1849.08       108.47 o                         
  -7   0   8         97.64        111.76        48.76 o                         
  -6   0   8       1554.78       2627.99        76.47 o                         
  -5   0   8         24.94         35.36        29.96 o                         
  -4   0   8      27231.04      41692.22       211.52 o                         
  -3   0   8        716.77        618.83        56.77 o                         
  -2   0   8      18734.00      23524.83       144.85 o                         
  -1   0   8        298.78        349.11        36.83 o                         
   0   0   8         49.82         49.22        27.96 o                         
   1   0   8        424.38        242.13        31.36 o                         
   2   0   8      20080.23      30423.23       253.21 o                         
   3   0   8         37.24        102.59        54.25 o                         
   4   0   8       1279.94       1493.11        87.73 o                         
   5   0   8        190.74        152.53        66.20 o                         
   6   0   8      10208.25      12452.64       231.21 o                         
   7   0   8        155.86        119.65        73.25 o                         
   8   0   8       4568.25       4037.71       154.26 o                         
   9   0   8        328.35        263.66        93.23 o                         
  10   0   8       1957.31       1958.08        64.50 o                         
  11   0   8         21.27         10.64        44.04 o                         
  12   0   8       1543.87       1649.99        65.04 o                         
  13   0   8        123.33         94.33        44.92 o                         
  14   0   8        279.33        300.35        38.34 o                         
 -17   1   8        127.86        130.77        21.67 o                         
 -16   1   8         22.87        -15.17        29.94 o                         
 -15   1   8        125.64       2360.01      1139.72 o                         
 -14   1   8        435.29       1997.73       565.68 o                         
 -13   1   8         98.51       1455.60       507.58 o                         
 -12   1   8       1818.10       1973.36       129.79 o                         
 -11   1   8        577.35        967.14       164.05 o                         
 -10   1   8       7891.26       6208.72       157.77 o                         
  -9   1   8        106.36        136.92        30.70 o                         
  -8   1   8       3418.07       2967.94       199.31 o                         
  -7   1   8       1989.12       1631.39        43.05 o                         
  -6   1   8      10621.99      10606.73       131.83 o                         
  -5   1   8        648.02        687.02        36.07 o                         
  -4   1   8        127.35         56.96        23.65 o                         
  -3   1   8        286.76        254.12        16.69 o                         
  -2   1   8         68.18         57.51        14.10 o                         
  -1   1   8        389.20        489.47        37.86 o                         
   0   1   8       3154.61       2416.41        91.38 o                         
   1   1   8          6.81         44.77        24.06 o                         
   2   1   8       3573.50       4001.73        76.07 o                         
   3   1   8        777.44        903.55        37.79 o                         
   4   1   8      18161.17      17194.10       759.45 o                         
   5   1   8       2221.01       2171.76        73.32 o                         
   6   1   8       7068.34       6671.94       126.19 o                         
   7   1   8         46.18          7.38        48.01 o                         
   8   1   8       2376.14       2138.00       288.40 o                         
   9   1   8        608.65        579.75        56.62 o                         
  10   1   8        559.67        570.68        75.86 o                         
  11   1   8         44.41         47.39        30.92 o                         
  12   1   8         56.32          3.75        61.16 o                         
  13   1   8         75.21         82.33        31.83 o                         
  14   1   8       1695.61       1481.60        63.74 o                         
 -17   2   8         37.77         66.99        30.73 o                         
 -16   2   8         12.74        -28.14        34.84 o                         
 -15   2   8          0.73       2439.61      1232.16 o                         
 -14   2   8          0.18       1185.90       562.01 o                         
 -13   2   8        217.19       1802.82       648.98 o                         
 -12   2   8         73.75       1324.22       532.15 o                         
 -11   2   8         41.37        909.47       320.45 o                         
 -10   2   8         47.53         14.70        64.51 o                         
  -9   2   8       9609.34      13094.81       374.02 o                         
  -8   2   8        442.41        292.22        40.66 o                         
  -7   2   8      13597.29      18441.08       392.67 o                         
  -6   2   8        187.53        233.56        34.62 o                         
  -5   2   8       1038.14       1027.22        41.41 o                         
  -4   2   8         13.90         79.32        25.63 o                         
  -3   2   8        315.39        487.61        27.87 o                         
  -2   2   8        330.98        194.93        26.93 o                         
  -1   2   8        574.19        842.86       215.54 o                         
   0   2   8        214.94        225.78        25.23 o                         
   1   2   8       3936.69       5687.54       187.32 o                         
   2   2   8         21.53        114.39        25.51 o                         
   3   2   8       3661.25       5754.70       464.21 o                         
   4   2   8          3.64         46.06        41.01 o                         
   5   2   8       7240.17       8937.26       707.95 o                         
   6   2   8          4.61         34.65        43.82 o                         
   7   2   8        522.89        629.04        58.73 o                         
   8   2   8          3.44         76.56        44.13 o                         
   9   2   8       1167.99       1409.80        39.69 o                         
  10   2   8         16.67         49.32        30.26 o                         
  11   2   8        458.76        563.01        35.98 o                         
  12   2   8         37.69        151.90        47.66 o                         
  13   2   8          2.26        -17.43        64.08 o                         
  14   2   8          1.07         22.25        49.00 o                         
  15   2   8         98.07         51.08        33.65 o                         
 -17   3   8        131.42        164.44        33.53 o                         
 -16   3   8       2181.43       2335.62        34.52 o                         
 -15   3   8        557.50       2258.72      1034.97 o                         
 -14   3   8       1052.21       1692.68       374.57 o                         
 -13   3   8         35.76        970.93       420.28 o                         
 -12   3   8       1591.35       1763.00        45.76 o                         
 -11   3   8       1143.95       1808.73       343.25 o                         
 -10   3   8       8066.54       7708.31       463.04 o                         
  -9   3   8       5394.15       4509.11       161.08 o                         
  -8   3   8        231.09        129.52        63.28 o                         
  -7   3   8        699.44        516.38        43.97 o                         
  -6   3   8      18499.61      16338.24       138.71 o                         
  -5   3   8       5278.03       5530.78       226.40 o                         
  -4   3   8       4031.17       3569.03       262.75 o                         
  -3   3   8       1402.08       1447.71       110.60 o                         
  -2   3   8       7166.22       6656.04       454.17 o                         
  -1   3   8         46.05         66.96        21.10 o                         
   0   3   8      10881.65       9481.52       575.17 o                         
   1   3   8       2020.92       1400.26        47.13 o                         
   2   3   8       1850.42       2093.97        70.16 o                         
   3   3   8        710.39        628.78        40.10 o                         
   4   3   8      17491.71      16120.66       451.75 o                         
   5   3   8        858.25        640.03        52.79 o                         
   6   3   8       2633.44       2026.85        77.99 o                         
   7   3   8        366.58        311.86        61.15 o                         
   8   3   8       6782.91       6312.32       147.32 o                         
   9   3   8        951.48        683.52        46.65 o                         
  10   3   8        398.97        338.09        46.41 o                         
  11   3   8        306.42        299.09        50.87 o                         
  12   3   8       2913.95       2645.47        79.89 o                         
  13   3   8         53.42         18.06        46.00 o                         
  14   3   8       2229.88       1974.23        58.49 o                         
  15   3   8          7.29        -31.53        31.53 o                         
 -17   4   8        625.94        663.09        23.85 o                         
 -16   4   8       2866.22       2238.94       144.76 o                         
 -15   4   8        103.10       2530.54      1250.55 o                         
 -14   4   8        494.60       1383.60       448.53 o                         
 -13   4   8        253.92        984.94       391.90 o                         
 -12   4   8       2096.78       2119.58        37.17 o                         
 -11   4   8        192.80        621.24       180.56 o                         
 -10   4   8        653.12        837.26        70.11 o                         
  -9   4   8        642.33        412.96        48.14 o                         
  -8   4   8       9779.99      12298.81       138.26 o                         
  -7   4   8       1385.53        986.28        52.24 o                         
  -6   4   8          3.20         25.76        36.05 o                         
  -5   4   8        597.19        313.41        38.24 o                         
  -4   4   8       1889.25       2207.50        54.87 o                         
  -3   4   8        311.22        145.04        28.13 o                         
  -2   4   8       9772.23      12117.24        97.96 o                         
  -1   4   8        849.90        827.23       103.97 o                         
   0   4   8          1.37         65.05        46.89 o                         
   1   4   8        707.69        663.77        53.80 o                         
   2   4   8      10046.90      14111.08       164.80 o                         
   3   4   8         56.06        126.56        29.70 o                         
   4   4   8         30.91        191.75        45.25 o                         
   5   4   8        375.49        289.59        62.37 o                         
   6   4   8      12466.66      15863.26       246.84 o                         
   7   4   8        393.85        359.98        70.96 o                         
   8   4   8       1893.63       2198.91        96.40 o                         
   9   4   8         39.24        133.76        70.26 o                         
  10   4   8       2591.48       2567.67        69.65 o                         
  11   4   8        121.66         86.47        41.98 o                         
  12   4   8        543.33        555.18        50.64 o                         
  13   4   8         46.78        102.33        41.13 o                         
  14   4   8        770.50        959.78        42.52 o                         
 -16   5   8        172.63        167.46        54.41 o                         
 -15   5   8         23.39       2292.83      1027.59 o                         
 -14   5   8       1683.80       2079.67       389.11 o                         
 -13   5   8       1455.74       1801.83       176.55 o                         
 -12   5   8         54.25        959.55       429.78 o                         
 -11   5   8        106.48        665.86       256.92 o                         
 -10   5   8        265.26        586.16       145.83 o                         
  -9   5   8        337.57        428.85        79.57 o                         
  -8   5   8        662.48        728.16        51.08 o                         
  -7   5   8       3640.59       3298.94        86.99 o                         
  -6   5   8        317.71        184.11        39.19 o                         
  -5   5   8       9621.14       8948.62       118.99 o                         
  -4   5   8       2242.64       1894.93        55.13 o                         
  -3   5   8      20249.90      21142.61       309.17 o                         
  -2   5   8       3081.72       2675.92       293.35 o                         
  -1   5   8       2523.40       2775.35       175.71 o                         
   0   5   8       1310.78       1124.74        65.51 o                         
   1   5   8       1959.90       1566.92        72.85 o                         
   2   5   8          2.01         80.38        49.80 o                         
   3   5   8       2754.08       2774.01       319.62 o                         
   4   5   8       2791.80       1836.85        94.24 o                         
   5   5   8        473.91        304.92        64.35 o                         
   6   5   8         82.93        120.76        65.38 o                         
   7   5   8       4929.12       5020.20       171.39 o                         
   8   5   8          5.77        542.72       257.26 o                         
   9   5   8        339.49        285.76        62.03 o                         
  10   5   8       1246.58        902.32       246.08 o                         
  11   5   8       1939.67       1567.34        58.53 o                         
  12   5   8        165.74        147.82        42.24 o                         
  13   5   8        161.93        156.35        37.25 o                         
  14   5   8        301.13        280.38        97.94 o                         
  15   5   8        424.55        204.38        22.98 o                         
 -16   6   8         28.96         39.90        20.85 o                         
 -15   6   8       2056.54       2126.00        57.24 o                         
 -14   6   8         30.99       2696.60      1219.70 o                         
 -13   6   8         85.01       1523.01       652.26 o                         
 -12   6   8        162.08       1121.86       466.29 o                         
 -11   6   8       4454.86       4958.22       309.95 o                         
 -10   6   8         77.10        838.57       351.53 o                         
  -9   6   8         33.58        607.30       277.15 o                         
  -8   6   8        246.78        125.25        94.33 o                         
  -7   6   8         22.97         -8.87        39.61 o                         
  -6   6   8        517.08        339.42        42.54 o                         
  -5   6   8         72.54         76.56        36.76 o                         
  -4   6   8       1581.41       1083.59        50.03 o                         
  -3   6   8        361.43        656.36        37.24 o                         
  -2   6   8       2049.33       1564.90       192.44 o                         
  -1   6   8      20870.69      25145.32      1307.67 o                         
   0   6   8       1093.96        960.04        67.32 o                         
   1   6   8       3532.81       4374.68       114.15 o                         
   2   6   8        380.39        371.66        60.38 o                         
   3   6   8        916.73       1212.34        74.73 o                         
   4   6   8        200.30         67.49        57.81 o                         
   5   6   8       2452.44       3288.80       121.93 o                         
   6   6   8         30.06        116.15        34.99 o                         
   7   6   8         43.64         78.53        25.64 o                         
   8   6   8         15.96        100.06        22.66 o                         
   9   6   8       5435.54       5658.21       506.06 o                         
  10   6   8         98.98        133.88        24.46 o                         
  11   6   8        178.60        115.71        41.34 o                         
  12   6   8        550.49        535.93        41.26 o                         
  13   6   8       1631.80       1955.01        49.37 o                         
  14   6   8          0.02         48.27        88.84 o                         
 -16   7   8        419.33        344.01        21.99 o                         
 -15   7   8         91.02         89.78        24.08 o                         
 -14   7   8        521.78        407.31        31.30 o                         
 -13   7   8        963.98       2589.67      1151.05 o                         
 -12   7   8         61.33       1721.47       853.52 o                         
 -11   7   8        118.63       1672.12       809.47 o                         
 -10   7   8        272.08       1189.42       500.01 o                         
  -9   7   8       1048.30       1729.43       506.48 o                         
  -8   7   8         96.38        168.42        23.77 o                         
  -7   7   8        667.66        580.49        53.43 o                         
  -6   7   8       1736.63       1439.88        84.52 o                         
  -5   7   8        297.19        236.49        48.51 o                         
  -4   7   8       2924.06       2469.54       137.15 o                         
  -3   7   8        373.98        507.91        40.14 o                         
  -2   7   8       5038.30       4698.17       387.41 o                         
  -1   7   8         11.02        107.12        30.84 o                         
   0   7   8        943.06        967.19        72.95 o                         
   1   7   8        763.57        576.52        69.76 o                         
   2   7   8         57.16         -2.32        59.08 o                         
   3   7   8        934.33        679.74        70.55 o                         
   4   7   8       2758.09       2482.31       107.02 o                         
   5   7   8         27.87         39.11        32.70 o                         
   6   7   8       2315.07       2519.27       131.23 o                         
   7   7   8        558.87        395.63        28.30 o                         
   8   7   8        490.47        472.32        25.74 o                         
   9   7   8          5.10         14.71        21.39 o                         
  10   7   8       1374.06       1087.15       146.58 o                         
  11   7   8        164.61        203.39        30.51 o                         
  12   7   8         87.83         32.10        31.68 o                         
  13   7   8          0.44         57.18        24.36 o                         
  14   7   8        570.87        425.69       100.90 o                         
 -15   8   8        419.49        470.16        25.94 o                         
 -14   8   8          0.25         36.10        26.64 o                         
 -13   8   8        324.61        305.12        32.31 o                         
 -12   8   8        509.12        483.91        36.68 o                         
 -11   8   8         80.75       2770.73      1498.51 o                         
 -10   8   8         77.98       3291.54      1776.96 o                         
  -9   8   8        912.20       2859.06      1497.74 o                         
  -8   8   8       2293.42       2568.92       169.77 o                         
  -7   8   8         98.47         52.47        41.52 o                         
  -6   8   8        611.65        589.71        50.98 o                         
  -5   8   8       1331.71        997.10       121.56 o                         
  -4   8   8         46.83         34.30        35.06 o                         
  -3   8   8         61.26        114.13        33.41 o                         
  -2   8   8        489.35        507.47        42.15 o                         
  -1   8   8       2703.87       1789.19       357.27 o                         
   0   8   8        721.81        871.55       150.21 o                         
   1   8   8       2006.42       1917.26        93.58 o                         
   2   8   8       6724.26       9889.95       181.92 o                         
   3   8   8        276.98        325.92        73.23 o                         
   4   8   8       2407.88       2253.31       295.64 o                         
   5   8   8       1905.36       1688.11        91.69 o                         
   6   8   8       2849.20       3361.81       115.02 o                         
   7   8   8         54.03        120.44        26.94 o                         
   8   8   8        573.37        625.27        29.98 o                         
   9   8   8       1940.95       1810.20       106.06 o                         
  10   8   8       1101.49       1246.10        87.27 o                         
  11   8   8          1.64         -4.93        30.20 o                         
  12   8   8        498.21        598.74        31.32 o                         
  13   8   8        319.48        264.06        41.45 o                         
 -15   9   8        424.03        304.33        22.34 o                         
 -14   9   8          0.26         45.40        24.13 o                         
 -13   9   8        271.50        278.76        29.87 o                         
 -12   9   8        652.17        641.83        37.84 o                         
 -11   9   8        215.40        188.67        27.06 o                         
 -10   9   8         24.24        -25.87        50.02 o                         
  -9   9   8         68.21        -17.09        29.87 o                         
  -8   9   8        334.37        280.45        31.98 o                         
  -7   9   8       8157.60       3406.63        49.68 o                         
  -6   9   8         57.98         26.32        17.44 o                         
  -5   9   8       1803.01       1961.36       155.54 o                         
  -4   9   8         19.58         28.43        46.52 o                         
  -3   9   8       4112.97       3693.48       418.62 o                         
  -2   9   8        160.22        133.53        37.29 o                         
  -1   9   8         28.70         28.35        32.75 o                         
   0   9   8          0.73         27.64        32.38 o                         
   1   9   8       3600.03       4188.89       129.96 o                         
   2   9   8        900.27        735.64        25.42 o                         
   3   9   8       5473.72       5958.43       397.56 o                         
   4   9   8        860.56        978.98        72.14 o                         
   5   9   8        494.46        623.83        50.77 o                         
   6   9   8        263.09        312.87        49.31 o                         
   7   9   8       2791.51       2630.46        70.23 o                         
   8   9   8        406.93        368.67        29.44 o                         
   9   9   8          3.43          1.67        25.25 o                         
  10   9   8         16.09         35.65        22.92 o                         
  11   9   8       2180.65       2285.52        44.27 o                         
  12   9   8         70.12        109.32        70.63 o                         
  13   9   8        457.05        357.03        19.84 o                         
 -15  10   8       1162.95       1209.18        26.45 o                         
 -14  10   8        170.79        193.02        24.21 o                         
 -13  10   8       1102.06        998.70        34.06 o                         
 -12  10   8        308.97        237.93        31.80 o                         
 -11  10   8       3071.76       3515.83        81.24 o                         
 -10  10   8          5.73         42.71        25.68 o                         
  -9  10   8          5.10         -6.58        30.98 o                         
  -8  10   8        599.83        598.43        36.89 o                         
  -7  10   8       1591.47       2006.13        46.23 o                         
  -6  10   8        253.56        207.56        20.76 o                         
  -5  10   8      10665.32      12118.67       253.10 o                         
  -4  10   8         39.71         32.24        20.12 o                         
  -3  10   8        515.31        479.05        45.82 o                         
  -2  10   8          1.10         -5.44        20.70 o                         
  -1  10   8       7222.36       7536.80       286.07 o                         
   0  10   8        149.69        159.53        18.46 o                         
   1  10   8       1455.44       1496.70        84.81 o                         
   2  10   8         18.87        288.01       138.70 o                         
   3  10   8       6008.37       6729.38       583.55 o                         
   4  10   8         29.01         81.43        23.62 o                         
   5  10   8        474.89        512.48        49.14 o                         
   6  10   8         14.97         69.08        46.77 o                         
   7  10   8       1529.94       1961.60        63.81 o                         
   8  10   8        399.80        371.71        52.40 o                         
   9  10   8       3392.27       3546.66       278.75 o                         
  10  10   8         97.21         92.65        33.80 o                         
  11  10   8         16.35        -10.14        23.55 o                         
  12  10   8         29.77          5.05        18.18 o                         
 -14  11   8         87.43         85.15        20.92 o                         
 -13  11   8         40.48         86.56        24.71 o                         
 -12  11   8        132.39        183.82        28.62 o                         
 -11  11   8          1.07         46.98        24.30 o                         
 -10  11   8        219.52        304.31        40.18 o                         
  -9  11   8         20.25         34.37        24.88 o                         
  -8  11   8       1034.76       1082.06        41.90 o                         
  -7  11   8        122.55        387.81        34.40 o                         
  -6  11   8        108.94        178.30        20.27 o                         
  -5  11   8         14.55         47.32        20.43 o                         
  -4  11   8       1653.18       1850.14       222.61 o                         
  -3  11   8        226.24        305.23        31.85 o                         
  -2  11   8          1.92        -15.11        24.62 o                         
  -1  11   8         11.01          8.23        23.17 o                         
   0  11   8         92.28        109.45        21.75 o                         
   1  11   8         23.63        128.61        28.46 o                         
   2  11   8        352.20        213.43        39.23 o                         
   3  11   8       1236.15        656.63        27.37 o                         
   4  11   8         16.31        106.23        23.45 o                         
   5  11   8        231.39        181.77        26.43 o                         
   6  11   8        176.29        241.97        50.03 o                         
   7  11   8          0.52        141.96        47.74 o                         
   8  11   8          0.07         64.22        29.58 o                         
   9  11   8         77.20         67.04        37.45 o                         
  10  11   8         61.07         20.99        35.33 o                         
  11  11   8         42.68         91.69        20.87 o                         
  12  11   8         17.33         18.43        12.98 o                         
 -13  12   8        393.38        252.08        22.96 o                         
 -12  12   8         37.15         49.05        24.88 o                         
 -11  12   8       1252.49       1203.32        46.18 o                         
 -10  12   8         37.27         77.44        23.43 o                         
  -9  12   8        534.23        464.93        27.08 o                         
  -8  12   8         65.27        107.33        72.89 o                         
  -7  12   8        587.09        579.08        33.92 o                         
  -6  12   8        644.25        871.99        30.50 o                         
  -5  12   8       4695.37       3955.11       292.12 o                         
  -4  12   8        233.02        297.10        29.39 o                         
  -3  12   8         53.96         43.26        27.70 o                         
  -2  12   8         19.84         18.09        25.89 o                         
  -1  12   8       3778.51       2830.73        53.09 o                         
   0  12   8        156.11        131.08        22.02 o                         
   1  12   8        564.45        490.66        26.09 o                         
   2  12   8         55.59        107.91        31.51 o                         
   3  12   8       1413.54       1095.95        31.24 o                         
   4  12   8        169.19        190.48        23.53 o                         
   5  12   8        996.31        925.84        30.38 o                         
   6  12   8        353.84        480.02        51.73 o                         
   7  12   8        238.28        215.83        47.22 o                         
   8  12   8         18.97          2.01        20.03 o                         
   9  12   8       1063.18        985.18       164.01 o                         
  10  12   8        127.47        113.33        16.61 o                         
 -12  13   8         19.69         78.77        19.34 o                         
 -11  13   8       1116.37        956.49        24.50 o                         
 -10  13   8        200.72        169.79        28.66 o                         
  -9  13   8        293.45        272.16        31.55 o                         
  -8  13   8        100.96        131.10        23.27 o                         
  -7  13   8       4906.70       5022.34       207.24 o                         
  -6  13   8         14.72         -5.93        18.00 o                         
  -5  13   8        191.60        195.00        28.58 o                         
  -4  13   8        607.97        634.58        34.52 o                         
  -3  13   8       5275.30       5298.81        69.96 o                         
  -2  13   8         55.59         55.60        27.08 o                         
  -1  13   8        523.29        400.76        33.21 o                         
   0  13   8         44.23         78.52        25.50 o                         
   1  13   8       2617.47       2775.28        58.54 o                         
   2  13   8         18.82          4.66        21.85 o                         
   3  13   8        167.84        185.72        24.29 o                         
   4  13   8         56.66        124.35        94.65 o                         
   5  13   8         63.26         95.21        22.37 o                         
   6  13   8          2.82         29.05        41.81 o                         
   7  13   8       1516.70       1632.82        54.59 o                         
   8  13   8         16.51         37.34        33.76 o                         
   9  13   8          5.25        -27.68        28.27 o                         
 -10  14   8        200.47        272.45        37.14 o                         
  -9  14   8       1143.12       1414.11       115.11 o                         
  -8  14   8        242.19        267.27        65.79 o                         
  -7  14   8       1119.41       1049.85        51.05 o                         
  -6  14   8          0.48         -7.66        22.51 o                         
  -5  14   8       1283.98       1383.07        32.20 o                         
  -4  14   8         69.80         50.49        23.88 o                         
  -3  14   8        224.74        314.09        31.76 o                         
  -2  14   8        371.46        352.44        32.00 o                         
  -1  14   8       1682.38       1787.86        46.68 o                         
   0  14   8         21.14        -10.90        22.19 o                         
   1  14   8          5.44         10.32        21.93 o                         
   2  14   8         86.05         25.40        13.95 o                         
   3  14   8          3.71         15.18        22.26 o                         
   4  14   8        155.41        148.02        22.52 o                         
   5  14   8        109.68        131.53        19.97 o                         
   6  14   8         79.70         47.75        41.33 o                         
   7  14   8          0.98         -2.77        31.48 o                         
   8  14   8          0.19         23.01        27.47 o                         
  -9  15   8          2.33         48.44        31.70 o                         
  -8  15   8        197.32        198.84        37.77 o                         
  -7  15   8        252.77        215.84        40.70 o                         
  -6  15   8          1.02         14.02        20.07 o                         
  -5  15   8        100.47         97.72        22.13 o                         
  -4  15   8        245.41        265.16        23.76 o                         
  -3  15   8         51.21         63.78        21.84 o                         
  -2  15   8        139.31        141.43        22.64 o                         
  -1  15   8          0.27         18.95        21.48 o                         
   0  15   8        152.90        165.28        29.74 o                         
   1  15   8         10.03         12.06        27.77 o                         
   2  15   8        230.35        215.34        23.59 o                         
   3  15   8         33.72         32.61        20.85 o                         
   4  15   8        648.49        746.09        24.08 o                         
   5  15   8         17.50         42.19        31.90 o                         
   6  15   8        126.87        130.68        29.78 o                         
   7  15   8        109.85        193.81        26.69 o                         
  -8  16   8          9.49         10.23        27.61 o                         
  -7  16   8         95.93         77.05        32.84 o                         
  -6  16   8        201.28        210.11        35.82 o                         
  -5  16   8        839.15        921.25        43.93 o                         
  -4  16   8          2.94         13.49        18.63 o                         
  -3  16   8        192.67        166.20        20.44 o                         
  -2  16   8        417.86        467.86        30.41 o                         
  -1  16   8       1056.48       1202.13        37.56 o                         
   0  16   8         14.45         10.36        24.51 o                         
   1  16   8        227.35        230.67        26.51 o                         
   2  16   8         28.34         13.05        23.41 o                         
   3  16   8        454.40        454.57        25.24 o                         
   4  16   8         11.18         17.53        17.62 o                         
   5  16   8       1081.33        803.79        30.68 o                         
   6  16   8         23.15         39.02        20.69 o                         
  -4  17   8        108.26        131.81        24.79 o                         
  -3  17   8       1658.60       2321.49        34.24 o                         
  -2  17   8          0.06         13.89        20.56 o                         
  -1  17   8        319.64        427.73        25.05 o                         
   0  17   8         17.80         30.01        20.55 o                         
   1  17   8        411.60        355.52        85.11 o                         
   2  17   8         14.37         25.60        13.44 o                         
 -18   1   9        300.87        319.65        28.72 o                         
 -17   1   9        179.72        175.76        21.80 o                         
 -16   1   9          8.69        -32.21        32.21 o                         
 -15   1   9        203.71        310.85        27.01 o                         
 -14   1   9        298.20       2439.69      1116.71 o                         
 -13   1   9         96.19       1636.00       770.70 o                         
 -12   1   9       1449.58       2576.95       598.34 o                         
 -11   1   9        303.81       1546.84       439.36 o                         
 -10   1   9       3279.37       3324.75       171.91 o                         
  -9   1   9          8.87         34.56        29.21 o                         
  -8   1   9       2180.18       1623.26        84.57 o                         
  -7   1   9        844.11        644.22        56.34 o                         
  -6   1   9      11723.55      11924.76       113.52 o                         
  -5   1   9          7.68          0.67        25.19 o                         
  -4   1   9       3045.01       2923.51       153.30 o                         
  -3   1   9       1177.60       1209.73       147.24 o                         
  -2   1   9        507.60        530.46        49.80 o                         
  -1   1   9          9.86          9.76        21.33 o                         
   0   1   9       3953.79       3825.44       173.34 o                         
   1   1   9       5020.56       4548.07        82.89 o                         
   2   1   9       3239.51       3717.68        53.78 o                         
   3   1   9       2360.88       2733.42        73.31 o                         
   4   1   9       7377.49       6426.03       636.98 o                         
   5   1   9        444.66        506.20        52.24 o                         
   6   1   9       3780.16       3110.22        92.97 o                         
   7   1   9       1928.66       1480.66        77.62 o                         
   8   1   9        714.35        685.50        49.18 o                         
   9   1   9        281.80        303.89        34.99 o                         
  10   1   9        282.95        304.21        36.32 o                         
  11   1   9         48.33         38.74        34.00 o                         
  12   1   9         39.29        -46.54        46.54 o                         
  13   1   9          2.01        -19.22        27.92 o                         
  14   1   9        745.00        632.89        57.34 o                         
 -17   2   9        447.78        403.60        22.20 o                         
 -16   2   9       1229.68       1303.56        47.81 o                         
 -15   2   9         10.81         -2.02        76.64 o                         
 -14   2   9        807.40       2724.85      1121.92 o                         
 -13   2   9         60.82       1614.27       776.30 o                         
 -12   2   9        509.16       1439.63       445.60 o                         
 -11   2   9       1897.32       2138.40       273.59 o                         
 -10   2   9       9660.56      10419.61       796.61 o                         
  -9   2   9        142.49         86.30        37.73 o                         
  -8   2   9        180.07        161.35        40.03 o                         
  -7   2   9        149.38        110.07        33.93 o                         
  -6   2   9       9609.35      12537.73       638.35 o                         
  -5   2   9         30.94         56.90        26.16 o                         
  -4   2   9       3813.47       4995.08       138.19 o                         
  -3   2   9        335.44        148.86        37.79 o                         
  -2   2   9      16628.71      25457.75      2058.58 o                         
  -1   2   9       1492.43       1448.05        45.73 o                         
   0   2   9       5783.51       7965.52       279.21 o                         
   1   2   9       1809.71       1477.41        62.05 o                         
   2   2   9       9818.34      14210.94       531.00 o                         
   3   2   9         88.28        105.41        40.61 o                         
   4   2   9        778.54       1039.64       101.51 o                         
   5   2   9         76.85         94.39        45.76 o                         
   6   2   9       3130.65       3646.53        97.67 o                         
   7   2   9        117.14         65.00        52.03 o                         
   8   2   9       4670.34       5476.85       201.24 o                         
   9   2   9          7.00         59.30        19.83 o                         
  10   2   9        122.58        215.98        34.81 o                         
  11   2   9         14.92        -22.63        33.03 o                         
  12   2   9       4054.51       4930.28       260.77 o                         
  13   2   9         11.56        -20.28        51.24 o                         
  14   2   9       1095.04       1073.07        48.37 o                         
 -17   3   9         84.68        113.76        23.58 o                         
 -16   3   9         78.56         -4.07        30.64 o                         
 -15   3   9        223.26        258.03        36.08 o                         
 -14   3   9          4.31       2896.96      1447.41 o                         
 -13   3   9         43.87       1473.71       646.64 o                         
 -12   3   9        232.90       1186.29       424.76 o                         
 -11   3   9       2265.16       2413.08        95.82 o                         
 -10   3   9        777.47       1194.91       218.63 o                         
  -9   3   9        122.51          1.69        35.08 o                         
  -8   3   9       1673.75       1417.42        58.94 o                         
  -7   3   9       4719.33       4131.85        80.39 o                         
  -6   3   9       1682.48       1263.88        72.53 o                         
  -5   3   9        532.58        557.36        37.78 o                         
  -4   3   9       1747.27        961.88        38.84 o                         
  -3   3   9       3340.49       3180.45       393.98 o                         
  -2   3   9       3894.29       3776.61       441.26 o                         
  -1   3   9       2756.39       4115.25       170.45 o                         
   0   3   9       6091.42       5440.31       162.66 o                         
   1   3   9         91.11         57.50        26.69 o                         
   2   3   9         80.75        547.80       311.76 o                         
   3   3   9       8049.20       8525.83       864.02 o                         
   4   3   9       9751.38       8513.44       125.42 o                         
   5   3   9         48.97         45.33        45.41 o                         
   6   3   9       3133.42       2474.31        85.64 o                         
   7   3   9       5512.85       4401.94       112.46 o                         
   8   3   9        365.46        350.57        50.25 o                         
   9   3   9        316.70        287.13        65.22 o                         
  10   3   9        878.17        629.59        51.73 o                         
  11   3   9        183.39        140.00        48.15 o                         
  12   3   9         10.97        -36.15        50.06 o                         
  13   3   9          5.65         28.88        41.29 o                         
  14   3   9       1010.76        903.80        42.84 o                         
 -17   4   9         35.76         49.28        20.25 o                         
 -16   4   9        236.27        212.70        27.69 o                         
 -15   4   9        354.16        384.72        32.93 o                         
 -14   4   9        337.65       2045.21       883.32 o                         
 -13   4   9          1.36       1638.85       734.88 o                         
 -12   4   9       2500.78       2528.83       112.40 o                         
 -11   4   9       1242.52       1668.18       172.50 o                         
 -10   4   9          5.24        869.56       358.50 o                         
  -9   4   9       1989.85       2383.19        72.12 o                         
  -8   4   9       1510.93       1006.44       123.37 o                         
  -7   4   9       2502.04       3123.83        80.98 o                         
  -6   4   9       1145.70        747.46        47.94 o                         
  -5   4   9        885.32        909.81        43.63 o                         
  -4   4   9       1309.44        765.05        40.34 o                         
  -3   4   9         34.09         84.20        27.00 o                         
  -2   4   9        855.73        699.07        32.68 o                         
  -1   4   9        955.78       1076.50       134.30 o                         
   0   4   9       2104.10       2136.33        80.31 o                         
   1   4   9          3.42        105.10        47.10 o                         
   2   4   9       1239.43       1530.66       204.41 o                         
   3   4   9        337.59        515.46        63.13 o                         
   4   4   9        395.51        469.19        49.90 o                         
   5   4   9       9680.81      11670.23       209.44 o                         
   6   4   9        346.36        433.77        73.34 o                         
   7   4   9       1064.58       1054.44        48.36 o                         
   8   4   9        440.84        455.14        32.09 o                         
   9   4   9       2304.37       2467.90       109.94 o                         
  10   4   9         90.54         88.57        49.59 o                         
  11   4   9        101.08         59.23        42.54 o                         
  12   4   9        211.27        329.72        46.84 o                         
  13   4   9        520.57        531.99        44.35 o                         
  14   4   9          4.71         31.62        27.66 o                         
 -16   5   9        243.93        309.52        43.56 o                         
 -15   5   9         14.61         29.06        15.22 o                         
 -14   5   9       2752.27       2382.14        43.19 o                         
 -13   5   9        196.18       1898.75       814.36 o                         
 -12   5   9        731.50       1579.02       489.45 o                         
 -11   5   9        138.02       1079.43       482.01 o                         
 -10   5   9       4043.62       4554.50       254.64 o                         
  -9   5   9       1494.89       2168.81       231.96 o                         
  -8   5   9        202.09        209.34        42.15 o                         
  -7   5   9        130.08        170.55        41.99 o                         
  -6   5   9       2063.58       2309.39        65.29 o                         
  -5   5   9        126.92         78.41        32.95 o                         
  -4   5   9       7240.40       7183.61       319.70 o                         
  -3   5   9       2372.76       1838.67        51.98 o                         
  -2   5   9        133.96         93.35        61.36 o                         
  -1   5   9       8402.96       6646.45       795.84 o                         
   0   5   9       9490.80       8226.86       635.91 o                         
   1   5   9        436.07        299.47        55.54 o                         
   2   5   9        435.48        550.10        58.56 o                         
   3   5   9        871.86        817.72       134.74 o                         
   4   5   9      15710.93      14893.12       228.44 o                         
   5   5   9        218.85        112.25        63.20 o                         
   6   5   9         37.58         11.88        24.86 o                         
   7   5   9        461.99        341.84        23.00 o                         
   8   5   9        119.11        182.81        82.63 o                         
   9   5   9        515.95        288.81        44.31 o                         
  10   5   9       1416.36       1016.83       132.26 o                         
  11   5   9        562.47        665.02        48.90 o                         
  12   5   9         27.00         -3.50        38.19 o                         
  13   5   9        811.86        649.95        39.41 o                         
  14   5   9       1379.68       1236.75        23.00 o                         
 -16   6   9       1540.20       1289.73        27.37 o                         
 -15   6   9         17.37         55.89        23.84 o                         
 -14   6   9          3.65         23.21        17.71 o                         
 -13   6   9        131.73       2555.10      1136.88 o                         
 -12   6   9        625.34       2010.13       812.99 o                         
 -11   6   9          1.18       1895.82       950.31 o                         
 -10   6   9       1503.51       2328.98       470.35 o                         
  -9   6   9        605.96       1584.60       512.75 o                         
  -8   6   9        583.52        597.23        33.38 o                         
  -7   6   9        380.33        202.63        42.32 o                         
  -6   6   9      10749.87      12806.84       393.44 o                         
  -5   6   9        334.48        218.60        37.88 o                         
  -4   6   9         48.27         72.12        32.77 o                         
  -3   6   9        240.89        178.94        31.90 o                         
  -2   6   9       2556.36       2968.83        60.13 o                         
  -1   6   9         43.41         51.27        26.39 o                         
   0   6   9        945.48       1294.99       111.02 o                         
   1   6   9       1165.01       1278.19        77.56 o                         
   2   6   9       6188.71       8644.12       158.11 o                         
   3   6   9          4.36         14.00        37.47 o                         
   4   6   9       3589.37       4003.95       130.57 o                         
   5   6   9        993.36        777.53        77.55 o                         
   6   6   9       1313.26       1563.48        66.65 o                         
   7   6   9         49.04         65.49        20.80 o                         
   8   6   9        367.70        322.16        37.02 o                         
   9   6   9        562.29        460.21        77.97 o                         
  10   6   9       3058.67       2735.35       310.14 o                         
  11   6   9        581.92        641.39        43.80 o                         
  12   6   9        850.77        748.12        40.63 o                         
  13   6   9         38.58         49.02        26.54 o                         
  14   6   9         10.92          6.00        42.26 o                         
 -16   7   9          3.39         63.46        17.15 o                         
 -15   7   9       1060.41        928.67        29.17 o                         
 -14   7   9         77.85        101.52        26.93 o                         
 -13   7   9        527.30        513.71        86.25 o                         
 -12   7   9         16.27         19.48        31.50 o                         
 -11   7   9       2470.10       3453.99       959.79 o                         
 -10   7   9          7.50       2601.29      1311.80 o                         
  -9   7   9         53.17       2188.22       983.72 o                         
  -8   7   9         51.61         27.80        18.94 o                         
  -7   7   9       3266.55       3957.48       137.79 o                         
  -6   7   9        367.97        384.05        43.57 o                         
  -5   7   9       1190.49       1129.05       132.70 o                         
  -4   7   9        627.61        489.05        42.02 o                         
  -3   7   9        553.00        467.44        51.95 o                         
  -2   7   9          1.95         13.87        29.13 o                         
  -1   7   9       5929.25       5607.45       798.66 o                         
   0   7   9        188.39        101.02        28.91 o                         
   1   7   9        312.30        330.96        67.66 o                         
   2   7   9        889.32        744.95        73.15 o                         
   3   7   9      11832.38      16727.78       227.49 o                         
   4   7   9       1501.93       1335.95        44.33 o                         
   5   7   9       1275.14       1348.48       142.58 o                         
   6   7   9        355.46        322.26        42.90 o                         
   7   7   9       2639.69       2542.87        44.82 o                         
   8   7   9        398.24        395.52        48.49 o                         
   9   7   9        397.26        332.83        45.54 o                         
  10   7   9        152.83        178.90        63.53 o                         
  11   7   9        530.43        459.86        37.66 o                         
  12   7   9        109.99         53.98        28.00 o                         
  13   7   9        962.80        833.66        27.51 o                         
 -15   8   9        843.10        877.14        27.13 o                         
 -14   8   9         30.93         41.48        24.29 o                         
 -13   8   9        430.43        456.05        32.76 o                         
 -12   8   9        278.56        301.79        33.32 o                         
 -11   8   9         13.12         26.12        30.21 o                         
 -10   8   9        441.55        358.62        34.12 o                         
  -9   8   9       1224.57       1383.69        41.94 o                         
  -8   8   9       2075.81       1508.06       198.51 o                         
  -7   8   9        629.90        717.89        28.63 o                         
  -6   8   9       1085.32        874.44        96.58 o                         
  -5   8   9       2184.42       2737.09       161.80 o                         
  -4   8   9         32.69         -7.94        34.42 o                         
  -3   8   9        910.80        809.99        70.12 o                         
  -2   8   9        225.01        190.94        50.92 o                         
  -1   8   9       1920.42       2094.55       325.96 o                         
   0   8   9         23.98          4.82        27.71 o                         
   1   8   9      10643.05      15123.51       224.86 o                         
   2   8   9        477.43        459.61        68.03 o                         
   3   8   9         72.59        149.12        36.39 o                         
   4   8   9        663.23        594.88        40.03 o                         
   5   8   9        439.05        510.54        53.17 o                         
   6   8   9         22.79        124.25        32.76 o                         
   7   8   9        218.80        215.10        28.07 o                         
   8   8   9        688.34        751.27        26.85 o                         
   9   8   9       3634.40       3619.65       349.86 o                         
  10   8   9          4.14        -10.62        22.16 o                         
  11   8   9        734.38        727.55        78.42 o                         
  12   8   9         39.60         51.46        23.42 o                         
  13   8   9         81.66         -0.43        41.09 o                         
 -15   9   9         11.20         -3.69        19.90 o                         
 -14   9   9         26.00         30.35        23.90 o                         
 -13   9   9         49.97         97.83        27.90 o                         
 -12   9   9        522.75        517.14        33.58 o                         
 -11   9   9          6.53         -3.34        24.81 o                         
 -10   9   9        336.95        346.94        34.33 o                         
  -9   9   9        514.39        548.02        35.46 o                         
  -8   9   9       2507.36       2540.74        50.06 o                         
  -7   9   9        473.48        431.75        21.36 o                         
  -6   9   9       1546.32       1556.04        36.32 o                         
  -5   9   9         25.75         28.61        30.71 o                         
  -4   9   9       2285.44       2319.82       128.71 o                         
  -3   9   9         52.59         88.33        20.63 o                         
  -2   9   9         68.30         56.48        20.58 o                         
  -1   9   9        201.42        101.82        44.08 o                         
   0   9   9          5.11          1.31        19.76 o                         
   1   9   9        599.55        593.58        23.96 o                         
   2   9   9       2419.45       2341.97       123.27 o                         
   3   9   9         55.09         23.96        21.39 o                         
   4   9   9        129.24        159.29        21.64 o                         
   5   9   9        490.53        634.97        50.08 o                         
   6   9   9        109.47         91.13        45.22 o                         
   7   9   9        237.60        162.84        40.45 o                         
   8   9   9         52.36         -8.63        22.11 o                         
   9   9   9        131.01         15.51        23.64 o                         
  10   9   9       1903.81       1660.52       178.03 o                         
  11   9   9          0.64         18.47        17.28 o                         
  12   9   9        104.42         86.31        38.96 o                         
  13   9   9          1.53          1.34        11.79 o                         
 -15  10   9        582.70        518.82        19.17 o                         
 -14  10   9         21.14         48.62        22.92 o                         
 -13  10   9        594.90        574.12        31.03 o                         
 -12  10   9       1122.20       1308.04        39.02 o                         
 -11  10   9        109.58         98.17        24.12 o                         
 -10  10   9       1227.65       1193.15        31.37 o                         
  -9  10   9       1698.72       1465.15        43.69 o                         
  -8  10   9         56.97         53.94        29.50 o                         
  -7  10   9         93.78        105.11        28.81 o                         
  -6  10   9        363.46        477.36        32.02 o                         
  -5  10   9       3417.42       2774.96       201.13 o                         
  -4  10   9        195.33        209.02        19.47 o                         
  -3  10   9        133.70        107.98        26.20 o                         
  -2  10   9       1262.36       1346.09        83.50 o                         
  -1  10   9        805.36        535.90        38.49 o                         
   0  10   9        571.07        529.81        24.03 o                         
   1  10   9       1576.61       1407.07       104.42 o                         
   2  10   9        183.26        212.56        27.71 o                         
   3  10   9         17.41         39.41        21.90 o                         
   4  10   9        595.55        754.93        27.98 o                         
   5  10   9       1352.65       1226.18        59.67 o                         
   6  10   9       1243.08       1466.13        62.06 o                         
   7  10   9        231.61        148.59        49.98 o                         
   8  10   9        136.22         78.97        29.96 o                         
   9  10   9        684.07        565.42        41.59 o                         
  10  10   9        106.92         86.83        30.26 o                         
  11  10   9        614.45        550.61        26.54 o                         
  12  10   9         42.94         35.50        15.38 o                         
 -14  11   9         39.02         89.60        18.75 o                         
 -13  11   9        206.87        230.08        25.44 o                         
 -12  11   9       1086.65        927.39        34.68 o                         
 -11  11   9       3820.35       3899.10       178.81 o                         
 -10  11   9         39.93         46.88        37.18 o                         
  -9  11   9        438.08        466.45        79.29 o                         
  -8  11   9       1390.94       1464.09        43.36 o                         
  -7  11   9       9767.65      10036.56       338.87 o                         
  -6  11   9        313.78        300.63        51.41 o                         
  -5  11   9        820.63        798.59        25.21 o                         
  -4  11   9          6.84          3.90        31.79 o                         
  -3  11   9       2510.26       2289.49        49.75 o                         
  -2  11   9         69.44         18.24        26.31 o                         
  -1  11   9       2429.50       2250.68        81.44 o                         
   0  11   9        206.84        155.47        22.93 o                         
   1  11   9        614.44        639.06        26.79 o                         
   2  11   9        463.20        486.14        28.19 o                         
   3  11   9      11036.39      10364.68       257.05 o                         
   4  11   9          3.99         73.93        23.31 o                         
   5  11   9        416.77        406.45        25.92 o                         
   6  11   9        220.96        200.03        47.49 o                         
   7  11   9       6197.67       6440.65        92.53 o                         
   8  11   9          1.01          4.84        37.25 o                         
   9  11   9        368.53        330.17        36.49 o                         
  10  11   9        306.52        252.69        18.80 o                         
  11  11   9        644.34        564.84        21.18 o                         
 -13  12   9        863.02        777.28        23.33 o                         
 -12  12   9          0.00        -22.11        23.56 o                         
 -11  12   9         18.01         41.11        21.38 o                         
 -10  12   9        701.92        685.73        27.02 o                         
  -9  12   9       2408.12       2334.57       172.11 o                         
  -8  12   9         19.79         42.83        25.93 o                         
  -7  12   9        193.53        233.20        21.20 o                         
  -6  12   9        145.79        136.80        27.61 o                         
  -5  12   9       3296.08       3664.47       239.96 o                         
  -4  12   9         19.69         41.51        28.85 o                         
  -3  12   9        341.38        419.37        32.53 o                         
  -2  12   9         82.77         73.22        27.48 o                         
  -1  12   9       1287.21       1488.84        42.92 o                         
   0  12   9          4.38         31.28        21.86 o                         
   1  12   9       2916.36       2924.11        41.00 o                         
   2  12   9          3.60         53.36        22.24 o                         
   3  12   9          0.94         28.02        26.41 o                         
   4  12   9         51.30         59.48        22.55 o                         
   5  12   9       2852.12       2911.28       162.83 o                         
   6  12   9          3.81         55.75        45.92 o                         
   7  12   9         31.58         36.36        29.15 o                         
   8  12   9          0.87         -9.60        35.00 o                         
   9  12   9        463.61        499.60       111.13 o                         
  10  12   9         46.35         23.88        13.36 o                         
 -12  13   9         31.64         90.83        17.46 o                         
 -11  13   9          3.99        142.25        59.65 o                         
 -10  13   9        398.51        388.44        22.90 o                         
  -9  13   9         55.05         60.81        31.56 o                         
  -8  13   9        450.65        137.89       130.29 o                         
  -7  13   9         19.52         83.03        22.42 o                         
  -6  13   9          1.93         78.81        56.86 o                         
  -5  13   9         34.57         20.28        27.34 o                         
  -4  13   9         53.45        -10.24        27.67 o                         
  -3  13   9         45.47        171.04        29.74 o                         
  -2  13   9       1522.72       1257.08        41.67 o                         
  -1  13   9        142.80        182.31        30.80 o                         
   0  13   9        273.84        245.26        37.68 o                         
   1  13   9          0.67          8.79        11.14 o                         
   2  13   9          0.48         11.27        22.26 o                         
   3  13   9        144.07        232.83        23.65 o                         
   4  13   9          5.50         -6.44        21.06 o                         
   5  13   9          0.44        -14.00        19.95 o                         
   6  13   9        461.92        452.05        47.81 o                         
   7  13   9          3.38         12.76        33.78 o                         
   8  13   9         53.36         10.20        30.19 o                         
   9  13   9          3.57         27.77        24.17 o                         
 -10  14   9         86.04        137.51        16.60 o                         
  -9  14   9       2213.54       2052.64       129.55 o                         
  -8  14   9        230.27        328.60        21.68 o                         
  -7  14   9        119.86        101.09        41.19 o                         
  -6  14   9         37.84         73.84        21.32 o                         
  -5  14   9       2292.23       2270.35        35.86 o                         
  -4  14   9        164.20        183.68        23.21 o                         
  -3  14   9        569.57        525.03        33.44 o                         
  -2  14   9          5.26          7.36        27.19 o                         
  -1  14   9       1358.51       1283.78        42.16 o                         
   0  14   9          4.36         24.13        27.63 o                         
   1  14   9       1292.25       1205.15        31.74 o                         
   2  14   9        148.70        123.66        32.90 o                         
   3  14   9         62.26         19.63        22.62 o                         
   4  14   9        155.44        170.47        20.80 o                         
   5  14   9       1017.18        883.13        25.51 o                         
   6  14   9          0.43         -9.97        31.41 o                         
   7  14   9        262.28        198.18        30.70 o                         
   8  14   9         88.14         82.00        23.80 o                         
  -9  15   9         49.11         69.02        29.15 o                         
  -8  15   9         97.31        136.51        33.84 o                         
  -7  15   9       1379.68       1571.21        48.07 o                         
  -6  15   9          1.42         20.78        19.37 o                         
  -5  15   9        467.89        469.89        24.18 o                         
  -4  15   9         18.00         43.88        20.58 o                         
  -3  15   9        373.27        483.57        24.07 o                         
  -2  15   9        133.72        100.46        21.88 o                         
  -1  15   9       2345.62       2706.49        76.19 o                         
   0  15   9         18.12         40.25        26.06 o                         
   1  15   9        378.52        284.61        29.31 o                         
   2  15   9          8.97         39.77        25.63 o                         
   3  15   9       1335.30       1652.04        36.87 o                         
   4  15   9          0.42         10.81        19.02 o                         
   5  15   9          6.01         16.90        33.81 o                         
   6  15   9         75.43         99.13        26.64 o                         
   7  15   9       1679.01       1558.94        30.15 o                         
  -7  16   9         18.90         33.26        27.95 o                         
  -6  16   9        639.69        571.08        35.95 o                         
  -5  16   9         13.97         25.73        16.20 o                         
  -4  16   9        276.46        286.94        19.68 o                         
  -3  16   9        705.77        882.91        55.08 o                         
  -2  16   9       1025.89       1059.30        24.62 o                         
   0  16   9        392.84        490.11        28.50 o                         
   1  16   9        275.66        392.44        27.02 o                         
   2  16   9        431.98        380.88        25.45 o                         
   3  16   9         20.37         34.53        15.20 o                         
   4  16   9        363.60        298.52        26.63 o                         
   5  16   9        450.85        383.48        23.84 o                         
  -3  17   9        125.30        207.44        18.06 o                         
  -2  17   9          0.26         12.01        18.04 o                         
  -1  17   9         40.46         73.67        18.65 o                         
   0  17   9        413.75        494.14        21.79 o                         
   1  17   9         11.23         34.10        17.00 o                         
 -17   0  10        146.90         77.00        30.77 o                         
 -16   0  10        466.96        566.99        39.79 o                         
 -15   0  10        179.34        131.22        36.04 o                         
 -14   0  10       3331.38       3767.98        75.56 o                         
 -13   0  10        538.91        492.57        46.07 o                         
 -12   0  10       3105.40       3407.95        76.63 o                         
 -11   0  10        210.45       2441.27      1204.96 o                         
 -10   0  10      14265.37      17189.13       619.04 o                         
  -9   0  10        257.61        114.76        60.58 o                         
  -8   0  10        849.73        856.56        47.89 o                         
  -7   0  10        129.61        119.97        32.30 o                         
  -5   0  10       1164.77        681.75        63.72 o                         
  -3   0  10          5.77         41.86        46.64 o                         
  -2   0  10       2947.08       3216.68        54.88 o                         
  -1   0  10        121.17        108.75        29.07 o                         
   0   0  10      39025.75      54309.66      2920.97 o                         
   1   0  10        539.96        579.53        37.41 o                         
   2   0  10        717.70       1360.44        45.34 o                         
   3   0  10        165.79        139.15        57.97 o                         
   4   0  10      17181.57      25703.38       305.99 o                         
   5   0  10         79.63         66.29        69.92 o                         
   6   0  10          8.06         34.81        74.47 o                         
   7   0  10          0.08         82.26        28.51 o                         
   8   0  10       3848.98       3559.89        59.33 o                         
   9   0  10         32.68          1.27        22.40 o                         
  10   0  10        993.64        937.53        61.87 o                         
  11   0  10         95.13         66.70        44.22 o                         
  12   0  10       2797.25       3369.48        73.43 o                         
  13   0  10        126.84         93.45        37.31 o                         
  14   0  10       3177.57       2869.33        43.61 o                         
 -17   1  10          7.29         -4.13        21.20 o                         
 -16   1  10        110.02          9.63        25.30 o                         
 -15   1  10        245.29        189.55        25.62 o                         
 -14   1  10        196.19        177.93        28.95 o                         
 -13   1  10       1410.47       1345.81        39.90 o                         
 -12   1  10        843.25       2588.69      1032.14 o                         
 -11   1  10         76.19       2504.62      1191.06 o                         
 -10   1  10          3.55       2148.87       833.66 o                         
  -9   1  10       1045.32       1049.13        44.70 o                         
  -8   1  10       3353.45       3151.29        80.49 o                         
  -7   1  10        212.21        181.36        58.22 o                         
  -6   1  10        868.76        963.79        41.89 o                         
  -5   1  10        153.28         77.47        49.60 o                         
  -4   1  10       2012.50       1455.22        72.55 o                         
  -3   1  10          6.76         30.86        24.46 o                         
  -2   1  10        520.88        515.57        26.09 o                         
  -1   1  10       1473.58       1554.57        65.37 o                         
   0   1  10       2322.03       2580.87        73.40 o                         
   1   1  10       2736.65       2999.83        53.95 o                         
   2   1  10        781.51        676.28        26.60 o                         
   3   1  10        107.41        208.60        46.81 o                         
   4   1  10        718.18        623.00        54.26 o                         
   5   1  10         90.80        112.04        59.13 o                         
   6   1  10       3071.01       2576.89       143.72 o                         
   7   1  10         33.18         23.15        20.03 o                         
   8   1  10         68.18         58.00        16.98 o                         
   9   1  10        293.84        222.01        17.83 o                         
  10   1  10        336.97        305.65        37.81 o                         
  11   1  10          7.71          9.44        33.92 o                         
  12   1  10        219.46        133.38        31.74 o                         
  13   1  10          4.97          7.73        25.33 o                         
  14   1  10        262.38        254.61        30.37 o                         
 -17   2  10         38.02         30.03        19.82 o                         
 -16   2  10         33.31         -0.77        23.13 o                         
 -15   2  10        104.82        168.12        29.82 o                         
 -14   2  10          6.93         22.84        43.10 o                         
 -13   2  10        701.44       2543.40      1078.82 o                         
 -12   2  10        209.20       3951.52      1907.49 o                         
 -11   2  10      10169.61      11073.78       397.04 o                         
 -10   2  10          1.61       1936.81       677.79 o                         
  -9   2  10       2598.08       3658.86        81.66 o                         
  -8   2  10         98.36        142.27        37.62 o                         
  -7   2  10         83.38        111.82        34.12 o                         
  -6   2  10       1099.84        935.50        42.50 o                         
  -5   2  10       8428.39      10577.32       161.87 o                         
  -4   2  10         71.49         45.97        46.10 o                         
  -3   2  10       1428.06       1795.54        81.25 o                         
  -2   2  10        540.36        478.90        36.39 o                         
  -1   2  10       1506.81       2082.34       111.83 o                         
   0   2  10        485.53        371.24        30.47 o                         
   1   2  10        860.38       1266.43        39.71 o                         
   2   2  10         41.40         89.62        27.44 o                         
   3   2  10       1700.98       2358.99        82.72 o                         
   4   2  10          0.99        101.91        44.18 o                         
   5   2  10        462.52        441.17        54.27 o                         
   6   2  10         62.74         34.34        50.94 o                         
   7   2  10        115.63        105.29        21.19 o                         
   8   2  10         23.32         98.26        30.06 o                         
   9   2  10        785.62        902.32        51.87 o                         
  10   2  10        121.87         86.51        32.26 o                         
  11   2  10         20.17        -13.85        31.62 o                         
  12   2  10        106.99         87.70        29.48 o                         
  13   2  10         17.21         -3.24        41.37 o                         
  14   2  10        107.84        197.33        31.49 o                         
 -17   3  10        155.70        140.50        30.71 o                         
 -16   3  10         17.00         36.88        22.20 o                         
 -15   3  10          4.65        -23.86        51.77 o                         
 -14   3  10        601.08        670.41        30.75 o                         
 -13   3  10        786.12       2271.62       782.25 o                         
 -12   3  10        212.19       2708.23      1210.71 o                         
 -11   3  10       3371.20       3816.68       272.25 o                         
 -10   3  10        332.41       1316.96       430.99 o                         
  -9   3  10        628.90        475.49        47.91 o                         
  -8   3  10       5478.60       4650.79       132.77 o                         
  -7   3  10       2978.51       2369.25        65.23 o                         
  -6   3  10          0.60          2.36        31.76 o                         
  -5   3  10         36.46         24.92        25.71 o                         
  -4   3  10       8714.44       8383.18       151.23 o                         
  -3   3  10       3623.51       3935.33       110.23 o                         
  -2   3  10       6181.69       6790.31       139.12 o                         
  -1   3  10       1080.35       1522.34        98.90 o                         
   0   3  10       4593.86       4927.86       281.11 o                         
   1   3  10       1612.80       1723.31        69.32 o                         
   2   3  10        595.61        509.64        33.08 o                         
   3   3  10       3313.09       3312.36       192.11 o                         
   4   3  10       2644.52       2591.17        79.21 o                         
   5   3  10       2336.33       1961.61        77.12 o                         
   6   3  10       7639.73       6781.76       131.51 o                         
   7   3  10       1172.76        945.61        50.31 o                         
   8   3  10       2176.35       1971.49       105.21 o                         
   9   3  10        110.28         86.55        24.00 o                         
  10   3  10       2659.02       2153.86       265.98 o                         
  11   3  10        447.71        353.49        50.27 o                         
  12   3  10        613.09        489.32        48.85 o                         
  13   3  10        121.79        102.39        37.22 o                         
  14   3  10       1084.84       1162.01        36.14 o                         
 -17   4  10        147.06        147.83        21.94 o                         
 -16   4  10       2041.09       1889.25       178.82 o                         
 -15   4  10        183.15        144.96        23.33 o                         
 -14   4  10       1519.75       1254.32        28.61 o                         
 -13   4  10        115.92        101.60        28.40 o                         
 -12   4  10        797.87       2153.22       705.11 o                         
 -11   4  10        248.88       2131.48       928.98 o                         
 -10   4  10      10130.37      12033.21       187.21 o                         
  -9   4  10        403.84       2182.00       832.61 o                         
  -8   4  10       1161.66       1390.93       136.76 o                         
  -7   4  10       2269.21       1499.09        56.85 o                         
  -6   4  10       5318.18       5802.10       265.82 o                         
  -5   4  10       1632.53       1241.92        52.42 o                         
  -4   4  10          0.86        -19.12        26.68 o                         
  -3   4  10       1497.76       1392.33        78.16 o                         
  -2   4  10      14629.18      20693.72       232.39 o                         
  -1   4  10         44.62        138.51        53.26 o                         
   0   4  10      21321.73      31507.10       270.32 o                         
   1   4  10        265.55        270.22        35.22 o                         
   2   4  10       8736.80      12309.93       915.08 o                         
   3   4  10        178.36        172.56        56.88 o                         
   4   4  10       7402.98       8542.75       174.98 o                         
   5   4  10          9.32        135.20        62.07 o                         
   6   4  10       2209.75       2704.65       114.40 o                         
   7   4  10          0.21         -8.20        29.23 o                         
   8   4  10       3236.90       3313.29       316.31 o                         
   9   4  10          0.81         74.14        55.76 o                         
  10   4  10        339.40        312.30        24.53 o                         
  11   4  10          0.52         91.49        42.24 o                         
  12   4  10       2690.66       3209.57        67.96 o                         
  13   4  10         21.37         55.86        31.33 o                         
  14   4  10        470.86        519.43        62.33 o                         
 -16   5  10        334.75        364.94        67.05 o                         
 -15   5  10        461.81        430.23        17.18 o                         
 -14   5  10         10.18          7.72        25.94 o                         
 -13   5  10        283.68        259.54        47.59 o                         
 -12   5  10        998.15        897.91        44.72 o                         
 -11   5  10       1449.64       2532.19       687.30 o                         
 -10   5  10          4.43       2170.76       919.97 o                         
  -9   5  10         23.01       1933.82       793.06 o                         
  -8   5  10        520.44        402.89        54.70 o                         
  -7   5  10        216.17        315.24        43.37 o                         
  -6   5  10       2425.76       2410.03        67.24 o                         
  -5   5  10       5986.96       5381.88       104.92 o                         
  -4   5  10        728.36        376.96        56.00 o                         
  -3   5  10        189.82        369.54        64.90 o                         
  -2   5  10       5094.60       4864.65       126.54 o                         
  -1   5  10       6486.99       8022.66       152.09 o                         
   0   5  10       5178.09       4838.31       118.03 o                         
   1   5  10       1881.36       2066.85        83.56 o                         
   2   5  10       1095.57        660.51        54.08 o                         
   3   5  10       8989.69       8393.49       170.82 o                         
   4   5  10       2985.12       2513.32       108.54 o                         
   5   5  10         40.17         25.59        32.99 o                         
   6   5  10        443.32        635.98        36.72 o                         
   7   5  10        127.69        126.59        25.49 o                         
   8   5  10        869.51        772.80        97.14 o                         
   9   5  10        539.55        472.45        52.86 o                         
  10   5  10         23.88         24.70        35.09 o                         
  11   5  10         24.80        -18.04        37.76 o                         
  12   5  10         52.85         13.19        32.33 o                         
  13   5  10       1542.45       1244.75        38.41 o                         
  14   5  10        316.28        243.46        19.73 o                         
 -16   6  10        157.37        154.12        18.03 o                         
 -15   6  10         20.22         54.05        21.04 o                         
 -14   6  10         34.91         55.13        16.26 o                         
 -13   6  10       1052.01       1044.61        25.10 o                         
 -12   6  10        301.61        350.52        30.97 o                         
 -11   6  10          7.77         20.20        22.55 o                         
 -10   6  10        118.52        116.94        22.79 o                         
  -9   6  10        183.80        141.81        21.85 o                         
  -8   6  10       1781.61       1541.56       217.89 o                         
  -7   6  10        855.75        986.91        53.30 o                         
  -6   6  10       1401.05        859.05        60.49 o                         
  -5   6  10         17.01         83.70        33.23 o                         
  -4   6  10        107.56         65.45        30.61 o                         
  -3   6  10       4716.76       5673.45        85.81 o                         
  -2   6  10        146.85        205.64        56.66 o                         
  -1   6  10        422.06        415.33        55.55 o                         
   0   6  10       2379.37       2517.43       100.08 o                         
   1   6  10       4750.97       6645.85       142.50 o                         
   2   6  10        415.95        426.45        64.13 o                         
   3   6  10         70.02        168.96        62.45 o                         
   4   6  10       1505.44       1323.41        90.59 o                         
   5   6  10        825.23        956.36        45.06 o                         
   6   6  10        827.10        869.58        27.50 o                         
   7   6  10        235.79        333.99        55.15 o                         
   8   6  10        576.24        505.24        49.26 o                         
   9   6  10          8.99         26.09        32.14 o                         
  10   6  10        115.49         91.07        36.77 o                         
  11   6  10       1226.34       1232.44        46.29 o                         
  12   6  10        110.22         75.37        28.98 o                         
  13   6  10         13.04          7.95        21.43 o                         
 -15   7  10        200.99        173.03        22.76 o                         
 -14   7  10        710.42        739.22        21.48 o                         
 -13   7  10          0.51         27.44        40.44 o                         
 -12   7  10        604.84        521.05        37.18 o                         
 -11   7  10        185.08        197.07        23.29 o                         
 -10   7  10       1098.30       1262.43        30.39 o                         
  -9   7  10        207.23        149.80        22.63 o                         
  -8   7  10       2949.60       2699.45        89.10 o                         
  -7   7  10        256.75        268.53        57.28 o                         
  -6   7  10       1239.36       1171.17        90.00 o                         
  -5   7  10        209.98         77.24        36.27 o                         
  -4   7  10       1401.82       1239.89        53.42 o                         
  -3   7  10        210.40         83.70        42.36 o                         
  -2   7  10          7.12         21.60        58.97 o                         
  -1   7  10       2140.20       1933.26        94.29 o                         
   0   7  10       2002.43       2313.13       101.90 o                         
   1   7  10         86.23        125.13        58.72 o                         
   2   7  10       7429.03      10495.32       185.43 o                         
   3   7  10        567.66        276.47        35.04 o                         
   4   7  10        336.11        321.55        38.24 o                         
   5   7  10        419.45        306.55        37.94 o                         
   6   7  10         39.89         38.97        25.40 o                         
   7   7  10        235.49        100.08        30.10 o                         
   8   7  10          8.33          6.44        29.44 o                         
   9   7  10         60.31         27.47        29.23 o                         
  10   7  10       1103.97        931.07        49.77 o                         
  11   7  10          7.98        -17.97        17.97 o                         
  12   7  10        153.23        149.59        25.05 o                         
  13   7  10        182.42        128.47        36.66 o                         
 -15   8  10          0.44        -11.98        20.47 o                         
 -14   8  10        248.86        254.54        26.19 o                         
 -13   8  10        145.97        175.19        28.79 o                         
 -12   8  10         10.55         59.73        28.25 o                         
 -11   8  10         81.05         91.46        20.79 o                         
 -10   8  10       1347.16       1361.71        53.38 o                         
  -9   8  10        114.43        123.20        48.53 o                         
  -8   8  10       2481.39       2596.11       185.53 o                         
  -7   8  10       1320.31       1047.17        82.86 o                         
  -6   8  10       4324.44       4898.26       110.31 o                         
  -5   8  10         34.75         70.95        35.72 o                         
  -4   8  10         10.91        -16.01        21.13 o                         
  -3   8  10       1137.40       1204.15        84.75 o                         
  -2   8  10        117.99        365.76        71.15 o                         
  -1   8  10        234.72        225.68        67.42 o                         
   0   8  10       1085.34       1177.39        87.43 o                         
   1   8  10       1918.02       1958.27       102.88 o                         
   2   8  10          9.43         -5.85        19.47 o                         
   3   8  10       1930.15       1687.70        73.24 o                         
   4   8  10       2692.42       3351.91        63.89 o                         
   5   8  10         17.39        112.72        35.74 o                         
   6   8  10          3.22        -24.82        24.82 o                         
   7   8  10        369.95        472.57        44.60 o                         
   8   8  10       1817.84       1990.20       151.70 o                         
   9   8  10        506.24        411.38        48.83 o                         
  10   8  10       1640.82       1566.80        74.80 o                         
  11   8  10        791.01        597.08        80.52 o                         
  12   8  10        288.67        244.24        20.70 o                         
  13   8  10         74.51          0.74        12.79 o                         
 -15   9  10       1887.33       1658.33        28.05 o                         
 -14   9  10        501.39        466.14        26.47 o                         
 -13   9  10        113.07        147.41        27.64 o                         
 -12   9  10        108.70         87.86        26.67 o                         
 -11   9  10        684.49        595.49        27.38 o                         
 -10   9  10        200.40        276.79        30.61 o                         
  -9   9  10        125.54        139.52        29.91 o                         
  -8   9  10          8.82         70.53        28.30 o                         
  -7   9  10       6385.23       6520.44       277.76 o                         
  -6   9  10          8.89        -11.86        25.44 o                         
  -5   9  10       6009.02       6146.42       884.47 o                         
  -4   9  10        341.01        238.45        21.76 o                         
  -3   9  10        138.65        257.37        56.66 o                         
  -2   9  10        491.27        651.45        27.33 o                         
  -1   9  10       5702.46       5811.09       224.05 o                         
   0   9  10        743.88        683.41        24.70 o                         
   1   9  10        348.17        342.17        35.50 o                         
   2   9  10        130.11         86.74        28.08 o                         
   3   9  10       3870.60       4154.56        45.52 o                         
   4   9  10        363.15        273.18        23.63 o                         
   5   9  10        191.95        192.82        48.99 o                         
   6   9  10          5.91         36.67        49.27 o                         
   7   9  10       1383.29       1320.95        70.46 o                         
   8   9  10         19.09         -2.73        23.03 o                         
   9   9  10       2850.89       2477.20       202.91 o                         
  10   9  10        438.06        381.54        43.73 o                         
  11   9  10         13.55         19.60        30.12 o                         
  12   9  10         27.04        -11.92        15.76 o                         
 -14  10  10        455.77        354.00        23.99 o                         
 -13  10  10       1331.56       1318.41        35.51 o                         
 -12  10  10         17.83         86.72        27.98 o                         
 -11  10  10        122.04        157.00        27.94 o                         
 -10  10  10          8.79         13.01        22.98 o                         
  -9  10  10        148.70        173.42        30.85 o                         
  -8  10  10       1970.33       1662.91        42.87 o                         
  -7  10  10       1080.71       1072.34        26.82 o                         
  -6  10  10          0.88         20.58        18.42 o                         
  -5  10  10       1037.66       1029.16        58.85 o                         
  -4  10  10       1794.97       1551.65        61.65 o                         
  -3  10  10       1309.12       1618.20       193.45 o                         
  -2  10  10         19.77         53.29        25.47 o                         
  -1  10  10         35.93         73.09        25.62 o                         
   0  10  10        328.58        264.10        24.27 o                         
   1  10  10       7299.35       8180.89        60.79 o                         
   2  10  10         16.52         17.07        21.65 o                         
   3  10  10        194.29        171.03        31.67 o                         
   4  10  10        230.31        228.36        24.46 o                         
   5  10  10       1567.78       1717.06        62.23 o
[truncated: 298,486 more chars]
